# Supplementary material for: Terrestrial-type nitrogen-fixing symbiosis between seagrass and a marine bacterium
Source: Nature. 2021 Nov 3;600(7887):105–9. doi: 10.1038/s41586-021-04063-4 (PMC8636270; doi:10.1038/s41586-021-04063-4)
Supplement: Supplementary file 3 — A list of sequence entries shown in the phylogenetic tree in Fig. 2c including accession numbers and references. [file 41586_2021_4063_MOESM3_ESM.xlsx]

## Sheet: tree member list
Accession number	Species/sample name	Genus/family name in tree	References
MAG - 16S rRNA gene sequence (1 of 2)	Ca. Celerinatantimonas neptuna (Elba, Italy)	Celerinatantimonadaceae	this study
MAG - 16S rRNA gene sequence (2 of 2)	Ca. Celerinatantimonas neptuna (Elba, Italy)	Celerinatantimonadaceae	this study
	Ca. Celerinatantimonas neptuna 16S amplicon (Pianosa/Elba, Italy)	Ca. Celerinatantimonas neptuna (Elba/Pianosa, Italy)	this study
JF292436	P. oceanica roots amplicon (Mallorca, Spain)	P. oceanica roots amplicon (Mallorca, Spain)	Garcias-Bonet et al. Frontiers in Microbiology 3: 342 (2012)
OBEP010741395 (ENA)	Sediment amplicons (Denmark)	Sediment amplicons (Denmark)	Karst et al. Nature Biotechnology 36: 190–195 (2018)
OBEP010775456 (ENA)	Sediment amplicons (Denmark)	Sediment amplicons (Denmark)	Karst et al. Nature Biotechnology 36: 190–195 (2018)
OBEP010677147 (ENA)	Sediment amplicons (Denmark)	Sediment amplicons (Denmark)	Karst et al. Nature Biotechnology 36: 190–195 (2018)
OBEP010844946 (ENA)	Sediment amplicons (Denmark)	Sediment amplicons (Denmark)	Karst et al. Nature Biotechnology 36: 190–195 (2018)
OBEP010648472 (ENA)	Sediment amplicons (Denmark)	Sediment amplicons (Denmark)	Karst et al. Nature Biotechnology 36: 190–195 (2018)
OBEP010898120 (ENA)	Sediment amplicons (Denmark)	Sediment amplicons (Denmark)	Karst et al. Nature Biotechnology 36: 190–195 (2018)
OBRS01407996 (ENA)	Sediment amplicons (Denmark)	Sediment amplicons (Denmark)	Karst et al. Nature Biotechnology 36: 190–195 (2018)
OBEP010821883 (ENA)	Sediment amplicons (Denmark)	Sediment amplicons (Denmark)	Karst et al. Nature Biotechnology 36: 190–195 (2018)
KP236362	T. hemprichii isolate 1 (Xincun Bay, China)	T. hemprichii isolate 1 (Xincun Bay, China)	Jiang et al. Ecotoxicology 24 (7): 1540-1547 (2014)
KP236359	T. hemprichii isolate 2 (Xincun Bay, China)	T. hemprichii isolate 2 (Xincun Bay, China)	Jiang et al. Ecotoxicology 24 (7): 1540-1547 (2014)
MAG - 16S rRNA gene sequence (1 of 4)	Celerinatantimonas diazotrophica (DSM 18577)	Celerinatantimonas diazotrophica (Goat Island, SC, USA)	this study
MAG - 16S rRNA gene sequence (2 of 4)	Celerinatantimonas diazotrophica (DSM 18577)	Celerinatantimonas diazotrophica (Goat Island, SC, USA)	this study
MAG - 16S rRNA gene sequence (3 of 4)	Celerinatantimonas diazotrophica (DSM 18577)	Celerinatantimonas diazotrophica (Goat Island, SC, USA)	this study
MAG - 16S rRNA gene sequence (4 of 4)	Celerinatantimonas diazotrophica (DSM 18577)	Celerinatantimonas diazotrophica (Goat Island, SC, USA)	this study
DQ913890	C. diazotrophica (Goat Island, SC, USA)	Celerinatantimonas diazotrophica (Goat Island, SC, USA)	Cramer et al. International Journal of Systematic and Evolutionary Microbiology 61(5): 1053-1060 (2011)
AF055807	Microbial mat isolates (Tomales Bay, CA, USA)	Microbial mat isolates (Tomales Bay, CA, USA)	Olson et al. (1998) Direct Submission NCBI
AF055835	Microbial mat isolates (Tomales Bay, CA, USA)	Microbial mat isolates (Tomales Bay, CA, USA)	Olson et al. (1998) Direct Submission NCBI
AF055808	Microbial mat isolates (Tomales Bay, CA, USA)	Microbial mat isolates (Tomales Bay, CA, USA)	Olson et al. (1998) Direct Submission NCBI
AF055834	Microbial mat isolates (Tomales Bay, CA, USA)	Microbial mat isolates (Tomales Bay, CA, USA)	Olson et al. (1998) Direct Submission NCBI
KF601966	Pickle brine clone (Sichuan, China)	Pickle brine clone (Sichuan, China)	Li et al. Food Science and Technology Research 20(4): 899-904 (2014)
FJ039852	Celerinatantimonas yamalensis	Celerinatantimonas yamalensis (Permafrost, Russia)	Shcherbakova et al. International Journal of Systematic and Evolutionary Microbiology 63(12): 4421-4427 (2013)
KJ941492	Intertidal mud flat clone (Borneo)	Intertidal mud flat clone (Borneo)	Bolhuis et al. Aquatic Biosystems 10(1): pp.1-13 (2014)
AB681878	Agarivorans albus	Agarivorans	Nakagawa,Y. et al. (2011) Direct submission NCBI
KJ729029	Agarivorans litoreus	Agarivorans	Park et al. Antonie van Leeuwenhoek 106(5): 1041-1047 (2014)
KM203871	Agarivorans aestuarii	Agarivorans	Kim et al. International Journal of Systematic and Evolutionary Microbiology 66(8): 3119-3124 (2016)
GQ200591	Agarivorans gilvus	Agarivorans	Du et al. International Journal of Systematic and Evolutionary Microbiology 61(3): 493-496 (2011)
NR_165022.1	Alginatibacterium sediminis str. ALS 81	Alginatibacterium	Wang et al. International Journal of Systematic and Evolutionary Microbiology 69(2): 511-516 (2019)
FJ167390	Aliagarivorans marinus	Aliagarivorans	Jean et al. International Journal of Systematic and Evolutionary Microbiology 59(8): 1880-1887 (2009)
FJ167391	Aliagarivorans taiwanensis	Aliagarivorans	Jean et al. International Journal of Systematic and Evolutionary Microbiology 59(8): 1880-1887 (2009)
AB002630	Colwellia maris	Colwelliaceae	Yumoto et al. International Journal of Systematic and Evolutionary Microbiology 48(4): 1357-1362 (1998)
AB971664	Colwellia marinimaniae	Colwelliaceae	Kusube et al. International Journal of Systematic and Evolutionary Microbiology 67(4): 824-831 (2017)
U14581	Colwellia rossensis	Colwelliaceae	Gosink and Staley. Applied and Environmental Microbiology 61(9): 3486-3489 (1995)
ARKQ01000001	Colwellia piezophila ATCC BAA-637	Colwelliaceae	Kyrpides et al. (2013) Direct Submissoin NCBI
JN175346	Colwellia hornerae	Colwelliaceae	Yarza (2011) Direct Submission NCBI
AF001375	Colwellia psychrerythraea	Colwelliaceae	Bowman et al. Applied and Environmental Microbiology 63(8): 3068-3078 (1997)
KM108776	Colwellia arctica	Colwelliaceae	Wang et al. Antonie van Leeuwenhoek 107(3): 723-729 (2015)
EU599214	Colwellia asteriadis	Colwelliaceae	Choi et al. International Journal of Systematic and Evolutionary Microbiology 60(8): 1952-1957 (2010)
KX450475	Colwellia mytili	Colwelliaceae	Kim et al.International Journal of Systematic and Evolutionary Microbiology 67(1): 31-36 (2017)
KU696539	Colwellia sediminilitoris	Colwelliaceae	Park et al. International Journal of Systematic and Evolutionary Microbiology 66(9): 3258-3263 (2016)
FJ889599	Colwellia chukchiensis	Colwelliaceae	Yu et al. International Journal of Systematic and Evolutionary Microbiology 61(4): 850-853 (2011)
DQ055844	Colwellia aestuarii	Colwelliaceae	Jung et al. International Journal of Systematic and Evolutionary Microbiology 56(1): 33-37 (2006)
KX618643	Colwellia agarivorans	Colwelliaceae	Xu et al. International Journal of Systematic and Evolutionary Microbiology 67(6): 1969-1974 (2017)
JQ948043	Colwellia aquaemaris	Colwelliaceae	Liu et al.International Journal of Systematic and Evolutionary Microbiology 64(12): 3926-3930 (2014)
AB682156	Thalassomonas actiniarum	Colwelliaceae	Nakagawa et al. (2012) Direct Submission NCBI
AJ294748	Thalassomonas viridans	Colwelliaceae	Macián et al. International Journal of Systematic and Evolutionary Microbiology 51(4): 1283-1289 (2001)
AB369381	Thalassomonas haliotis	Colwelliaceae	Hosoya et al. International Journal of Systematic and Evolutionary Microbiology 59(4): 686-690 (2009)
HM237288	Thalassotalea agariperforans	Colwelliaceae	Park et al. International Journal of Systematic and Evolutionary Microbiology 61(11): 2573-2576 (2011)
JX412957	Thalassotalea piscium	Colwelliaceae	Zhang et al. International Journal of Systematic and Evolutionary Microbiology 64(4): 1223-1228 (2014)
KT224448	Thalassotalea sediminis	Colwelliaceae	Xu et al. Antonie van Leeuwenhoek 109(3): 371-378 (2016)
JQ288724	Thalassotalea eurytherma	Colwelliaceae	Sun et al. International Journal of Systematic and Evolutionary Microbiology 64(6): 2079-2083 (2014)
DQ212914	Thalassotalea agarivorans	Colwelliaceae	Jean et al. International Journal of Systematic and Evolutionary Microbiology 56(6): 1245-1250 (2006)
AY643537	Thalassotalea loyana	Colwelliaceae	Thompson et al. International Journal of Systematic and Evolutionary Microbiology 56(2): 365-368 (2006)
KF484399	Thalassotalea fusca	Colwelliaceae	Jung et al. Antonie van Leeuwenhoek 105(1): 81-87 (2014)
KT153611	Thalassotalea marina	Colwelliaceae	Hou et al. International Journal of Systematic and Evolutionary Microbiology 65(12): 4710-4715 (2015)
AY194066	Thalassotalea ganghwensis	Colwelliaceae	Yi et al. International Journal of Systematic and Evolutionary Microbiology 54(2): 377-380 (2004)
FJ347761	Thalassotalea montiporae	Colwelliaceae	Chen et al. International Journal of Systematic and Evolutionary Microbiology 66(10): 4077-4084 (2016)
EU423908	Pseudidiomarina marina	Idiomarinaceae	Jean et al. International Journal of Systematic and Evolutionary Microbiology 59(1): 53-59 (2009)
KF722416	uncultured Idiomarina sp.	Idiomarinaceae	Patel et al. Bioresource Technology 161: 362-370 (2014)
EU423907	Pseudidiomarina tainanensis	Idiomarinaceae	Jean et al. International Journal of Systematic and Evolutionary Microbiology 59(1): 53-59 (2009)
EU600203	Pseudidiomarina maritima	Idiomarinaceae	Wu et al. International Journal of Systematic and Evolutionary Microbiology 59(6): 1321-1325 (2009)
EF212001	Pseudidiomarina sediminum	Idiomarinaceae	Hu et al. International Journal of Systematic and Evolutionary Microbiology 57(11): 2572-2577 (2007)
DQ118948	Pseudidiomarina taiwanensis	Idiomarinaceae	Jean et al. International Journal of Systematic and Evolutionary Microbiology 56(4): 899-905 (2006)
JN867053	Idiomarina indica	Idiomarinaceae	Song et al. International Journal of Systematic and Evolutionary Microbiology 63(7): 2497-2500 (2013)
KJ825892	Pseudidiomarina atlantica	Idiomarinaceae	Du et al. Antonie van Leeuwenhoek 107(2): 393-401 (2015)
DQ342238	Pseudidiomarina homiensis	Idiomarinaceae	Kwon et al. International Journal of Systematic and Evolutionary Microbiology 56(9): 2229-2233 (2006)
AE017340	Idiomarina loihiensis L2TR	Idiomarinaceae	Hou et al. Proceedings of the National Academy of Sciences 101(52): 18036-18041 (2004)
AY526862	Idiomarina ramblicola	Idiomarinaceae	Martínez-Cánovas et al. International Journal of Systematic and Evolutionary Microbiology 54(5): 1793-1797 (2004)
AF052740	Idiomarina abyssalis	Idiomarinaceae	Ivanova et al. International Journal of Systematic and Evolutionary Microbiology 50(2): 901-907 (2000)
AB619724	Idiomarina piscisalsi	Idiomarinaceae	Stidhipol et al. Journal of General and Applied Microbiology 59(5): 385-391 (2013)
AF052741	Idiomarina zobellii	Idiomarinaceae	Ivanova et al. International Journal of Systematic and Evolutionary Microbiology 50(2): 901-907 (2000)
AJ440214	Idiomarina baltica	Idiomarinaceae	Brettar et al. International Journal of Systematic and Evolutionary Microbiology 53(2): 407-413 (2003)
AY635468	Idiomarina seosinensis	Idiomarinaceae	Choi et al. International Journal of Systematic and Evolutionary Microbiology 55(1): 379-383 (2005)
HF954116	Idiomarina aquatica	Idiomarinaceae	León et al. International Journal of Systematic and Evolutionary Microbiology 65(12): 4595-4600 (2015)
