# Supplementary material for: Terrestrial-type nitrogen-fixing symbiosis between seagrass and a marine bacterium
Source: Nature. 2021 Nov 3;600(7887):105–9. doi: 10.1038/s41586-021-04063-4 (PMC8636270; doi:10.1038/s41586-021-04063-4)
Supplement: Supplementary file 4 — Tree-file belonging to the phylogenetic tree in Fig. 2c. [file 41586_2021_4063_MOESM4_ESM.txt]

((((((((((('ARB_D46A7BFC, OBEP010741395_Denmark_sediment':0.00161,
'ARB_5231C892, OBEP010775456_Denmark_sediment':0.00000
)75:0.00014,
'ARB_C5CEDB6A, OBEP010677147_Denmark_sediment':0.00253
)75:0.00077,
(('ARB_400ADA78, OBEP010844946_Denmark_sediment':0.00078,
'ARB_2C78FB44, OBEP010648472_Denmark_sediment':0.00241
)50:0.00014,
'ARB_149D5075, OBEP010898120_Denmark_sediment':0.00225
)50:0.00000
)75:0.00022,
('ARB_27D2A271, OBRS01407996_Denmark_sediment':0.00298,
'ARB_34361797, OBEP010821883_Denmark_sediment':0.00000
):0.00161
)'Sediment amplicons (Denmark)':0.00696,
((('ARB_5EEE0D0B, CEPO_00423_prokka':0.00000,
'ARB_D34BFF17, CEPO_01973_prokka':0.00046
)50:0.00141,
'ARB_AA81574E, Celeri_16Samplicons_Pianosa':0.00000
)'50:Ca. C. neptuna (Elba_Pianosa, Italy)':0.00316,
'ARB_52CC8C57, JF292436_from_Spain_Posidonia':0.00000
)75:0.00535
)75:0.00811,
'ARB_53FF4395, KP236362_uncultured_from_Thalassia_hemprichii':0.00817
)75:0.04845,
(((('ARB_9D93FC01, KP236359_uncultured_from_Thalassia_hemprichii':0.01659,
((('ARB_C752E9B6, AF055808_uncultured_from_Tomales_Bay':0.00289,
'ARB_31227078, AF055835_uncultured_from_Tomales_Bay':0.00290
)50:0.00000,
'ARB_7E47C6D6, AF055807_uncultured_from_Tomales_Bay':0.00137
)75:0.00000,
'ARB_35E290DA, AF055834_uncultured_from_Tomales_Bay':0.00703
)'75:Microbial mat isolates (Tomales Bay, CA, USA)':0.01072
):0.00270,
(((('DQ913890, Celerinatantimonas diazotrophica':0.00181,
'ARB_3B9D3A33, CEDIAZO_00183_MPI_prokka':0.00052
)75:0.00026,
'ARB_39CF5DA4, CEDIAZO_00441_MPI_prokka':0.00154
)50:0.00000,
'ARB_4E5AA4A2, CEDIAZO_00757_MPI_prokka':0.00000
)50:0.00033,
'ARB_FBA46B88, CEDIAZO_01220_MPI_prokka':0.00031
)'C. diazotrophica (Goat Island, SC, USA)':0.00357
):0.00224,
'KF601966, uncultured bacterium':0.03084
):0.00286,
'FJ039852, Celerinatantimonas yamalensis':0.03000
):0.00733
):0.01404,
'ARB_57446DBC, KJ941492_uncultured_from_intertidal_mud_flat':0.01851
):0.03802,
((((('AB681878, Agarivorans albus':0.00284,
'KJ729029, Agarivorans litoreus':0.00238
):0.00613,
'KM203871, Agarivorans aestuarii':0.00714
)50:0.01080,
'GQ200591, Agarivorans gilvus':0.03996
)Agarivorans:0.01345,
'ARB_36F4442D, NR_165022_1_Alginatibacterium_sediminis_strain_ALS_81':0.04259
)75:0.01045,
('FJ167390, Aliagarivorans marinus':0.00608,
'FJ167391, Aliagarivorans taiwanensis':0.01435
)Aliagarivorans:0.06769
):0.02111
):0.02435,
(((((((('EU600203, Pseudidiomarina maritima':0.00227,
'EU423907, Pseudidiomarina tainanensis':0.00019
):0.00844,
'EU423908, Pseudidiomarina marina':0.00516
)50:0.00510,
'KF722416, uncultured Idiomarina sp.':0.02493
):0.01334,
('KJ825892, Pseudidiomarina atlantica':0.02012,
'DQ342238, Pseudidiomarina homiensis':0.01734
):0.01136
)50:0.00848,
'EF212001, Pseudidiomarina sediminum':0.02745
)50:0.00630,
'DQ118948, Pseudidiomarina taiwanensis':0.01664
)50:0.00571,
'JN867053, Idiomarina indica':0.03460
):0.02451,
(((('AB619724, Idiomarina piscisalsi':0.00770,
'AF052741, Idiomarina zobellii':0.00852
):0.00869,
'AJ440214, Idiomarina baltica':0.01984
):0.00611,
('AY635468, Idiomarina seosinensis':0.01494,
'HF954116, Idiomarina aquatica':0.00979
)75:0.00855
)75:0.00569,
(('AE017340, Idiomarina loihiensis L2TR':0.00327,
'AY526862, Idiomarina ramblicola':0.00619
):0.00772,
'AF052740, Idiomarina abyssalis':0.00380
):0.01499
)75:0.01102
)Idiomarinaceae:0.04791
):0.02135,
(((((((((('AB002630, Colwellia maris':0.00533,
'U14581, Colwellia rossensis':0.01838
)50:0.00383,
'AB971664, Colwellia marinimaniae':0.04396
)50:0.00819,
'ARKQ01000001, Colwellia piezophila ATCC BAA-637':0.00249
)75:0.00486,
'JN175346, Colwellia hornerae':0.01532
)50:0.01332,
'AF001375, Colwellia psychrerythraea':0.01586
)75:0.00774,
'KM108776, Colwellia arctica':0.04065
)75:0.00950,
'EU599214, Colwellia asteriadis':0.00891
):0.01133,
((((('KX450475, Colwellia mytili':0.01351,
'KU696539, Colwellia sediminilitoris':0.00662
):0.00719,
'FJ889599, Colwellia chukchiensis':0.02488
):0.00570,
'DQ055844, Colwellia aestuarii':0.00541
):0.00478,
'KX618643, Colwellia agarivorans':0.02456
):0.00522,
'JQ948043, Colwellia aquaemaris':0.03420
):0.00766
):0.01042,
(('AB682156, Thalassomonas actiniarum':0.00728,
'AJ294748, Thalassomonas viridans':0.01452
):0.00956,
'AB369381, Thalassomonas haliotis':0.01570
):0.01117
):0.01600,
((((('DQ212914, Thalassotalea agarivorans':0.02282,
'AY643537, Thalassotalea loyana':0.02182
):0.00788,
('KF484399, Thalassotalea fusca':0.01767,
'KT153611, Thalassotalea marina':0.02985
)50:0.01092
):0.00000,
(('AY194066, Thalassotalea ganghwensis':0.01705,
'FJ347761, Thalassotalea montiporae':0.02049
):0.00985,
'KT224448, Thalassotalea sediminis':0.02428
):0.00000
)25:0.00295,
'JQ288724, Thalassotalea eurytherma':0.03433
)25:0.00130,
('HM237288, Thalassotalea agariperforans':0.02174,
'JX412957, Thalassotalea piscium':0.03180
)75:0.00559
)75:0.01516
)Colwelliaveae:0.02135
);
