# Supplementary material for: Terrestrial-type nitrogen-fixing symbiosis between seagrass and a marine bacterium
Source: Nature. 2021 Nov 3;600(7887):105–9. doi: 10.1038/s41586-021-04063-4 (PMC8636270; doi:10.1038/s41586-021-04063-4)
Supplement: Supplementary file 5 — List of the presence or absence of genes involved in selected pathways retrieved from 34 available genomes (including the ones from this study). [file 41586_2021_4063_MOESM5_ESM.xlsx]

## Sheet: Genome comparison
P = Present; M = Missing; I = Incomplete				Electron transport chain (ETC)					Reactive Oxygen Species (ROS) Defense						Cellulose degradation	Pectin degradation		Flagellum				Type II secretion system	Tight adherence		Type IV pilus		4-aminobutyrate transaminase	Nitrogenase
				Cytochrome c oxidase	Cytochrome bd-I oxidase	Cytochrome bo3 oxidase	cytochrome bc1 complex	NADH dehydrogenase	Superoxide dismutase			Catalase	Peroxidase	Alkyl hydroperoxide reductase	Endoglucanase Z /Endo-1,4-beta-xylanase A precursor	Pectate lyase	Pectinesterase
Organism	Phylogenetic group	Accession code	Phylo_ord	COXI-III	cydAB	cyoABCD	qcrABC	nuoA-N	sodA	sodB	sodC	HPII	HPI	ahpC	xynA / celZ	pelA	pemA	flgB	flgE	flgG	flhA	gspA-N (see notes)	rcpAC	tadA-G,Z	pilA	pilQ-P	gabT	nifH	nifD	nifK
Agarivorans albus MKT 106	Celeritantimonadaceae	GCA_000414175.1	2	P	P	M	P	M	M	P	M	P	P	P	P	M	M	P	P	P	P	P	M	M	P	C	P	P	P	P
Agarivorans gilvus	Celeritantimonadaceae	GCA_001420915.1	2	P	P	M	P	M	M	P	M	P	P	P	M	M	M	P	P	P	P	P	M	M	P	C	P	P	P	P
Aliagarivorans marinus DSM 23064	Celeritantimonadaceae	GCA_000429485.1	3	P	P	M	P	M	M	P	M	P	P	P	M	M	M	P	P	P	P	P	M	M	P	C	P	P	P	P
Aliagarivorans taiwanensis DSM 22990	Celeritantimonadaceae	GCA_000429505.1	3	P	P	M	P	M	M	P	M	P	P	P	P	M	M	P	P	P	P	P	P	P	M	P	M	P	P	P
Celerinatantimonas diazotrophica	Celeritantimonadaceae		1	M	P	P	M	P	P	P	M	P	P	P	M	P	M	P	P	P	P	M	P	P	M	M	M	P	P	P
Celerinatantimonas neptuna	Celeritantimonadaceae		0	M	P	P	M	P	P	P	M	P	P	P	P	P	P	P	P	P	P	P	P	P	P	I	P	P	P	P
Colwellia aestuarii	Colwelliaceae	GCA_002104435.1	5	P	P	M	P	M	M	P	P	P	P	P	M	M	M	P	P	P	P	P	M	M	P	P	P	M	M	M
Colwellia agarivorans	Colwelliaceae	GCA_002000085.1	5	P	P	M	P	M	M	P	M	P	P	P	P	M	M	P	P	P	P	P	M	M	P	P	M	M	M	M
Colwellia chukchiensis	Colwelliaceae	GCA_002104455.1	5	P	P	M	P	P	M	P	P	P	M	P	M	M	M	P	P	P	P	P	M	M	P	P	M	M	M	M
Colwellia hornerae	Colwelliaceae	GCA_007954355.1	5	P	P	M	P	P	M	P	M	P	P	P	M	M	M	P	P	P	P	P	M	M	P	P	P	M	M	M
Colwellia marinimaniae	Colwelliaceae	GCA_002207865.1	5	P	P	M	P	P	M	P	M	P	P	P	M	M	M	P	P	P	P	P	P	I	P	P	M	M	M	M
Colwellia mytili	Colwelliaceae	GCA_002104475.1	5	P	P	M	P	M	M	P	M	P	P	P	M	M	M	P	P	P	P	P	M	M	P	P	P	M	M	M
Colwellia piezophila ATCC BAA-637	Colwelliaceae	GCA_000378625.1	5	P	M	M	P	M	M	P	M	M	M	P	M	M	M	P	P	P	P	P	M	M	P	P	M	M	M	M
Colwellia psychrerythraea 34H	Colwelliaceae	GCA_000012325.1	5	P	P	M	P	M	M	P	M	P	P	P	M	M	M	P	P	P	P	P	M	M	P	P	P	M	M	M
Colwellia sediminilitoris	Colwelliaceae	GCA_002104535.1	5	P	P	M	P	P	M	P	M	P	P	P	M	M	M	P	P	P	P	P	M	M	P	P	P	M	M	M
Idiomarina abyssalis	Idiomarinaceae	GCA_016461845.1	4	P	P	M	P	M	M	P	M	P	P	P	M	M	M	P	P	P	P	P	M	M	P	I	M	M	M	M
Idiomarina aquatica	Idiomarinaceae	GCA_003987185.1	4	P	P	M	P	M	M	P	M	P	P	P	M	M	M	P	P	P	P	P	M	I	P	I	M	M	M	M
Idiomarina baltica	Idiomarinaceae	GCA_003476915.1	4	P	M	M	P	M	M	P	M	P	P	P	M	M	M	M	M	M	M	M	M	M	P	I	M	M	M	M
Idiomarina loihiensis L2TR	Idiomarinaceae	GCA_000008465.1	4	P	P	M	P	M	P	P	M	P	P	P	M	M	M	P	P	P	P	P	M	M	P	I	M	M	M	M
Idiomarina piscisalsi	Idiomarinaceae	GCA_002211765.1	4	P	P	M	P	M	M	P	M	P	P	P	M	M	M	P	P	P	P	P	M	M	P	I	M	M	M	M
Idiomarina ramblicola	Idiomarinaceae	GCA_003987255.1	4	P	P	M	P	M	M	P	M	P	P	P	M	M	M	P	P	P	P	P	M	M	P	I	M	M	M	M
Idiomarina seosinensis	Idiomarinaceae	GCA_003987275.1	4	P	P	M	P	M	M	P	M	P	P	P	M	M	M	P	P	P	P	P	M	I	P	I	M	M	M	M
Pseudidiomarina atlantica	Idiomarinaceae	GCA_000753735.1	4	P	P	M	P	M	M	P	M	P	P	P	M	M	M	M	M	M	M	P	I	I	P	P	M	M	M	M
Pseudidiomarina homiensis	Idiomarinaceae	GCA_003987225.1	4	P	P	M	P	M	M	P	M	P	P	P	M	M	M	P	P	P	P	P	I	I	P	P	M	M	M	M
Pseudidiomarina marina	Idiomarinaceae	GCA_003987045.1	4	P	P	M	P	M	M	P	M	P	P	P	M	M	M	P	P	P	P	P	I	I	P	P	M	M	M	M
Pseudidiomarina maritima	Idiomarinaceae	GCA_003182315.1	4	P	P	M	P	M	M	P	M	P	P	P	M	M	M	P	P	P	P	P	P	I	P	P	M	M	M	M
Pseudidiomarina sediminum	Idiomarinaceae	GCA_003987265.1	4	P	P	M	P	M	M	P	M	P	P	P	M	M	M	M	M	M	M	P	I	I	P	P	M	M	M	M
Pseudidiomarina tainanensis	Idiomarinaceae	GCA_003337635.1	4	P	P	M	P	M	M	P	M	P	P	P	M	M	M	P	P	P	P	P	P	I	P	P	M	M	M	M
Pseudidiomarina taiwanensis	Idiomarinaceae	GCA_003987435.1	4	P	P	M	P	M	M	P	M	P	P	P	M	M	M	M	M	M	M	P	I	I	P	P	M	M	M	M
Thalassomonas actiniarum	Colwelliaceae	GCA_000948975.1	6	P	P	M	P	P	M	P	M	P	P	P	P	M	M	P	P	P	P	P	M	M	P	P	M	M	M	M
Thalassomonas viridans	Colwelliaceae	GCA_000948985.1	6	P	P	M	P	P	M	P	M	P	P	P	M	M	M	P	P	P	P	P	M	M	P	P	M	M	M	M
Thalassotalea agarivorans	Colwelliaceae	GCA_900111755.1	6	P	P	M	P	M	M	P	M	P	P	P	M	M	M	M	M	M	M	P	M	M	P	P	P	M	M	M
Thalassotalea marina	Colwelliaceae	GCA_014656435.1	6	P	P	M	P	P	P	P	M	P	P	P	M	M	M	P	P	P	P	P	M	M	P	P	M	M	M	M
Thalassotalea piscium	Colwelliaceae	GCA_014207645.1	6	P	P	M	P	M	M	P	M	P	M	P	M	M	M	P	P	P	P	P	M	M	P	P	M	M	M	M
Alginatibacterium sediminis	Celeritantimonadaceae	GCA_003610775.1	1	P	P	M	P	M	M	P	M	P	M	P	P	M	M	P	P	P	P	P	M	M	P	P	P	M	M	M

## Sheet: CAZyme analysis
P = Present, M = Missing	Extracellular deesterification and depolymerization						Periplasmic import
	Pectin methylesterase	Pectin acetylesterase	Pectate lyases			Polygalacturonase	Oligogalacturonate-specific porin protein
Predicted CAZy family	CE8	CE12	PL1	PL9	PL3,PL10,PL11	GH28
Gene name	pem	pae	pelA	pel		pelB	KdgM
Celerinatantimonas neptuna (6666666.729157)	P	P	P	P	M	P	P
Celerinatantimonas diazotrophica (412034.7)	M	M	P	M	M	P	M
Agarivorans albus MKT 106 (1331007.9)	M	M	M	M	M	M	M
Agarivorans gilvus (680279.11)	M	M	M	M	M	M	M
Aliagarivorans marinus DSM 23064 (1120969.5)	M	M	M	M	M	M	M
Aliagarivorans taiwanensis DSM 22990 (1120970.6)	M	M	M	M	M	M	M
Colwellia aestuarii (329993.7)	M	M	M	M	M	M	M
Colwellia agarivorans (1911682.5)	M	M	M	M	M	M	M
Colwellia sediminilitoris (1820336.4)	M	M	M	M	M	M	M
Alginatibacterium sediminis (2164068.4)	M	M	M	M	M	M	M
