# Supplementary material for: Terrestrial-type nitrogen-fixing symbiosis between seagrass and a marine bacterium
Source: Nature. 2021 Nov 3;600(7887):105–9. doi: 10.1038/s41586-021-04063-4 (PMC8636270; doi:10.1038/s41586-021-04063-4)
Supplement: Supplementary file 8 — Source Data Fig. 1 [file 41586_2021_4063_MOESM8_ESM.xlsx]

## Sheet: Figure 1
Panel b				Panel d						Panel e
	Average O2 flux (mmol m-2 d-1)	Standard deviation O2 flux (mmol m-2 d-1)		N transfer (µmol gDW-1 d-1)						N2 fixation (µmol gDW-1 d-1)
Seagrass meadow 1	43.603	14.9		April 2016	May_2015 and May 2017	June 2014	August 2016	September 2018		April 2016	May_2015 and May 2017	June 2014	August 2016	September 2018
Seagrass meadow 2	52.2248	30.704		0	0	0.0838715	0	0		0	0.076001	1.72377	0.0097205	0.0927415
Sand patch 1	-1.48	2.5		0	0	0.166479	0	0		0	0	0.061931	0.0144041	0
Sand patch 2	-11.007	18.0328		0	0	0.0620211	0	0		0	0	0.117774	0.0170161	0
				0	0	0.164484	0	0		0	0	0.715851	0.146958	0.0445531
				0	0	0.268306	0	0		0.00223868	0	0.0710848	0.0264737	0.0178315
				0	0	0.152305	0	0		0.00576937	0.0139797	0.0471069	0.0192217	0.0512277
				0	0	0.0333337	0	0		0.00768076	0.00921914	0.0541703	0.559492	0.00505947
				0	0	0.143575	0.0161293	0		0.00303245	0.0117629	0.0958941	0.892568	0.0813685
				0	0.0153062	0	0	0		0.00447948	0.00593737	0.0343194	1.38667	1.30762
				0	0.0179516	0.0484767	0.0449797	0		0.0122185	0	0.0558395	0.10437	0.886575
				0	0	0.0873119	0	0		0	0.00936143	0.0238251	0.169421	0.836961
				0	0	0.0637697	0	0		0	0	0	0.0661598	1.71877
				0	0	0.0200776	0	0		0	0.00582896	0.00340327	0.313676
				0	0	0.032769	0	0		0	0	0	0.0250552
				0	0	0.0581544	0	0		0	0	0.0177288	0.15588
				0	0	0.0515828	0	0		0	0	0.749264	0.271541
				0	0	0.101789	0.039848	0		0.00444679	0	0.179431	0.029084
				0	0	0.0392642	0.0474398	0		0	0	0.0369779	0.0388059
				0	0	0.0795384	0			0.00291852	0	0.0785283	0.0892092
				0	0	0.184459	0.0692862			0	0	0.0856502	0.769242
				0	0	0.0900307	0.0354			0	0	0.0772342	1.79216
				0	0	0.15501	0			0.00289888	0	0.0412009	0.0462428
				0	0	0.165641	0			0.00314829	0	1.03948	1.60013
				0	0	0.100327	0.0286112			0.00263892	0	1.62503	0.602068
				0	0	0.134811	0.0453289			0.00258136	0	2.27758	0.968428
				0	0	0.0629699	0			0	0	0.0373285	1.12895
				0	0	0.0385328	0			0	0	0.0281029	0.332125
				0	0	0.037231	0			0		0.30918	0.970161
				0	0		0			0		0.616533	0.123118
				0	0		0			0		1.94843	0.790498
				0	0		0			0		0.491579	0.0489433
				0	0		0.0149322			0		0.0343904	0.106146
				0	0		0			0		0.406921	0.0802571
				0	0		0.0679849			0.0129005		2.69478	0.986405
				0	0		0			0		0.0576032	0.0964472
				0	0		0			0		0.132408	0.128828
				0	0		0			0		0.068556	0.0534375
				0	0		0			0			0.00397676
				0			0			0			0
				0			0.0493602			0.041761			0
				0			0			0			0.0127404
				0			0.0289942			0.0155069			0
				0			0			0.0258023			0
				0			0			0			0.730946
				0			0			0			1.50366
				0			0			0			0.73576
				0			0			0			0.570981
				0			0			0			1.19655
				0			0			0			1.33599
				0			0.0180389			0			0.0619021
				0			0			0			0.858174
				0			0.0742145			0			0.599035
				0			0			0			0.854383
				0			0						1.27346
				0			0						1.24403
				0			0						0.01618
				0			0.0301613						0.035114
				0			0						0.266461
				0			0						0.408159
				0			0						0.552748
				0			0.0204952						0.0174444
				0			0						0.0532708
				0			0						0.235938
				0			0						2.30821
				0.00621764			0						0.0819974
				0.0268842			0						0
				0			0						0
				0			0						0.254302
				0			0						0.421898
				0			0						0.778954
				0			0						0.518881
				0			0.0937834						0.0173773
				0			0						0.164875
				0			0						0.229981
				0			0						0.0511372
				0			0						0.0679532
				0			0						0.0212994
				0			0						0.010147
				0			0						0.450702
				0			0.03218						0.00781805
				0			0.0592709						0.0221719
				0			0						0.0139959
				0			0						0.0316909
				0			0						0.225632
				0			0						0.0135824
				0			0						0
				0			0						0.0231049
				0			0						0
				0			0						0.0500663
				0			0						0.0555776
				0			0.117436						0.0431275
				0			0						0
				0			0						0
				0			0						0
				0			0						0.557473
				0			0						0.0434089
				0			0						0.0298524
				0			0						0.30399
				0			0.137222						0.712143
				0.0110436			0						0
				0			0						0
				0.0266703			0						0.0341041
				0			0						1.35555
							0						0.340638
							0						0.244157
							0						0
							0.0370448						0
							0						0.216825
							0						0.0259231
							0						0
							0						0
							0.00615808						0
							0.00802185						0
							0						0.0714795
							0						0.369087
							0						0
							0						0.040651
							0						0
							0
							0
							0
							0
							0
							0.0168307
							0.0147087
							0.0179906
							0
							0
							0
							0.0143698
							0.00911335
							0.0163702
							0
							0
							0.00753939
							0
							0
							0
							0.00868399
							0
							0
							0
							0
							0.0130425
							0.00759955
							0.0150393
							0
							0.0299604
							0
							0
							0
							0
							0.0104685
							0.0115111
							0
							0
							0.00721131
							0
							0.012074
							0
							0.0101074
							0
							0.0141209
							0.0128482
							0
							0
							0
							0
							0
							0
							0.00441038
							0
							0
							0
