# Supplementary material for: Terrestrial-type nitrogen-fixing symbiosis between seagrass and a marine bacterium
Source: Nature. 2021 Nov 3;600(7887):105–9. doi: 10.1038/s41586-021-04063-4 (PMC8636270; doi:10.1038/s41586-021-04063-4)
Supplement: Supplementary file 9 — Source Data Fig. 2 [file 41586_2021_4063_MOESM9_ESM.xlsx]

## Sheet: Figure 2
Panel a
N2 fixation (µmol N gDW-1 d-1)
Sample name	April2016_Plant1	April2016_Plant4	April2016_Plant3	April2016_Plant5	April2016_Plant2	May2015_Plant1	May2015_Plant7	May2015_Plant8	May2015_Plant2	May2015_Plant4	May2015_Plant6	May2015_Plant5	May2015_Plant3	May2017_Plant2	May2017_Plant3	May2017_Plant1	June2014_Plant3	June2014_Plant2	June2014_Plant4	June2014_Plant1	June2014_Plant6	June2014_Plant5	August2016_Plant4	August2016_Plant1	August2016_Plant3	August2016_Plant6	August2016_Plant2	August2016_Plant5	September2018_Plant1	September2018_Plant2	September2018_Plant3
Accession number	ERS6675136	ERS6675139	ERS6675138	ERS6675140	ERS6675137	ERS6675128	ERS6675134	ERS6675135	ERS6675129	ERS6675131	ERS6675133	ERS6675132	ERS6675130	ERS6675148	ERS6675149	ERS6675147	ERS6675124	ERS6675123	ERS6675125	ERS6675122	ERS6675127	ERS6675126	ERS6675144	ERS6675141	ERS6675143	ERS6675146	ERS6675142	ERS6675145	ERS6675150	ERS6675151	ERS6675152
	0	0	0	0.00289888	0.00223868	0	0	0	0	0.00593737	0.00557571	0	0.0322102	0	0	0.00582896	0	0.132408	0.0343904	1.72377	2.69478	0.0412009	0.0534375	0.0097205	0.123118	1.27346	0.559492	0.730946	0.0927415	0.0178315	1.30762
	0	0.00291852	0	0.00314829	0.00576937						0.00507206	0.0240536	0.0214542	0	0	0	0	0.0541703	0.749264	0.061931	0.0373285	1.03948	0.00397676	0.0144041	0.790498	1.24403	0.892568	1.50366	0	0.0512277	0.886575
	0	0	0.00444679	0.00263892	0.00768076						0.00936143	0.0338586	0.0122606	0	0	0	0	0.0958941	0.179431	0.117774	0.0281029	1.62503	0	0.0170161	0.0489433	0.01618	1.38667	0.73576	0	0.00505947	0.836961
	0	0		0.00258136	0.00303245							0.0166922	0.0214586	0	0	0	0	0	0.0369779	0.715851	0.30918	2.27758	0	0.146958	0.106146	0.035114	0.10437	0.570981	0.0445531	0.0813685	1.71877
				0	0.00447948							0.01246	0.00924465	0	0	0	0.068556	0.0558395	0.0785283	0.0710848	0.616533	0.406921	0.0127404	0.0264737	0.0802571	0.266461	0.169421	1.19655
				0	0.0122185							0.0153417	0.0164693					0	0.0856502	0.0471069	1.94843		0	0.0192217	0.986405	0.408159	0.0661598	1.33599
												0.0118502	0.0117629						0.0772342	0.0576032	0.491579		0		0.0964472	0.552748	0.313676	0.0619021
																									0.128828	0.0174444	0.0250552	0.858174
																											0.15588	0.599035
																											0.271541	0.854383
																											0.029084
																											0.0388059
																											0.0892092
																											0.769242
																											1.79216
																											0.0462428
																											1.60013
																											0.602068
																											0.968428
																											1.12895
																											0.332125
																											0.970161
Panel b
Relative 16S rRNA gene amplicon abundance (%)
Sample name	April2016_Plant1	April2016_Plant4	April2016_Plant3	April2016_Plant5	April2016_Plant2	May2015_Plant1	May2015_Plant7	May2015_Plant8	May2015_Plant2	May2015_Plant4	May2015_Plant6	May2015_Plant5	May2015_Plant3	May2017_Plant2	May2017_Plant3	May2017_Plant1	June2014_Plant3	June2014_Plant2	June2014_Plant4	June2014_Plant1	June2014_Plant6	June2014_Plant5	August2016_Plant4	August2016_Plant1	August2016_Plant3	August2016_Plant6	August2016_Plant2	August2016_Plant5	September2018_Plant1	September2018_Plant2	September2018_Plant3
Accession number	ERS6675136	ERS6675139	ERS6675138	ERS6675140	ERS6675137	ERS6675128	ERS6675134	ERS6675135	ERS6675129	ERS6675131	ERS6675133	ERS6675132	ERS6675130	ERS6675148	ERS6675149	ERS6675147	ERS6675124	ERS6675123	ERS6675125	ERS6675122	ERS6675127	ERS6675126	ERS6675144	ERS6675141	ERS6675143	ERS6675146	ERS6675142	ERS6675145	ERS6675150	ERS6675151	ERS6675152
C. neptuna	2.78135	1.45721	0.869525	0.870928	0.853627	0.65189	0	0.409091	0.776053	0.574256	0.450789	0.645318	0.657354	0.427158	3.53909	0.139519	2.20162	3.17402	9.78531	66.0079	10.5215	68.7707	1.47872	32.6641	64.8206	59.7834	29.6853	33.1519	1.05504	2.11566	2.95659
other Gammaproteobacteria	53.1888	30.4041	29.66	46.9488	68.0906	28.6832	10.7143	3.40909	38.2483	16.7594	21.4876	28.0044	30.2931	54.1704	20.9877	20.1256	17.7868	12.4407	14.9379	10.797	9.02279	16.0695	13.9218	24.0198	17.0796	21.1991	63.7276	43.2161	13.7409	16.1025	28.1437
other bacteria	44.0299	68.1387	69.4705	52.1802	31.0558	70.6649	89.2857	96.1818	60.9756	82.6663	78.0616	71.3503	69.0496	45.4024	75.4733	79.7349	80.0116	84.3853	75.2768	23.1951	80.4557	15.1599	84.5995	43.3161	18.0998	19.0175	6.58707	23.632	85.204	81.7819	68.8997
