# Supplementary material for: Terrestrial-type nitrogen-fixing symbiosis between seagrass and a marine bacterium
Source: Nature. 2021 Nov 3;600(7887):105–9. doi: 10.1038/s41586-021-04063-4 (PMC8636270; doi:10.1038/s41586-021-04063-4)
Supplement: Supplementary file 10 — Source Data Extended Data Fig. 1 [file 41586_2021_4063_MOESM10_ESM.xlsx]

## Sheet: ED Figure 1
Panel a			Panel b			Panel c
	Seagrass Meadow			Sand Patch		Microsensor Profile (panel c)
Hour (h)	O2 flux (mmol m-2 d-1)		Hour (h)	O2 flux (mmol m-2 d-1)		Depth (cm)	O2 (µmol L-1)
1	-9.65064		1	-1.99108		1	70.3008
2	-12.2201		2	12.8558		0.976	70.0572
3	8.40454		3	20.2799		0.976	69.7804
4	9.09032		4	7.90903		0.952	69.6032
5	-4.1073		5	16.1915		0.928	69.9736
6	10.6868		6	14.9193		0.904	69.6684
7	-32.6513		7	9.12985		0.904	69.278
8	-33.6477		8	12.1672		0.88	69.1148
9	-8.33004		9	12.2358		0.856	68.6272
10	-68.6055		10	2.23107		0.832	68.5132
11	-82.4578		11	8.26562		0.832	68.7284
12	-37.676		12	7.46904		0.808	69.1356
13	64.706		13	6.84619		0.784	69.47
14	66.9432		14	-1.012		0.76	69.5156
15	79.6428		15	-11.019		0.76	69.6184
16	127.243		16	-10.5689		0.736	69.5656
17	132.96		17	-5.48094		0.712	69.6
18	205.787		18	-7.48802		0.688	69.4348
19	171.479		19	-29.1371		0.688	68.838
20	138.596		20	-25.6925		0.664	68.266
21	133.627		21	-24.8416		0.64	67.4
22	99.4484		22	-18.9055		0.616	65.2164
23	n/a		23	-24.673		0.616	64.0224
24	n/a		24	-5.23126		0.592	63.9388
						0.568	63.7948
						0.544	64
						0.544	64.0496
						0.52	63.5212
						0.496	63.158
						0.472	62.55
						0.472	62.1884
						0.448	62.1216
						0.424	62.3268
						0.4	62.232
						0.4	62.1136
						0.376	61.722
						0.352	61.5104
						0.328	61.4496
						0.328	61.688
						0.304	61.4128
						0.28	61.0144
						0.256	60.7424
						0.256	60.6484
						0.232	60.5016
						0.208	60.1208
						0.184	59.63
						0.184	59.6828
						0.16	59.7248
						0.136	59.392
						0.112	58.8584
						0.112	58.7412
						0.088	58.7648
						0.064	58.7132
						0.04	58.1748
						0.04	57.692
						0.0144	57.1312
						-0.008	55.59
						-0.032	46.6048
						-0.032	29.3724
						-0.056	16.0524
						-0.08	11.2124
						-0.104	9.7428
						-0.104	9.3272
						-0.128	8.7092
						-0.152	7.2188
						-0.176	5.4684
						-0.176	4.4888
						-0.2	3.9552
						-0.224	3.6612
						-0.248	3.5212
						-0.248	3.5544
						-0.272	3.4088
						-0.296	3.2572
						-0.32	3.0584
						-0.32	2.8836
						-0.344	2.696
						-0.368	2.6448
						-0.392	2.6988
						-0.392	2.3492
						-0.416	1.3976
						-0.44	0.48
						-0.464	0.2244
						-0.464	0.2296
						-0.488	0.0256
						-0.512	-0.066
						-0.536	-0.0024
						-0.536	0.1904
						-0.56	0.3028
						-0.584	0.2236
						-0.608	0.3016
						-0.608	0.3704
						-0.632	0.388
						-0.656	0.4384
						-0.68	0.5272
						-0.68	0.368
						-0.704	0.1656
						-0.728	0.1328
						-0.752	0.0288
						-0.752	0.138
						-0.776	0.2028
						-0.8	0.058
						-0.824	0.0072
						-0.824	0.1852
						-0.848	0.2904
						-0.872	0.3296
						-0.896	0.1028
						-0.896	2.22045e-16
						-0.92	0.1328
						-0.944	0.146
						-0.968	-0.0596
						-0.968	0.1156
						-0.992	0.25
						-1.016	0.0048
						-1.04	0.0236
