# Supplementary material for: Terrestrial-type nitrogen-fixing symbiosis between seagrass and a marine bacterium
Source: Nature. 2021 Nov 3;600(7887):105–9. doi: 10.1038/s41586-021-04063-4 (PMC8636270; doi:10.1038/s41586-021-04063-4)
Supplement: Supplementary file 11 — Source Data Extended Data Fig. 2 [file 41586_2021_4063_MOESM11_ESM.xlsx]

## Sheet: Leaf - panels a-c
This is the input data 'Leaf' used in PhyloFlash to generate panels a-c in Extended Data Figure 2.
Bacteria;Campilobacterota;Campylobacteria;Campylobacterales;Sulfurovaceae;Sulfurovum	7369
Bacteria;Campilobacterota;Campylobacteria;Campylobacterales;Sulfurimonadaceae;Sulfurimonas	376
Bacteria;Proteobacteria;Gammaproteobacteria;Vibrionales;Vibrionaceae;Vibrio	372
Bacteria;Proteobacteria;Gammaproteobacteria;Enterobacterales;Enterobacteriaceae;Escherichia-Shigella	335
Bacteria;Campilobacterota;Campylobacteria;Campylobacterales;Arcobacteraceae;uncultured	309
Bacteria;Firmicutes;Clostridia;Peptostreptococcales-Tissierellales;Fusibacteraceae;Fusibacter	295
Bacteria;Proteobacteria;Alphaproteobacteria;Rhodobacterales;Rhodobacteraceae;Paracoccus	275
Bacteria;Proteobacteria;Gammaproteobacteria;Arenicellales;Arenicellaceae;Candidatus Thiosymbion	237
Bacteria;Proteobacteria;Gammaproteobacteria;Alteromonadales;Alteromonadaceae;Alteromonas	174
Bacteria;Bacteroidota;Bacteroidia;Chitinophagales;Saprospiraceae;uncultured	149
Bacteria;Proteobacteria;Alphaproteobacteria;Rhodobacterales;Rhodobacteraceae;uncultured	121
Bacteria;Proteobacteria;Gammaproteobacteria;Oceanospirillales;Marinomonadaceae;Marinomonas	114
Bacteria;Proteobacteria;Gammaproteobacteria;Alteromonadales;Pseudoalteromonadaceae;Pseudoalteromonas	103
Bacteria;Firmicutes;Clostridia;Lachnospirales;Lachnospiraceae;uncultured	102
Bacteria;Chloroflexi;Dehalococcoidia;SAR202 clade;uncultured bacterium	90
Bacteria;Campilobacterota;Campylobacteria;Campylobacterales;Sulfurospirillaceae;Sulfurospirillum	87
Bacteria;SAR324 clade(Marine group B);uncultured bacterium	81
Bacteria;Actinobacteriota;Acidimicrobiia;Microtrichales;Microtrichaceae;uncultured	81
Bacteria;Proteobacteria;Gammaproteobacteria;Oceanospirillales;Endozoicomonadaceae;Endozoicomonas	76
Bacteria;Proteobacteria;Alphaproteobacteria;Rhodobacterales;Rhodobacteraceae;Pseudophaeobacter	75
Bacteria;Actinobacteriota;Acidimicrobiia;Microtrichales;Microtrichaceae;Sva0996 marine group	65
Bacteria;Proteobacteria;Gammaproteobacteria;Thiomicrospirales;Thioglobaceae;SUP05 cluster	61
Bacteria;Bacteroidota;Bacteroidia;Flavobacteriales;Flavobacteriaceae;uncultured	56
Bacteria;Campilobacterota;Campylobacteria;Campylobacterales;uncultured;uncultured Epsilonproteobacteria bacterium	56
Bacteria;Firmicutes;Clostridia;Hungateiclostridiaceae;Ruminiclostridium;uncultured bacterium	53
Bacteria;Proteobacteria;Gammaproteobacteria;Thiotrichales;Thiotrichaceae;Cocleimonas	52
Bacteria;Nitrospinota;Nitrospinia;Nitrospinales;Nitrospinaceae;Nitrospina	51
Bacteria;Firmicutes;Clostridia;Lachnospirales;Defluviitaleaceae;Defluviitaleaceae UCG-011	51
Bacteria;Actinobacteriota;Actinobacteria;Micrococcales;Micrococcaceae;Micrococcus	51
Bacteria;Proteobacteria;Gammaproteobacteria;Alteromonadales;Shewanellaceae;Shewanella	47
Bacteria;Proteobacteria;Alphaproteobacteria;Rhodobacterales;Rhodobacteraceae;Ruegeria	46
Bacteria;Planctomycetota;Phycisphaerae;Phycisphaerales;Phycisphaeraceae;uncultured	42
Bacteria;Desulfobacterota;Desulfobulbia;Desulfobulbales;Desulfocapsaceae;Desulfotalea	40
Bacteria;Firmicutes;Clostridia;Hungateiclostridiaceae;Ruminiclostridium;Ruminiclostridium hungatei	37
Bacteria;Desulfobacterota;Desulfobulbia;Desulfobulbales;Desulfocapsaceae;Desulfocapsa	37
Bacteria;Proteobacteria;Gammaproteobacteria;Tenderiales;Tenderiaceae;Candidatus Tenderia	37
Bacteria;Proteobacteria;Alphaproteobacteria;Rhizobiales;Stappiaceae;Labrenzia	36
Bacteria;Firmicutes;Bacilli;Lactobacillales;Carnobacteriaceae;Carnobacterium	36
Bacteria;Actinobacteriota;Actinobacteria;Propionibacteriales;Propionibacteriaceae;Cutibacterium	35
Bacteria;Campilobacterota;Campylobacteria;Campylobacterales;Arcobacteraceae;Halarcobacter	33
Bacteria;Firmicutes;Bacilli;Erysipelotrichales;Erysipelotrichaceae;ZOR0006	32
Bacteria;Proteobacteria;Gammaproteobacteria;Alteromonadales;Alteromonadaceae;uncultured	32
Bacteria;Proteobacteria;Gammaproteobacteria;Vibrionales;Vibrionaceae;Photobacterium	32
Bacteria;Actinobacteriota;Actinobacteria;Corynebacteriales;Corynebacteriaceae;Corynebacterium	31
Bacteria;Planctomycetota;OM190;uncultured bacterium	30
Bacteria;Desulfobacterota;Desulfobulbia;Desulfobulbales;Desulfocapsaceae;Desulforhopalus	30
Bacteria;Firmicutes;Bacilli;Staphylococcales;Staphylococcaceae;Staphylococcus	29
Bacteria;Proteobacteria;Alphaproteobacteria;Caulobacterales;Hyphomonadaceae;uncultured	29
Bacteria;Proteobacteria;Gammaproteobacteria;Granulosicoccales;Granulosicoccaceae;Granulosicoccus	29
Bacteria;Bdellovibrionota;Bdellovibrionia;Bdellovibrionales;Bdellovibrionaceae;OM27 clade	28
Bacteria;Proteobacteria;Alphaproteobacteria;Rhodobacterales;Rhodobacteraceae;Sulfitobacter	27
Bacteria;Acidobacteriota;Vicinamibacteria;Vicinamibacterales;uncultured;uncultured bacterium	26
Bacteria;Proteobacteria;Gammaproteobacteria;Pasteurellales;Pasteurellaceae;Haemophilus	26
Bacteria;Firmicutes;Bacilli;Lactobacillales;Streptococcaceae;Streptococcus	25
Bacteria;Campilobacterota;Campylobacteria;Campylobacterales;Arcobacteraceae;Malaciobacter	25
Bacteria;Proteobacteria;Gammaproteobacteria;Oceanospirillales;Halomonadaceae;Cobetia	24
Bacteria;Chloroflexi;Dehalococcoidia;SAR202 clade;uncultured Chloroflexi bacterium	24
Bacteria;Myxococcota;Polyangia;Haliangiales;Haliangiaceae;Haliangium	24
Bacteria;Desulfobacterota;Desulfobulbia;Desulfobulbales;Desulfocapsaceae;uncultured	23
Bacteria;Campilobacterota;Campylobacteria;Campylobacterales;Campylobacteraceae;Campylobacter	22
Bacteria;Proteobacteria;Alphaproteobacteria;Rhodospirillales;Magnetospiraceae;uncultured	21
Bacteria;Firmicutes;Negativicutes;Veillonellales-Selenomonadales;Veillonellaceae;Veillonella	21
Bacteria;SAR324 clade(Marine group B);uncultured organism	20
Bacteria;Proteobacteria;Gammaproteobacteria;Alteromonadales;Shewanellaceae;Ferrimonas	20
Bacteria;Proteobacteria;Gammaproteobacteria;Beggiatoales;Beggiatoaceae;Candidatus Marithrix	20
Bacteria;Campilobacterota;Campylobacteria;Campylobacterales;Arcobacteraceae;Poseidonibacter	20
Bacteria;Proteobacteria;Gammaproteobacteria;Oceanospirillales;Nitrincolaceae;Neptuniibacter	20
Bacteria;Proteobacteria;Gammaproteobacteria;pItb-vmat-80;uncultured bacterium	19
Bacteria;Marinimicrobia (SAR406 clade);uncultured bacterium	19
Bacteria;Desulfobacterota;Desulfobulbia;Desulfobulbales;Desulfocapsaceae;SEEP-SRB4	19
Bacteria;Proteobacteria;Alphaproteobacteria;Caulobacterales;Hyphomonadaceae;Hirschia	18
Bacteria;Proteobacteria;Gammaproteobacteria;D90;uncultured bacterium	18
Bacteria;Proteobacteria;Gammaproteobacteria;Enterobacterales;Enterobacteriaceae;Raoultella	18
Bacteria;Proteobacteria;Alphaproteobacteria;Rhodobacterales;Rhodobacteraceae;Yoonia-Loktanella	18
Bacteria;Proteobacteria;Gammaproteobacteria;UBA10353 marine group;uncultured bacterium	18
Bacteria;Proteobacteria;Gammaproteobacteria;Enterobacterales;Enterobacteriaceae;Klebsiella	18
Bacteria;Bacteroidota;Bacteroidia;Flavobacteriales;Flavobacteriaceae;Maribacter	17
Bacteria;Proteobacteria;Alphaproteobacteria;Rhodobacterales;Rhodobacteraceae;Rhodobaculum	17
Bacteria;Bacteroidota;Bacteroidia;Flavobacteriales;Flavobacteriaceae;Pibocella	17
Bacteria;Desulfobacterota;Desulfobulbia;Desulfobulbales;Desulfobulbaceae;Desulfobulbus	17
Bacteria;Proteobacteria;Gammaproteobacteria;Burkholderiales;Burkholderiaceae;Ralstonia	17
Bacteria;Bacteroidota;Bacteroidia;Flavobacteriales;Flavobacteriaceae;Dokdonia	16
Bacteria;Campilobacterota;Campylobacteria;Campylobacterales;Sulfurovaceae;Nitratifractor	16
Bacteria;Proteobacteria;Gammaproteobacteria;Pseudomonadales;Moraxellaceae;Acinetobacter	16
Bacteria;Proteobacteria;Gammaproteobacteria;Thiomicrospirales;Thiomicrospiraceae;Thiomicrorhabdus	16
Bacteria;Firmicutes;Clostridia;Lachnospirales;Lachnospiraceae;Butyrivibrio	16
Bacteria;Cyanobacteria;Cyanobacteriia;Phormidesmiales;Phormidesmiaceae;Acrophormium PCC-7375	16
Bacteria;Planctomycetota;Pla3 lineage;uncultured bacterium	15
Bacteria;Proteobacteria;Alphaproteobacteria;Rhodobacterales;Rhodobacteraceae;Thalassobius	15
Bacteria;Proteobacteria;Gammaproteobacteria;Pseudomonadales;Pseudomonadaceae;Pseudomonas	14
Bacteria;Proteobacteria;Alphaproteobacteria;Rhizobiales;Hyphomicrobiaceae;Filomicrobium	14
Bacteria;Firmicutes;Clostridia;Lachnospirales;Lachnospiraceae;[Acetivibrio] ethanolgignens group	14
Bacteria;Proteobacteria;Alphaproteobacteria;Sphingomonadales;Sphingomonadaceae;Erythrobacter	14
Bacteria;Bacteroidota;Bacteroidia;Bacteroidales;Marinilabiliaceae;Carboxylicivirga	14
Bacteria;Poribacteria;hydrothermal vent metagenome	13
Bacteria;Proteobacteria;Alphaproteobacteria;Rhizobiales;Methyloligellaceae;uncultured	13
Bacteria;Myxococcota;Myxococcia;Myxococcales;Myxococcaceae;P3OB-42	13
Bacteria;Proteobacteria;Gammaproteobacteria;Oceanospirillales;Alcanivoracaceae1;Alcanivorax	13
Bacteria;Patescibacteria;Gracilibacteria;JGI 0000069-P22;uncultured bacterium	12
Bacteria;Bacteroidota;Bacteroidia;Flavobacteriales;Flavobacteriaceae;Cellulophaga	12
Bacteria;Acidobacteriota;Subgroup 21;uncultured bacterium	12
Bacteria;Proteobacteria;Gammaproteobacteria;Pseudomonadales;Moraxellaceae;Enhydrobacter	12
Bacteria;Planctomycetota;Planctomycetes;Pirellulales;Pirellulaceae;Blastopirellula	12
Bacteria;Firmicutes;Bacilli;Lactobacillales;Carnobacteriaceae;Granulicatella	12
Bacteria;Proteobacteria;Alphaproteobacteria;Rhodobacterales;Rhodobacteraceae;Tropicibacter	12
Bacteria;Bacteroidota;Bacteroidia;Flavobacteriales;Flavobacteriaceae;Spongiiferula	12
Bacteria;Actinobacteriota;Acidimicrobiia;Microtrichales;Ilumatobacteraceae;Ilumatobacter	12
Bacteria;Proteobacteria;Alphaproteobacteria;Rhodobacterales;Rhodobacteraceae;Roseobacter clade CHAB-I-5 lineage	12
Bacteria;Bacteroidota;Bacteroidia;Flavobacteriales;Flavobacteriaceae;Croceitalea	12
Bacteria;Proteobacteria;Alphaproteobacteria;Rhodobacterales;Rhodobacteraceae;Roseobacter clade NAC11-7 lineage	12
Bacteria;Proteobacteria;Alphaproteobacteria;Rhodobacterales;Rhodobacteraceae;HIMB11	12
Bacteria;Spirochaetota;Spirochaetia;Spirochaetales;Spirochaetaceae;Spirochaeta 2	12
Bacteria;Chloroflexi;Dehalococcoidia;SAR202 clade;uncultured deep-sea bacterium	11
Bacteria;Proteobacteria;Alphaproteobacteria;Sphingomonadales;Sphingomonadaceae;Blastomonas	11
Bacteria;Proteobacteria;Gammaproteobacteria;Methylococcales;Methylomonadaceae;IheB2-23	11
Bacteria;Proteobacteria;Gammaproteobacteria;Oceanospirillales;Nitrincolaceae;Marinobacterium	11
Bacteria;Proteobacteria;Alphaproteobacteria;Rhodobacterales;Rhodobacteraceae;Leisingera	11
Bacteria;Bacteroidota;Bacteroidia;Chitinophagales;uncultured;uncultured bacterium	11
Bacteria;Proteobacteria;Alphaproteobacteria;Rhizobiales;Rhizobiaceae;Ahrensia	10
Bacteria;Proteobacteria;Alphaproteobacteria;Rhodobacterales;Rhodobacteraceae;Pelagibaca	10
Bacteria;Bacteroidota;Bacteroidia;Flavobacteriales;Flavobacteriaceae;NS3a marine group	10
Bacteria;Firmicutes;Bacilli;Bacillales;Bacillaceae;Bacillus	10
Bacteria;Bacteroidota;Bacteroidia;Flavobacteriales;Flavobacteriaceae;Winogradskyella	10
Bacteria;Actinobacteriota;Acidimicrobiia;IMCC26256;uncultured bacterium	10
Bacteria;Proteobacteria;Alphaproteobacteria;uncultured;uncultured bacterium	10
Bacteria;Proteobacteria;Gammaproteobacteria;Alteromonadales;Marinobacteraceae;Marinobacter	10
Bacteria;Proteobacteria;Gammaproteobacteria;pItb-vmat-80;uncultured gamma proteobacterium	10
Bacteria;Bacteroidota;Bacteroidia;Flavobacteriales;Flavobacteriaceae;Polaribacter	9
Bacteria;Proteobacteria;Gammaproteobacteria;Oceanospirillales;Halomonadaceae;Halomonas	9
Bacteria;Firmicutes;Clostridia;Oscillospirales;[Eubacterium] coprostanoligenes group;uncultured rumen bacterium	9
Bacteria;NB1-j;uncultured bacterium	9
Bacteria;Bacteroidota;Bacteroidia;Bacteroidales;Bacteroidetes BD2-2;uncultured bacterium	9
Bacteria;Proteobacteria;Gammaproteobacteria;Oceanospirillales;Saccharospirillaceae;Reinekea	9
Bacteria;Proteobacteria;Alphaproteobacteria;Rhodobacterales;Rhodobacteraceae;Roseovarius	9
Bacteria;Proteobacteria;Gammaproteobacteria;Nitrosococcales;Methylophagaceae;Methylophaga	9
Bacteria;Proteobacteria;Alphaproteobacteria;Rhodobacterales;Rhodobacteraceae;Thioclava	9
Bacteria;Bacteroidota;Bacteroidia;Flavobacteriales;Flavobacteriaceae;Lutibacter	9
Bacteria;Bacteroidota;Bacteroidia;Bacteroidales;Marinilabiliaceae;Labilibacter	9
Bacteria;Proteobacteria;Gammaproteobacteria;Oceanospirillales;Litoricolaceae;Litoricola	8
Bacteria;Bacteroidota;Bacteroidia;Cytophagales;Cyclobacteriaceae;uncultured	8
Bacteria;Proteobacteria;Gammaproteobacteria;Oceanospirillales;Nitrincolaceae;Neptunomonas	8
Bacteria;Proteobacteria;Gammaproteobacteria;Alteromonadales;Alteromonadaceae;Glaciecola	8
Bacteria;Proteobacteria;Gammaproteobacteria;Xanthomonadales;Xanthomonadaceae;Pseudoxanthomonas	8
Bacteria;Chloroflexi;Anaerolineae;Caldilineales;Caldilineaceae;uncultured	8
Bacteria;Bacteroidota;Bacteroidia;Flavobacteriales;Flavobacteriaceae;Maritimimonas	8
Bacteria;Planctomycetota;Phycisphaerae;Phycisphaerales;Phycisphaeraceae;CL500-3	8
Bacteria;Planctomycetota;Pla3 lineage;hydrothermal vent metagenome	8
Bacteria;SAR324 clade(Marine group B);SAR324 cluster bacterium SCGC AB-629-O05	8
Bacteria;Actinobacteriota;Actinobacteria;Micrococcales;Dermacoccaceae;Dermacoccus	8
Bacteria;Actinobacteriota;Acidimicrobiia;Actinomarinales;uncultured;uncultured bacterium	8
Bacteria;Proteobacteria;Alphaproteobacteria;Sphingomonadales;Sphingomonadaceae;Altererythrobacter	8
Bacteria;Proteobacteria;Gammaproteobacteria;Burkholderiales;Methylophilaceae;Methylotenera	8
Bacteria;Proteobacteria;Alphaproteobacteria;Rhizobiales;Rhizobiaceae;Pseudahrensia	8
Bacteria;Bacteroidota;Bacteroidia;Chitinophagales;Saprospiraceae;Lewinella	8
Bacteria;Proteobacteria;Gammaproteobacteria;Oceanospirillales;Oceanospirillaceae;Oceanospirillum	8
Bacteria;Verrucomicrobiota;Verrucomicrobiae;Verrucomicrobiales;Rubritaleaceae;Roseibacillus	8
Bacteria;Bacteroidota;Bacteroidia;Flavobacteriales;Flavobacteriaceae;Ulvibacter	8
Bacteria;Proteobacteria;Alphaproteobacteria;Rhodobacterales;Rhodobacteraceae;Planktotalea	8
Bacteria;Proteobacteria;Alphaproteobacteria;Rhodobacterales;Rhodobacteraceae;Actibacterium	7
Bacteria;Bacteroidota;Bacteroidia;Bacteroidales;Marinifilaceae;Marinifilum	7
Bacteria;Proteobacteria;Alphaproteobacteria;Rhodobacterales;Rhodobacteraceae;Celeribacter	7
Bacteria;Proteobacteria;Gammaproteobacteria;D90;uncultured organism	7
Bacteria;Bacteroidota;Bacteroidia;Sphingobacteriales;ST-12K33;uncultured bacterium	7
Bacteria;Firmicutes;Clostridia;Thermincolales;Thermincolaceae;Thermincola	7
Bacteria;Proteobacteria;Alphaproteobacteria;Caulobacterales;Hyphomonadaceae;Hellea	7
Bacteria;Desulfobacterota;Desulfobulbia;Desulfobulbales;Desulfocapsaceae;Desulfopila	7
Bacteria;Bacteroidota;Bacteroidia;Bacteroidetes VC2.1 Bac22;uncultured bacterium	7
Bacteria;Proteobacteria;Gammaproteobacteria;Chromatiales;Sedimenticolaceae;Sedimenticola	7
Bacteria;Proteobacteria;Alphaproteobacteria;Rhodobacterales;Rhodobacteraceae;Loktanella	7
Bacteria;Proteobacteria;Alphaproteobacteria;Rhodobacterales;Rhodobacteraceae;Silicimonas	7
Bacteria;Planctomycetota;Planctomycetes;Pirellulales;Pirellulaceae;Rhodopirellula	7
Bacteria;Patescibacteria;Gracilibacteria;uncultured proteobacterium	7
Bacteria;Desulfobacterota;Desulfobulbia;Desulfobulbales;Desulfocapsaceae;[Desulfobacterium] catecholicum group	7
Bacteria;Bacteroidota;Bacteroidia;Flavobacteriales;Flavobacteriaceae;Tenacibaculum	7
Bacteria;Planctomycetota;Phycisphaerae;Phycisphaerales;Phycisphaeraceae;Urania-1B-19 marine sediment group	7
Bacteria;Bacteroidota;Bacteroidia;Cytophagales;Cyclobacteriaceae;Fabibacter	7
Bacteria;Proteobacteria;Alphaproteobacteria;Rhodobacterales;Rhodobacteraceae;Rhodobacteraceae bacterium O3.65	7
Bacteria;Gemmatimonadota;BD2-11 terrestrial group;uncultured bacterium	7
Bacteria;Planctomycetota;Phycisphaerae;Phycisphaerales;Phycisphaeraceae;SM1A02	7
Bacteria;Proteobacteria;Gammaproteobacteria;Thiotrichales;Thiotrichaceae;uncultured	7
Bacteria;Firmicutes;Clostridia;Peptococcales;Peptococcaceae;uncultured	7
Bacteria;Planctomycetota;Phycisphaerae;Phycisphaerales;Phycisphaeraceae;JL-ETNP-F27	7
Bacteria;Proteobacteria;Gammaproteobacteria;Enterobacterales;Yersiniaceae;Serratia	6
Bacteria;Proteobacteria;Gammaproteobacteria;Gammaproteobacteria Incertae Sedis;Unknown Family;uncultured	6
Bacteria;Proteobacteria;Gammaproteobacteria;Vibrionales;Vibrionaceae;Salinivibrio	6
Bacteria;Proteobacteria;Alphaproteobacteria;Rhizobiales;Rhizobiaceae;Mesorhizobium	6
Bacteria;Proteobacteria;Gammaproteobacteria;Cellvibrionales;Cellvibrionaceae;Halioxenophilus	6
Bacteria;Chloroflexi;Anaerolineae;Anaerolineales;Anaerolineaceae;uncultured	6
Bacteria;Chloroflexi;Dehalococcoidia;SAR202 clade;hydrothermal vent metagenome	6
Bacteria;Actinobacteriota;Actinobacteria;Actinomycetales;Actinomycetaceae;Varibaculum	6
Bacteria;Firmicutes;Syntrophomonadia;Syntrophomonadales;Syntrophomonadaceae;Syntrophomonas	6
Bacteria;Bacteroidota;Bacteroidia;Flavobacteriales;Flavobacteriaceae;Aquimarina	6
Bacteria;Fusobacteriota;Fusobacteriia;Fusobacteriales;Leptotrichiaceae;Hypnocyclicus	6
Bacteria;Proteobacteria;Alphaproteobacteria;Rhodobacterales;Rhodobacteraceae;Lentibacter	6
Bacteria;Proteobacteria;Gammaproteobacteria;Nitrosococcales;Methylophagaceae;uncultured	6
Bacteria;Actinobacteriota;Thermoleophilia;Gaiellales;uncultured;uncultured bacterium	6
Bacteria;Proteobacteria;Alphaproteobacteria;Rhizobiales;Rhizobiaceae;Cohaesibacter	6
Bacteria;Proteobacteria;Alphaproteobacteria;Rhodobacterales;Rhodobacteraceae;Roseobacter	6
Bacteria;Bacteroidota;Bacteroidia;Bacteroidales;Prolixibacteraceae;Draconibacterium	6
Bacteria;Proteobacteria;Gammaproteobacteria;Alteromonadales;Alteromonadaceae;Agaribacter	6
Bacteria;Proteobacteria;Alphaproteobacteria;Defluviicoccales;uncultured;uncultured bacterium	6
Bacteria;Actinobacteriota;Actinobacteria;Micrococcales;Micrococcaceae;Rothia	6
Bacteria;Campilobacterota;Campylobacteria;Campylobacterales;P6-b51;uncultured bacterium	6
Bacteria;Proteobacteria;Gammaproteobacteria;Alteromonadales;Psychromonadaceae;Agarivorans	6
Bacteria;Proteobacteria;Alphaproteobacteria;Rhodobacterales;Rhodobacteraceae;Pseudorhodobacter	6
Bacteria;Sva0485;uncultured bacterium	6
Bacteria;Proteobacteria;Alphaproteobacteria;Rhodobacterales;Rhodobacteraceae;Marinovum	6
Bacteria;Bacteroidota;Bacteroidia;Bacteroidales;Marinifilaceae;uncultured	6
Bacteria;Planctomycetota;Phycisphaerae;Phycisphaerales;Phycisphaeraceae;FS140-16B-02 marine group	6
Bacteria;Actinobacteriota;Actinobacteria;Micrococcales;Microbacteriaceae;Leifsonia	6
Bacteria;Proteobacteria;Alphaproteobacteria;Caulobacterales;Hyphomonadaceae;Algimonas	5
Bacteria;Proteobacteria;Gammaproteobacteria;Oceanospirillales;Nitrincolaceae;uncultured	5
Bacteria;Proteobacteria;Alphaproteobacteria;Rhodobacterales;Rhodobacteraceae;Halovulum	5
Bacteria;Campilobacterota;Campylobacteria;Campylobacterales;Sulfurimonadaceae;Sulfuricurvum	5
Bacteria;Proteobacteria;Alphaproteobacteria;Sphingomonadales;Sphingomonadaceae;uncultured	5
Bacteria;Acidobacteriota;Vicinamibacteria;Vicinamibacterales;uncultured;uncultured organism	5
Bacteria;Campilobacterota;Campylobacteria;Campylobacterales;Arcobacteraceae;Pseudarcobacter	5
Bacteria;Proteobacteria;Alphaproteobacteria;Rhizobiales;Beijerinckiaceae;Methylobacterium-Methylorubrum	5
Bacteria;Bacteroidota;Bacteroidia;Flavobacteriales;Flavobacteriaceae;Lutimonas	5
Bacteria;Desulfobacterota;Desulfobacteria;Desulfobacterales;Desulfolunaceae;Desulfofaba	5
Bacteria;Proteobacteria;Gammaproteobacteria;Alteromonadales;Alteromonadaceae;Aestuariibacter	5
Bacteria;Proteobacteria;Alphaproteobacteria;Rhodospirillales;AEGEAN-169 marine group;uncultured bacterium	5
Bacteria;Bacteroidota;Bacteroidia;Chitinophagales;uncultured;uncultured Bacteroidetes bacterium	5
Bacteria;Proteobacteria;Gammaproteobacteria;Alteromonadales;Colwelliaceae;Colwellia	5
Bacteria;Proteobacteria;Gammaproteobacteria;Enterobacterales;Enterobacteriaceae;Buttiauxella	5
Bacteria;Proteobacteria;Alphaproteobacteria;Rhodobacterales;Rhodobacteraceae;Tateyamaria	5
Bacteria;Proteobacteria;Gammaproteobacteria;Burkholderiales;Comamonadaceae;Pelomonas	5
Bacteria;Proteobacteria;Alphaproteobacteria;SAR11 clade;Clade II;uncultured bacterium	5
Bacteria;SAR324 clade(Marine group B);SAR324 cluster bacterium SCGC AB-629-J17	5
Bacteria;Proteobacteria;Gammaproteobacteria;Oceanospirillales;Saccharospirillaceae;uncultured	5
Bacteria;Planctomycetota;Pla3 lineage;marine metagenome	5
Bacteria;Desulfobacterota;Desulfuromonadia;Bradymonadales;uncultured delta proteobacterium	5
Bacteria;Proteobacteria;Gammaproteobacteria;Oceanospirillales;Nitrincolaceae;Amphritea	5
Bacteria;Proteobacteria;Gammaproteobacteria;Oceanospirillales;Pseudohongiellaceae;Pseudohongiella	5
Bacteria;Firmicutes;Bacilli;Lactobacillales;Carnobacteriaceae;Dolosigranulum	5
Bacteria;Patescibacteria;Saccharimonadia;Saccharimonadales;uncultured bacterium	5
Bacteria;Proteobacteria;Gammaproteobacteria;JTB23;uncultured bacterium	5
Bacteria;Acidobacteriota;Vicinamibacteria;Vicinamibacterales;uncultured;uncultured bacterium KM3-205-D9	4
Bacteria;Proteobacteria;Alphaproteobacteria;Rhodobacterales;Rhodobacteraceae;Ascidiaceihabitans	4
Bacteria;Proteobacteria;Alphaproteobacteria;Micavibrionales;Micavibrionaceae;uncultured	4
Bacteria;Proteobacteria;Alphaproteobacteria;Caulobacterales;Parvularculaceae;Parvularcula	4
Bacteria;Desulfobacterota;Desulfobacteria;Desulfobacterales;Desulfobacteraceae;uncultured	4
Bacteria;Nitrospirota;Thermodesulfovibrionia;uncultured;uncultured bacterium	4
Bacteria;Desulfobacterota;Desulfuromonadia;PB19;uncultured delta proteobacterium	4
Bacteria;Proteobacteria;Gammaproteobacteria;Vibrionales;Vibrionaceae;Aliivibrio	4
Bacteria;Proteobacteria;Alphaproteobacteria;Rhodobacterales;Rhodobacteraceae;Cognatishimia	4
Bacteria;Firmicutes;Negativicutes;Acidaminococcales;Acidaminococcaceae;Phascolarctobacterium	4
Bacteria;Bacteroidota;Bacteroidia;Cytophagales;Spirosomaceae;Taeseokella	4
Bacteria;Desulfobacterota;Desulfuromonadia;Bradymonadales;uncultured bacterium	4
Bacteria;Proteobacteria;Alphaproteobacteria;Rhizobiales;Rhizobiaceae;Phyllobacterium	4
Bacteria;Proteobacteria;Gammaproteobacteria;Alteromonadales;Colwelliaceae;Thalassotalea	4
Bacteria;SAR324 clade(Marine group B);uncultured delta proteobacterium	4
Bacteria;Firmicutes;Syntrophomonadia;Syntrophomonadales;Syntrophomonadaceae;Thermosyntropha	4
Bacteria;Proteobacteria;Gammaproteobacteria;D90;uncultured gamma proteobacterium	4
Bacteria;Proteobacteria;Gammaproteobacteria;Orbales;Orbaceae;Orbus	4
Bacteria;Proteobacteria;Gammaproteobacteria;Alteromonadales;Moritellaceae;Moritella	4
Bacteria;Bacteroidota;Bacteroidia;Cytophagales;Amoebophilaceae;Candidatus Amoebophilus	4
Bacteria;Proteobacteria;Alphaproteobacteria;Rhodobacterales;Rhodobacteraceae;Amylibacter	4
Bacteria;Proteobacteria;Alphaproteobacteria;Rhodobacterales;Rhodobacteraceae;Marivivens	4
Bacteria;Acidobacteriota;Subgroup 21;uncultured deep-sea bacterium	4
Bacteria;Proteobacteria;Gammaproteobacteria;Cellvibrionales;Porticoccaceae;SAR92 clade	4
Bacteria;Firmicutes;Clostridia;Oscillospirales;[Eubacterium] coprostanoligenes group;gut metagenome	4
Bacteria;Proteobacteria;Gammaproteobacteria;Oceanospirillales;Nitrincolaceae;Motiliproteus	4
Bacteria;Bacteroidota;Bacteroidia;Flavobacteriales;Flavobacteriaceae;Formosa	4
Bacteria;Patescibacteria;Gracilibacteria;uncultured bacterium	4
Bacteria;Proteobacteria;Gammaproteobacteria;Alteromonadales;Celerinatantimonadaceae;Celerinatantimonas	4
Bacteria;Proteobacteria;Gammaproteobacteria;Steroidobacterales;Woeseiaceae;Woeseia	4
Bacteria;Proteobacteria;Alphaproteobacteria;Rhodobacterales;Rhodobacteraceae;Marinibacterium	4
Bacteria;Proteobacteria;Gammaproteobacteria;Oceanospirillales;Nitrincolaceae;uncultured bacterium	4
Bacteria;Proteobacteria;Alphaproteobacteria;Parvibaculales;PS1 clade;uncultured bacterium	4
Bacteria;Proteobacteria;Alphaproteobacteria;Rhizobiales;Rhizobiaceae;Allorhizobium-Neorhizobium-Pararhizobium-Rhizobium	4
Bacteria;Desulfobacterota;Desulfuromonadia;Syntrophotaleaceae;Syntrophotalea;uncultured bacterium	4
Bacteria;Proteobacteria;Alphaproteobacteria;Rhodobacterales;Rhodobacteraceae;Planktomarina	4
Bacteria;Dadabacteria;Dadabacteriia;Dadabacteriales;uncultured bacterium	4
Bacteria;Bacteroidota;Bacteroidia;Bacteroidales;Prevotellaceae;Alloprevotella	4
Bacteria;Desulfobacterota;Desulfuromonadia;Bradymonadales;uncultured marine bacterium	4
Bacteria;Proteobacteria;Alphaproteobacteria;Kiloniellales;Kiloniellaceae;Pelagibius	4
Bacteria;Patescibacteria;Gracilibacteria;JGI 0000069-P22;bioreactor metagenome	4
Bacteria;Planctomycetota;OM190;uncultured planctomycete	4
Bacteria;Proteobacteria;Alphaproteobacteria;uncultured;uncultured Alphaproteobacteria bacterium	4
Bacteria;Actinobacteriota;Actinobacteria;Propionibacteriales;Propionibacteriaceae;Friedmanniella	4
Bacteria;Firmicutes;Clostridia;Peptostreptococcales-Tissierellales;Anaerococcus;uncultured organism	4
Bacteria;Firmicutes;Clostridia;Peptostreptococcales-Tissierellales;Alkaliphilus;uncultured bacterium	4
Bacteria;Proteobacteria;Gammaproteobacteria;Coxiellales;Coxiellaceae;Coxiella	4
Bacteria;Acidobacteriota;Subgroup 26;uncultured bacterium SAT52-B4	4
Bacteria;Proteobacteria;Gammaproteobacteria;Pasteurellales;Pasteurellaceae;Actinobacillus	4
Bacteria;Actinobacteriota;Actinobacteria;Corynebacteriales;Nocardiaceae;Rhodococcus	4
Bacteria;Proteobacteria;Alphaproteobacteria;Rhizobiales;Xanthobacteraceae;Bradyrhizobium	4
Bacteria;Proteobacteria;Alphaproteobacteria;Rhodobacterales;Rhodobacteraceae;Aestuariicoccus	4
Bacteria;Proteobacteria;Gammaproteobacteria;Arenicellales;Arenicellaceae;Arenicella	4
Bacteria;Proteobacteria;Gammaproteobacteria;Cellvibrionales;Spongiibacteraceae;BD1-7 clade	4
Bacteria;Bacteroidota;Bacteroidia;Sphingobacteriales;Lentimicrobiaceae;uncultured Bacteroidetes bacterium	4
Bacteria;Proteobacteria;Alphaproteobacteria;Rhodobacterales;Rhodobacteraceae;Phaeobacter	4
Bacteria;Desulfobacterota;Desulfobacteria;Desulfobacterales;Desulfobacteraceae;Desulfobacter	4
Bacteria;Myxococcota;Polyangia;Polyangiales;Polyangiaceae;Sorangium	4
Bacteria;Patescibacteria;Parcubacteria;Candidatus Kaiserbacteria;uncultured bacterium	4
Bacteria;Bacteroidota;Bacteroidia;Bacteroidales;Porphyromonadaceae;Porphyromonas	4
Bacteria;Proteobacteria;Gammaproteobacteria;Cellvibrionales;Halieaceae;OM60(NOR5) clade	4
Bacteria;Firmicutes;Negativicutes;Veillonellales-Selenomonadales;Selenomonadaceae;Quinella	4
Bacteria;Proteobacteria;Alphaproteobacteria;Rhodobacterales;Rhodobacteraceae;Defluviimonas	3
Bacteria;Acidobacteriota;Vicinamibacteria;Vicinamibacterales;uncultured;uncultured bacterium AD106-G4	3
Bacteria;Chloroflexi;Dehalococcoidia;SAR202 clade;uncultured Thermomicrobium sp.	3
Bacteria;Proteobacteria;Alphaproteobacteria;Rhodobacterales;Rhodobacteraceae;Thalassococcus	3
Bacteria;Firmicutes;Clostridia;Lachnospirales;Lachnospiraceae;Howardella	3
Bacteria;Proteobacteria;Gammaproteobacteria;Cellvibrionales;Cellvibrionaceae;uncultured bacterium	3
Bacteria;Acidobacteriota;Thermoanaerobaculia;Thermoanaerobaculales;Thermoanaerobaculaceae;Subgroup 10	3
Bacteria;Proteobacteria;Alphaproteobacteria;Rhodobacterales;Rhodobacteraceae;Litoreibacter	3
Bacteria;Proteobacteria;Alphaproteobacteria;Rhizobiales;Rhizobiales Incertae Sedis;Anderseniella	3
Bacteria;Firmicutes;Clostridia;Lachnospirales;Lachnospiraceae;Lachnospiraceae XPB1014 group	3
Bacteria;Proteobacteria;Alphaproteobacteria;Rhodobacterales;Rhodobacteraceae;Pseudoruegeria	3
Bacteria;Proteobacteria;Gammaproteobacteria;Enterobacterales;Enterobacteriaceae;Salmonella	3
Bacteria;Chloroflexi;Dehalococcoidia;SAR202 clade;uncultured gamma proteobacterium	3
Bacteria;Actinobacteriota;Actinobacteria;Corynebacteriales;Corynebacteriaceae;Lawsonella	3
Bacteria;Chloroflexi;Dehalococcoidia;SAR202 clade;uncultured marine microorganism	3
Bacteria;Bacteroidota;Bacteroidia;Bacteroidales;Williamwhitmaniaceae;metagenome	3
Bacteria;MBNT15;uncultured bacterium	3
Bacteria;Proteobacteria;Alphaproteobacteria;Rhodobacterales;Rhodobacteraceae;Shimia	3
Bacteria;Patescibacteria;Parcubacteria;Candidatus Campbellbacteria;uncultured bacterium	3
Bacteria;Proteobacteria;Alphaproteobacteria;Rhizobiales;Rhodobiaceae;Tepidamorphus	3
Bacteria;Desulfobacterota;Desulfobacteria;Desulfobacterales;Desulfosarcinaceae;SEEP-SRB1	3
Bacteria;Proteobacteria;Alphaproteobacteria;Rhodospirillales;uncultured;uncultured bacterium	3
Bacteria;Bacteroidota;Bacteroidia;Flavobacteriales;Flavobacteriaceae;Aquibacter	3
Bacteria;Proteobacteria;Alphaproteobacteria;AT-s3-44;uncultured bacterium	3
Bacteria;Chloroflexi;Dehalococcoidia;S085;uncultured bacterium	3
Bacteria;Desulfobacterota;Desulfobulbia;Desulfobulbales;Desulfobulbaceae;uncultured	3
Bacteria;Proteobacteria;Gammaproteobacteria;Oceanospirillales;Nitrincolaceae;Pontibacterium	3
Bacteria;Proteobacteria;Gammaproteobacteria;SAR86 clade;uncultured bacterium	3
Bacteria;Proteobacteria;Gammaproteobacteria;KI89A clade;uncultured bacterium	3
Bacteria;Firmicutes;Clostridia;Peptostreptococcales-Tissierellales;Guggenheimella;uncultured bacterium	3
Bacteria;Acidobacteriota;Subgroup 22;uncultured bacterium	3
Bacteria;Bacteroidota;Bacteroidia;Flavobacteriales;NS9 marine group;uncultured bacterium	3
Bacteria;Proteobacteria;Alphaproteobacteria;Rhodobacterales;Rhodobacteraceae;Aliiroseovarius	3
Bacteria;Proteobacteria;Alphaproteobacteria;Parvibaculales;OCS116 clade;uncultured organism	3
Bacteria;Proteobacteria;Gammaproteobacteria;Ectothiorhodospirales;Thioalkalispiraceae;Thioalkalispira-Sulfurivermis	3
Bacteria;Proteobacteria;Alphaproteobacteria;Rhodobacterales;Rhodobacteraceae;Pacificibacter	3
Bacteria;Chloroflexi;TK17;uncultured bacterium	3
Bacteria;Proteobacteria;Gammaproteobacteria;Thiomicrospirales;Thiomicrospiraceae;Thiomicrospira	3
Bacteria;Firmicutes;Clostridia;Oscillospirales;Ruminococcaceae;Faecalibacterium	3
Bacteria;Proteobacteria;Alphaproteobacteria;Rhodobacterales;Rhodobacteraceae;Sedimentitalea	3
Bacteria;Proteobacteria;Gammaproteobacteria;Arenicellales;Arenicellaceae;uncultured	3
Bacteria;Proteobacteria;Gammaproteobacteria;Thiohalorhabdales;Thiohalorhabdaceae;uncultured	2
Bacteria;Acidobacteriota;Subgroup 26;uncultured marine microorganism	2
Bacteria;Proteobacteria;Gammaproteobacteria;Vibrionales;Vibrionaceae;Enterovibrio	2
Bacteria;Chloroflexi;Dehalococcoidia;uncultured bacterium	2
Bacteria;Proteobacteria;Alphaproteobacteria;Rhodobacterales;Rhodobacteraceae;Haematobacter	2
Bacteria;Proteobacteria;Gammaproteobacteria;Oceanospirillales;Gven-F17;uncultured bacterium	2
Bacteria;Proteobacteria;Gammaproteobacteria;Cellvibrionales;Cellvibrionaceae;Marinibactrum halimedae	2
Bacteria;Proteobacteria;Gammaproteobacteria;Enterobacterales;Enterobacteriaceae;Enterobacter	2
Bacteria;Proteobacteria;Gammaproteobacteria;Pseudomonadales;Moraxellaceae;uncultured bacterium	2
Bacteria;Cyanobacteria;Cyanobacteriia;Thermosynechococcales;Acaryochloridaceae;Acaryochloris MBIC11017	2
Bacteria;Proteobacteria;Gammaproteobacteria;Ectothiorhodospirales;Ectothiorhodospiraceae;Thiogranum	2
Bacteria;Proteobacteria;Alphaproteobacteria;Parvibaculales;uncultured;Saccharina japonica	2
Bacteria;Firmicutes;Clostridia;Clostridiales;Clostridiaceae;uncultured	2
Bacteria;Schekmanbacteria;uncultured proteobacterium	2
Bacteria;Planctomycetota;OM190;uncultured marine bacterium	2
Bacteria;Desulfobacterota;Desulfuromonadia;PB19;metagenome	2
Bacteria;Spirochaetota;Leptospirae;Leptospirales;Leptospiraceae;uncultured	2
Bacteria;Hydrogenedentes;Hydrogenedentia;Hydrogenedentiales;Hydrogenedensaceae;uncultured organism	2
Bacteria;Proteobacteria;Alphaproteobacteria;Rhizobiales;Methylopilaceae;Hansschlegelia	2
Bacteria;Bacteroidota;Bacteroidia;Flavobacteriales;Flavobacteriaceae;Lacinutrix	2
Bacteria;Bacteroidota;Bacteroidia;Flavobacteriales;Flavobacteriaceae;Spongiibacterium	2
Bacteria;Proteobacteria;Alphaproteobacteria;Caulobacterales;Caulobacteraceae;uncultured	2
Bacteria;Bdellovibrionota;Oligoflexia;Oligoflexales;uncultured;uncultured delta proteobacterium	2
Bacteria;Chloroflexi;Anaerolineae;Ardenticatenales;uncultured;uncultured bacterium	2
Bacteria;Bacteroidota;Bacteroidia;Flavobacteriales;Flavobacteriaceae;Bizionia	2
Bacteria;Proteobacteria;Alphaproteobacteria;SAR11 clade;Clade I;uncultured	2
Archaea;Nanoarchaeota;Nanoarchaeia;Woesearchaeales;uncultured euryarchaeote	2
Bacteria;Proteobacteria;Gammaproteobacteria;Thiomicrospirales;Thiomicrospiraceae;Hydrogenovibrio	2
Bacteria;Firmicutes;Bacilli;RF39;uncultured Firmicutes bacterium	2
Bacteria;Bacteroidota;Bacteroidia;Flavobacteriales;Flavobacteriaceae;Ascidiimonas	2
Bacteria;Proteobacteria;Gammaproteobacteria;UBA10353 marine group;uncultured bacterium KM3-174-C5	2
Bacteria;Proteobacteria;Gammaproteobacteria;Burkholderiales;Burkholderiaceae;Cupriavidus	2
Bacteria;Proteobacteria;Alphaproteobacteria;Rhodobacterales;Rhodobacteraceae;Oceanicola	2
Bacteria;Verrucomicrobiota;Verrucomicrobiae;Opitutales;Puniceicoccaceae;Cerasicoccus	2
Bacteria;Chloroflexi;Dehalococcoidia;SAR202 clade;uncultured SAR202 cluster bacterium	2
Bacteria;Proteobacteria;Alphaproteobacteria;Rhodobacterales;Rhodobacteraceae;Octadecabacter	2
Bacteria;Proteobacteria;Alphaproteobacteria;Defluviicoccales;uncultured;uncultured organism	2
Bacteria;Bacteroidota;Ignavibacteria;Ignavibacteriales;Melioribacteraceae;IheB3-7	2
Bacteria;Proteobacteria;Alphaproteobacteria;Defluviicoccales;uncultured;hydrothermal vent metagenome	2
Bacteria;Proteobacteria;Alphaproteobacteria;Rhodobacterales;Rhodobacteraceae;Sagittula	2
Bacteria;Proteobacteria;Alphaproteobacteria;Caulobacterales;Hyphomonadaceae;Ponticaulis	2
Bacteria;Proteobacteria;Alphaproteobacteria;Sphingomonadales;Sphingomonadaceae;Porphyrobacter	2
Bacteria;Proteobacteria;Alphaproteobacteria;Rhodobacterales;Rhodobacteraceae;Brevirhabdus	2
Bacteria;Firmicutes;Bacilli;Staphylococcales;Gemellaceae;Gemella	2
Bacteria;Proteobacteria;Gammaproteobacteria;Nitrosococcales;Methylophagaceae;Marine Methylotrophic Group 3	2
Bacteria;Proteobacteria;Gammaproteobacteria;BD7-8;uncultured bacterium	2
Bacteria;Proteobacteria;Gammaproteobacteria;Xanthomonadales;Xanthomonadaceae;Stenotrophomonas	2
Bacteria;Fusobacteriota;Fusobacteriia;Fusobacteriales;Fusobacteriaceae;Fusobacterium	2
Bacteria;Proteobacteria;Alphaproteobacteria;Rhodospirillales;Terasakiellaceae;Terasakiella	2
Bacteria;Proteobacteria;Gammaproteobacteria;Burkholderiales;Hydrogenophilaceae;Thiobacillus	2
Bacteria;Firmicutes;Clostridia;Peptostreptococcales-Tissierellales;Anaerosalibacter;uncultured Firmicutes bacterium	2
Bacteria;Proteobacteria;Gammaproteobacteria;Cellvibrionales;BD2-7;uncultured gamma proteobacterium	2
Bacteria;Proteobacteria;Alphaproteobacteria;Rhodospirillales;uncultured;metagenome	2
Bacteria;Desulfobacterota;Desulfuromonadia;Geoalkalibacteraceae;Geoalkalibacter;uncultured bacterium	2
Bacteria;Verrucomicrobiota;Chlamydiae;Chlamydiales;Chlamydiaceae;uncultured	2
Bacteria;Patescibacteria;Parcubacteria;Candidatus Kaiserbacteria;metagenome	2
Bacteria;Proteobacteria;Gammaproteobacteria;Alteromonadales;Alteromonadaceae;Aliiglaciecola	2
Bacteria;Firmicutes;Clostridia;Peptostreptococcales-Tissierellales;Caminicellaceae;Paramaledivibacter	2
Bacteria;Bacteroidota;Bacteroidia;Flavobacteriales;Schleiferiaceae;Schleiferia	2
Bacteria;Proteobacteria;Gammaproteobacteria;Ectothiorhodospirales;Thioalkalispiraceae;Thiohalophilus	2
Bacteria;Bacteroidota;Bacteroidia;Flavobacteriales;Flavobacteriaceae;Aureicoccus marinus	2
Archaea;Thermoplasmatota;Thermoplasmata;Marine Group II;uncultured marine group II euryarchaeote AD1000-18-D2	2
Bacteria;Nitrospinota;Nitrospinia;Nitrospinales;Nitrospinaceae;LS-NOB	2
Bacteria;Proteobacteria;Gammaproteobacteria;Oceanospirillales;Halomonadaceae;Halomonas sp. NO4	2
Bacteria;Bacteroidota;Kapabacteria;Kapabacteriales;uncultured organism	2
Bacteria;Proteobacteria;Gammaproteobacteria;Enterobacterales;Hafniaceae;Hafnia-Obesumbacterium	2
Bacteria;Proteobacteria;Alphaproteobacteria;Rhizobiales;Devosiaceae;uncultured	2
Bacteria;Proteobacteria;Gammaproteobacteria;Ga0077536;uncultured bacterium	2
Bacteria;Proteobacteria;Gammaproteobacteria;Burkholderiales;Oxalobacteraceae;Janthinobacterium	2
Bacteria;Chloroflexi;Dehalococcoidia;SAR202 clade;SAR202 cluster bacterium SCGC AAA240-N13	2
Bacteria;Bacteroidota;Bacteroidia;Bacteroidales;Bacteroidetes BD2-2;uncultured Cytophagales bacterium	2
Bacteria;Proteobacteria;Alphaproteobacteria;Kiloniellales;Kiloniellaceae;uncultured	2
Bacteria;Bacteroidota;Bacteroidia;Flavobacteriales;Crocinitomicaceae;Crocinitomix	2
Bacteria;WS1;uncultured bacterium	2
Bacteria;Bacteroidota;Bacteroidia;Flavobacteriales;Cryomorphaceae;Vicingus	2
Bacteria;Proteobacteria;Alphaproteobacteria;Rhizobiales;Rhizobiaceae;uncultured	2
Bacteria;Firmicutes;Desulfitobacteriia;Desulfitobacteriales;Desulfitobacteriaceae;Desulfosporosinus	2
Bacteria;Proteobacteria;Alphaproteobacteria;Rhodobacterales;Rhodobacteraceae;Oceanicella	2
Bacteria;Firmicutes;Thermacetogenia;Thermacetogeniales;Thermacetogeniaceae;uncultured	2
Bacteria;Bacteroidota;Bacteroidia;Flavobacteriales;Flavobacteriaceae;Gaetbulibacter	2
Bacteria;Proteobacteria;Alphaproteobacteria;Thalassobaculales;Nisaeaceae;Nisaea	2
Bacteria;Proteobacteria;Alphaproteobacteria;Rhodobacterales;Rhodobacteraceae;Jannaschia	2
Bacteria;Proteobacteria;Alphaproteobacteria;Rhodobacterales;Rhodobacteraceae;Sediminimonas	2
Bacteria;Bacteroidota;Bacteroidia;Chitinophagales;uncultured;uncultured organism	2
Bacteria;Margulisbacteria;uncultured bacterium	2
Bacteria;Proteobacteria;Gammaproteobacteria;Enterobacterales;Erwiniaceae;Pantoea	2
Bacteria;Proteobacteria;Gammaproteobacteria;Alteromonadales;Alteromonadaceae;XY-R5	2
Bacteria;Campilobacterota;Campylobacteria;Campylobacterales;Arcobacteraceae;Arcobacter sp. D1a1	2
Bacteria;Desulfobacterota;Thermodesulfobacteria;Thermodesulfobacteriales;Thermodesulfobacteriaceae;Caldimicrobium	2
Bacteria;Proteobacteria;Alphaproteobacteria;Rhodobacterales;Rhodobacteraceae;Nereida	2
Bacteria;Proteobacteria;Gammaproteobacteria;Cellvibrionales;Spongiibacteraceae;Sinobacterium	2
Bacteria;Proteobacteria;Alphaproteobacteria;Rhodobacterales;Rhodobacteraceae;Sulfitobacter sp.	2
Bacteria;Firmicutes;Clostridia;Lachnospirales;Lachnospiraceae;Tyzzerella	2
Bacteria;Actinobacteriota;Acidimicrobiia;Actinomarinales;Actinomarinaceae;Candidatus Actinomarina	2
Bacteria;Marinimicrobia (SAR406 clade);uncultured Candidatus Marinimicrobia bacterium	2
Bacteria;Bacteroidota;Bacteroidia;Flavobacteriales;Flavobacteriaceae;Leeuwenhoekiella	2
Bacteria;Proteobacteria;Alphaproteobacteria;Rhodobacterales;Rhodobacteraceae;uncultured bacterium	2
Bacteria;RCP2-54;hydrothermal vent metagenome	2
Bacteria;Proteobacteria;Alphaproteobacteria;Rhodobacterales;Rhodobacteraceae;Marivita	2
Bacteria;Bdellovibrionota;Bdellovibrionia;Bacteriovoracales;Bacteriovoracaceae;Peredibacter	2
Bacteria;Proteobacteria;Gammaproteobacteria;Thiotrichales;Thiotrichaceae;Thiothrix	2
Bacteria;Proteobacteria;Gammaproteobacteria;JTB23;uncultured sediment bacterium	2
Bacteria;Cyanobacteria;Cyanobacteriia;Cyanobacteriales;Nostocaceae;Calothrix PCC-6303	2
Bacteria;Proteobacteria;Gammaproteobacteria;Enterobacterales;Morganellaceae;Candidatus Blochmannia	2
Bacteria;Proteobacteria;Alphaproteobacteria;Rickettsiales;Rickettsiaceae;Candidatus Megaira	2
Bacteria;Myxococcota;Polyangia;Polyangiales;Sandaracinaceae;uncultured	2
Bacteria;Proteobacteria;Gammaproteobacteria;Alteromonadales;Pseudoalteromonadaceae;Algicola	2
Bacteria;Sumerlaeota;Sumerlaeia;Sumerlaeales;Sumerlaeaceae;Sumerlaea	2
Bacteria;Proteobacteria;Alphaproteobacteria;Rhodobacterales;Rhodobacteraceae;Limibaculum	2
Bacteria;Bacteroidota;Bacteroidia;Chitinophagales;Saprospiraceae;Portibacter	2
Bacteria;Bacteroidota;Bacteroidia;Flavobacteriales;Flavobacteriaceae;Actibacter	2
Bacteria;Actinobacteriota;Actinobacteria;Micrococcales;Micrococcaceae;Arthrobacter	2
Bacteria;Bacteroidota;Bacteroidia;Flavobacteriales;Cryomorphaceae;NS10 marine group	2
Bacteria;Proteobacteria;Alphaproteobacteria;Rhodobacterales;Rhodobacteraceae;Lutimaribacter	2
Bacteria;Proteobacteria;Gammaproteobacteria;Burkholderiales;Comamonadaceae;Delftia	2
Bacteria;Proteobacteria;Gammaproteobacteria;Cellvibrionales;Halieaceae;Chromatocurvus	2
Bacteria;Bacteroidota;Bacteroidia;Bacteroidales;Bacteroidaceae;Bacteroides	2
Bacteria;Verrucomicrobiota;Verrucomicrobiae;Opitutales;Opitutaceae;Diplosphaera	2
Bacteria;Firmicutes;Clostridia;Lachnospirales;Lachnospiraceae;[Ruminococcus] gauvreauii group	2
Bacteria;Proteobacteria;Alphaproteobacteria;Caedibacterales;Caedibacteraceae;Caedibacter	2
Bacteria;SAR324 clade(Marine group B);uncultured bacterium HF0500_03A04	2
Bacteria;Proteobacteria;Alphaproteobacteria;Rhodobacterales;Rhodobacteraceae;Yangia	2
Bacteria;Firmicutes;Clostridia;Oscillospirales;Ruminococcaceae;Anaerotruncus	2
Bacteria;Margulisbacteria;uncultured marine cyanobacterium	2
Bacteria;Bacteroidota;Bacteroidia;Sphingobacteriales;NS11-12 marine group;uncultured bacterium	2
Bacteria;Proteobacteria;Gammaproteobacteria;Alteromonadales;Psychromonadaceae;Psychromonas	2
Bacteria;Proteobacteria;Gammaproteobacteria;CCD24;uncultured bacterium	2
Bacteria;Proteobacteria;Gammaproteobacteria;Cellvibrionales;Spongiibacteraceae;Spongiibacter	2
Bacteria;Bacteroidota;Bacteroidia;Flavobacteriales;Flavobacteriaceae;Sediminibacter sp. Hel_I_10	2
Bacteria;Bacteroidota;Bacteroidia;Cytophagales;Microscillaceae;Microscilla	2
Bacteria;Desulfobacterota;Syntrophobacteria;Syntrophobacterales;Syntrophobacteraceae;Desulfovirga	2
Bacteria;Actinobacteriota;Actinobacteria;Micrococcales;Micrococcaceae;Kocuria	2
Bacteria;Proteobacteria;Alphaproteobacteria;Rhizobiales;Xanthobacteraceae;uncultured	2
Bacteria;Actinobacteriota;Actinobacteria;Streptomycetales;Streptomycetaceae;Streptomyces	2
Bacteria;Chloroflexi;Dehalococcoidia;Napoli-4B-65;uncultured bacterium	2
Bacteria;Firmicutes;Clostridia;Eubacteriales;Anaerofustaceae;Anaerofustis	2
Bacteria;Proteobacteria;Gammaproteobacteria;Xanthomonadales;Rhodanobacteraceae;uncultured	2
Bacteria;Cyanobacteria;Cyanobacteriia;Synechococcales;Synechococcales Incertae Sedis;Schizothrix LEGE 07164	2
Bacteria;Desulfobacterota;Desulfuromonadia;PB19;uncultured bacterium	2
Bacteria;Proteobacteria;Alphaproteobacteria;Caulobacterales;Hyphomonadaceae;uncultured organism	2
Bacteria;Proteobacteria;Gammaproteobacteria;Cellvibrionales;Spongiibacteraceae;uncultured	2
Bacteria;Proteobacteria;Gammaproteobacteria;Cellvibrionales;Porticoccaceae;C1-B045	2
Bacteria;Proteobacteria;Alphaproteobacteria;Rhizobiales;Devosiaceae;Arsenicitalea	2
Bacteria;Proteobacteria;Gammaproteobacteria;Alteromonadales;Colwelliaceae;Thalassomonas	2
Bacteria;Proteobacteria;Gammaproteobacteria;Alteromonadales;Idiomarinaceae;Idiomarina	2
Bacteria;LCP-89;uncultured bacterium	2
Bacteria;Bacteroidota;Bacteroidia;Flavobacteriales;Flavobacteriaceae;Spongiimicrobium	2
Bacteria;Verrucomicrobiota;Verrucomicrobiae;Pedosphaerales;Pedosphaeraceae;uncultured bacterium	2
Bacteria;Gemmatimonadota;BD2-11 terrestrial group;uncultured Gemmatimonadetes bacterium	2
Bacteria;Campilobacterota;Campylobacteria;Campylobacterales;Arcobacteraceae;uncultured bacterium	2
Bacteria;Planctomycetota;Pla4 lineage;uncultured planctomycete	2
Bacteria;Cyanobacteria;Cyanobacteriia;Cyanobacteriales;Microcystaceae;SU2 symbiont group	2
Bacteria;Actinobacteriota;Actinobacteria;Frankiales;Geodermatophilaceae;Blastococcus	2
Bacteria;Campilobacterota;Campylobacteria;Campylobacterales;Arcobacteraceae;uncultured Epsilonproteobacteria bacterium	2
Bacteria;Bacteroidota;Bacteroidia;Flavobacteriales;Flavobacteriaceae;Psychroserpens	2
Bacteria;Proteobacteria;Gammaproteobacteria;HOC36;uncultured bacterium	2
Bacteria;Bdellovibrionota;Bdellovibrionia;Bdellovibrionales;Bdellovibrionaceae;Bdellovibrio	2
Bacteria;Actinobacteriota;Acidimicrobiia;uncultured;uncultured bacterium	2
Bacteria;Poribacteria;marine metagenome	2
Bacteria;Proteobacteria;Alphaproteobacteria;Rhizobiales;Xanthobacteraceae;Afipia	2
Bacteria;Proteobacteria;Gammaproteobacteria;CHAB-XI-27;uncultured gamma proteobacterium CHAB-XI-27	2
Bacteria;Bacteroidota;Bacteroidia;Chitinophagales;Saprospiraceae;Aureispira	2
Bacteria;Proteobacteria;Alphaproteobacteria;Rhodobacterales;Rhodobacteraceae;Rhodobacterales bacterium KU5D1	2
Bacteria;Bacteroidota;Bacteroidia;Flavobacteriales;Cryomorphaceae;uncultured	2
Bacteria;Firmicutes;Clostridia;Hungateiclostridiaceae;Ruminiclostridium;anaerobic bacterium Glu3	2
Bacteria;Verrucomicrobiota;Verrucomicrobiae;Opitutales;Puniceicoccaceae;Verruc-01	2
Bacteria;Proteobacteria;Alphaproteobacteria;Caulobacterales;Hyphomonadaceae;Maricaulis	2
Bacteria;Actinobacteriota;Actinobacteria;Propionibacteriales;Nocardioidaceae;Nocardioides	2
Bacteria;Planctomycetota;Planctomycetes;Pirellulales;Pirellulaceae;Pir4 lineage	2
Bacteria;Proteobacteria;Gammaproteobacteria;uncultured;uncultured bacterium	2
Bacteria;Desulfobacterota;Desulfuromonadia;Desulfuromonadaceae;Desulfuromonas;Desulfuromonas carbonis	2
Bacteria;Bacteroidota;Bacteroidia;Sphingobacteriales;Lentimicrobiaceae;uncultured bacterium	2
Bacteria;Proteobacteria;Alphaproteobacteria;Micavibrionales;uncultured;uncultured Rhizobiales bacterium	2
Bacteria;Gemmatimonadota;BD2-11 terrestrial group;uncultured bacterium AD254-A9	2
Bacteria;Proteobacteria;Alphaproteobacteria;Rhizobiales;Rhizobiaceae;Aureimonas sp.	2
Bacteria;Proteobacteria;Alphaproteobacteria;Kiloniellales;Kiloniellaceae;Kiloniella	2
Bacteria;Proteobacteria;Alphaproteobacteria;Rhodobacterales;Rhodobacteraceae;Lacimonas	2
Bacteria;Proteobacteria;Gammaproteobacteria;Oceanospirillales;Saccharospirillaceae;Thalassolituus	2
Bacteria;Bdellovibrionota;Bdellovibrionia;Bacteriovoracales;Bacteriovoracaceae;uncultured	2
Bacteria;Acidobacteriota;Vicinamibacteria;Vicinamibacterales;Vicinamibacteraceae;uncultured Acidobacteriaceae bacterium	2
Bacteria;Verrucomicrobiota;Lentisphaeria;P.palmC41;uncultured Lentisphaerae bacterium	2
Bacteria;Proteobacteria;Alphaproteobacteria;AT-s3-44;uncultured bacterium KM3-69-D9	2
Bacteria;Proteobacteria;Gammaproteobacteria;Cellvibrionales;Cellvibrionaceae;Teredinibacter	2
Bacteria;Proteobacteria;Gammaproteobacteria;KI89A clade;uncultured marine bacterium	2
Bacteria;Planctomycetota;Planctomycetes;Planctomycetales;Gimesiaceae;Gimesia	2
Bacteria;Verrucomicrobiota;Verrucomicrobiae;Verrucomicrobiales;DEV007;uncultured organism	2
Bacteria;Sumerlaeota;Sumerlaeia;uncultured;uncultured organism	2
Bacteria;Proteobacteria;Gammaproteobacteria;Aeromonadales;Aeromonadaceae;Aeromonas	2
Bacteria;Bacteroidota;Bacteroidia;Flavobacteriales;NS9 marine group;uncultured marine bacterium	2
Bacteria;Fusobacteriota;Fusobacteriia;Fusobacteriales;Leptotrichiaceae;uncultured	2
Bacteria;Cyanobacteria;Cyanobacteriia;Oxyphotobacteria Incertae Sedis;Unknown Family;Leptolyngbya ANT.L52.2	2
Bacteria;Proteobacteria;Alphaproteobacteria;Rhodospirillales;uncultured;marine metagenome	2
Bacteria;Proteobacteria;Alphaproteobacteria;Caulobacterales;Caulobacteraceae;Phenylobacterium	2
Bacteria;Proteobacteria;Gammaproteobacteria;Chromatiales;Sedimenticolaceae;Candidatus Thiodiazotropha	2
Bacteria;Gemmatimonadota;BD2-11 terrestrial group;Gemmatimonadetes bacterium SCGC AAA240-J22	2
Bacteria;Cyanobacteria;Cyanobacteriia;Synechococcales;Cyanobiaceae;Synechococcus CC9902	2
Bacteria;Proteobacteria;Zetaproteobacteria;Mariprofundales;Mariprofundaceae;Mariprofundus	2
Bacteria;Bacteroidota;Bacteroidia;Flavobacteriales;Flavobacteriaceae;Gilvibacter	2
Bacteria;Planctomycetota;Phycisphaerae;Phycisphaerales;Phycisphaeraceae;uncultured planctomycete	2
Bacteria;Desulfobacterota;Desulfarculia;Desulfarculales;Desulfarculaceae;Desulfarculus	2
Bacteria;Bdellovibrionota;Oligoflexia;Oligoflexales;uncultured;uncultured bacterium	2
Bacteria;Proteobacteria;Alphaproteobacteria;Rickettsiales;Rickettsiaceae;uncultured	2
Bacteria;Bacteroidota;Bacteroidia;Flavobacteriales;Flavobacteriaceae;Tamlana	2
Bacteria;Proteobacteria;Alphaproteobacteria;Rhizobiales;Rhizobiales Incertae Sedis;Bauldia	2
Archaea;Thermoplasmatota;Thermoplasmata;Marine Group II;uncultured euryarchaeote	2
Bacteria;Desulfobacterota;Desulfovibrionia;Desulfovibrionales;Desulfovibrionaceae;Desulfovibrio	2
Bacteria;Proteobacteria;Gammaproteobacteria;Cellvibrionales;Halieaceae;Halioglobus	2
Bacteria;Proteobacteria;Alphaproteobacteria;Rhodobacterales;Rhodobacteraceae;Tropicimonas	2
Bacteria;Bdellovibrionota;Bdellovibrionia;Bacteriovoracales;Bacteriovoracaceae;Halobacteriovorax	2
Bacteria;Firmicutes;Clostridia;Peptostreptococcales-Tissierellales;Peptostreptococcaceae;Tepidibacter	2
Bacteria;Verrucomicrobiota;Verrucomicrobiae;Verrucomicrobiales;DEV007;uncultured bacterium	2
Bacteria;Proteobacteria;Alphaproteobacteria;Rhizobiales;Rhizobiaceae;Oricola	2
Bacteria;Firmicutes;Bacilli;Brevibacillales;Brevibacillaceae;Brevibacillus	2
Bacteria;Proteobacteria;Alphaproteobacteria;Caulobacterales;Hyphomonadaceae;Oceanicaulis	2
Bacteria;Bacteroidota;Bacteroidia;Flavobacteriales;Flavobacteriaceae;Flagellimonas sp.	2
Bacteria;Firmicutes;Desulfitobacteriia;Desulfitobacteriales;uncultured;uncultured bacterium	2
Bacteria;Verrucomicrobiota;Verrucomicrobiae;Opitutales;Puniceicoccaceae;Lentimonas	2
Bacteria;Proteobacteria;Gammaproteobacteria;SAR86 clade;uncultured marine bacterium	2
Bacteria;Firmicutes;Bacilli;Lactobacillales;Lactobacillaceae;Lactobacillus	2
Bacteria;Acidobacteriota;Subgroup 22;uncultured Acidobacteria bacterium	2
Bacteria;Firmicutes;Clostridia;Peptostreptococcales-Tissierellales;Peptostreptococcaceae;Romboutsia	2
Bacteria;Proteobacteria;Alphaproteobacteria;Rhodobacterales;Rhodobacteraceae;Dinoroseobacter	2
Bacteria;Actinobacteriota;Acidimicrobiia;Microtrichales;Microtrichaceae;IMCC26207	2
Bacteria;Proteobacteria;Alphaproteobacteria;Rhodobacterales;Rhodobacteraceae;Pseudooceanicola	2
Bacteria;Proteobacteria;Alphaproteobacteria;Caulobacterales;Hyphomonadaceae;Henriciella	2
Bacteria;Proteobacteria;Alphaproteobacteria;Parvibaculales;Parvibaculaceae;uncultured bacterium	2
Bacteria;Proteobacteria;Alphaproteobacteria;Rhodobacterales;Rhodobacteraceae;Donghicola	2
Bacteria;Firmicutes;Thermoanaerobacteria;Thermoanaerobacterales;Thermoanaerobacteraceae;Thermoanaerobacter	2
Bacteria;Bacteroidota;Rhodothermia;Rhodothermales;Rhodothermaceae;Salinibacter	2
Bacteria;Campilobacterota;Campylobacteria;Nautiliales;Nautiliaceae;uncultured Epsilonproteobacteria bacterium	2
Bacteria;Bdellovibrionota;Oligoflexia;Oligoflexales;Pseudobacteriovorax;Pseudobacteriovorax antillogorgiicola	2
Bacteria;Firmicutes;Clostridia;Peptostreptococcales-Tissierellales;Thermotaleaceae;Crassaminicella	2
Bacteria;Proteobacteria;Gammaproteobacteria;Cellvibrionales;Cellvibrionaceae;Agaribacterium	2
Bacteria;Desulfobacterota;Desulfovibrionia;Desulfovibrionales;Desulfovibrionaceae;Halodesulfovibrio	2
Bacteria;Proteobacteria;Alphaproteobacteria;Rhodobacterales;Rhodobacteraceae;Vadicella	2
Bacteria;Actinobacteriota;Acidimicrobiia;Microtrichales;Iamiaceae;Iamia	2
Bacteria;Proteobacteria;Gammaproteobacteria;Alteromonadales;Alteromonadaceae;Pseudobowmanella	2
Bacteria;Bacteroidota;Bacteroidia;Chitinophagales;uncultured;uncultured Sphingobacteriales bacterium	2
Bacteria;Firmicutes;Clostridia;Oscillospirales;Oscillospiraceae;uncultured	2
Bacteria;Firmicutes;Clostridia;Peptostreptococcales-Tissierellales;Murdochiella;Ndongobacter massiliensis	2
Bacteria;Proteobacteria;Gammaproteobacteria;Alteromonadales;Alteromonadaceae;Lacimicrobium	2
Bacteria;Verrucomicrobiota;Verrucomicrobiae;Verrucomicrobiales;DEV007;uncultured Verrucomicrobia bacterium	2
Bacteria;Patescibacteria;Microgenomatia;Candidatus Chisholmbacteria;uncultured organism	2
Bacteria;Proteobacteria;Alphaproteobacteria;Rhodobacterales;Rhodobacteraceae;Celeribacter baekdonensis	2
Bacteria;Firmicutes;Clostridia;Lachnospirales;Lachnospiraceae;Lachnospiraceae UCG-008	2
Bacteria;Proteobacteria;Alphaproteobacteria;Sphingomonadales;Sphingomonadaceae;Croceicoccus	2
Bacteria;Bacteroidota;Bacteroidia;Bacteroidales;Prolixibacteraceae;Roseimarinus	2
Bacteria;Desulfobacterota;Desulfobacteria;Desulfobacterales;Desulfosarcinaceae;Sva0081 sediment group	2
Bacteria;Actinobacteriota;RBG-16-55-12;uncultured bacterium	1
Bacteria;Proteobacteria;Gammaproteobacteria;Enterobacterales;Pectobacteriaceae;Dickeya	1
Bacteria;Firmicutes;Clostridia;Lachnospirales;Lachnospiraceae;Lachnospiraceae FCS020 group	1
Bacteria;Proteobacteria;Gammaproteobacteria;Orbales;Orbaceae;Gilliamella	1
Bacteria;Firmicutes;Clostridia;Oscillospirales;Ruminococcaceae;uncultured	1
Bacteria;Actinobacteriota;Thermoleophilia;Gaiellales;uncultured;uncultured actinobacterium	1
Bacteria;Firmicutes;Clostridia;Lachnospirales;Lachnospiraceae;Roseburia	1
Bacteria;Chloroflexi;Dehalococcoidia;SAR202 clade;uncultured Chloroflexus sp.	1
Bacteria;Desulfobacterota;Desulfuromonadia;Desulfuromonadaceae;Desulfuromonas;uncultured Desulfuromonadales bacterium	1
Bacteria;Proteobacteria;Gammaproteobacteria;Legionellales;Legionellaceae;Legionella	1
Bacteria;Firmicutes;Desulfotomaculia;Desulfotomaculales;Desulfurispora;Desulfurispora thermophila	1
Bacteria;Firmicutes;Clostridia;Lachnospirales;Lachnospiraceae;Anaerostipes	1
Bacteria;Proteobacteria;Alphaproteobacteria;Rhizobiales;Rhizobiaceae;Aquamicrobium	1
Bacteria;Caldatribacteriota;JS1;uncultured bacterium	1
Bacteria;Actinobacteriota;Actinobacteria;Micrococcales;Microbacteriaceae;Microbacterium	1
Bacteria;Verrucomicrobiota;Kiritimatiellae;WCHB1-41;uncultured bacterium AD45-G12	1
Bacteria;Proteobacteria;Alphaproteobacteria;Rhodobacterales;Rhodobacteraceae;Roseivivax	1
Bacteria;Nitrospinota;MT5B39;Nitrospinae bacterium RIFCSPLOWO2_12_FULL_45_22	1
Bacteria;Chloroflexi;Chloroflexia;Thermomicrobiales;JG30-KF-CM45;uncultured bacterium	1
Bacteria;Chloroflexi;Dehalococcoidia;SAR202 clade;uncultured sediment bacterium	1
Bacteria;Verrucomicrobiota;Verrucomicrobiae;Arctic97B-4 marine group;uncultured marine bacterium	1
Bacteria;Proteobacteria;Gammaproteobacteria;KI89A clade;uncultured gamma proteobacterium	1
Bacteria;Proteobacteria;Gammaproteobacteria;Arenicellales;Arenicellaceae;HTCC5015	1
Bacteria;Proteobacteria;Gammaproteobacteria;Ectothiorhodospirales;Thioalkalispiraceae;uncultured	1
Bacteria;Actinobacteriota;Thermoleophilia;Gaiellales;uncultured;uncultured Rubrobacteraceae bacterium	1
Bacteria;Firmicutes;Clostridia;Caldicoprobacterales;Caldicoprobacteraceae;Caldicoprobacter	1
Bacteria;Firmicutes;Clostridia;Peptostreptococcales-Tissierellales;Peptostreptococcaceae;Terrisporobacter	1
Bacteria;Proteobacteria;Gammaproteobacteria;Ectothiorhodospirales;Acidihalobacteraceae;Acidihalobacter	1
Bacteria;Actinobacteriota;Actinobacteria;Actinomycetales;Actinomycetaceae;Actinomyces	1
Bacteria;Firmicutes;Clostridia;Oscillospirales;UCG-010;uncultured bacterium	1
Bacteria;Proteobacteria;Gammaproteobacteria;UBA10353 marine group;uncultured organism	1
Bacteria;Firmicutes;Thermoanaerobacteria;Thermoanaerobacterales;Thermoanaerobacteraceae;Caldanaerobacter	1
Bacteria;Planctomycetota;Planctomycetes;Pirellulales;Pirellulaceae;Rubripirellula	1
Bacteria;Proteobacteria;Gammaproteobacteria;Alteromonadales;Alteromonadaceae;Paraglaciecola	1
Bacteria;Gemmatimonadota;Longimicrobia;Longimicrobiales;Longimicrobiaceae;uncultured bacterium	1
Bacteria;Bacteroidota;Bacteroidia;Cytophagales;Cyclobacteriaceae;Fulvivirga	1
Bacteria;Nitrospirota;Thermodesulfovibrionia;uncultured;saltmarsh clone LCP-6	1
Bacteria;Patescibacteria;Parcubacteria;Candidatus Azambacteria;Entomoplasmatales bacterium EntAcro10	1
Bacteria;Proteobacteria;Alphaproteobacteria;Rhodobacterales;Rhodobacteraceae;Maritimibacter	1
Bacteria;Actinobacteriota;Acidimicrobiia;Microtrichales;uncultured;uncultured Acidimicrobiia bacterium	1
Bacteria;Chloroflexi;Anaerolineae;SBR1031;A4b;uncultured bacterium	1
Bacteria;Nitrospirota;Thermodesulfovibrionia;Thermodesulfovibrionales;Thermodesulfovibrionaceae;Thermodesulfovibrio	1
Bacteria;Proteobacteria;Gammaproteobacteria;Francisellales;Francisellaceae;uncultured	1
Bacteria;Proteobacteria;Gammaproteobacteria;Oceanospirillales;Saccharospirillaceae;Salinispirillum	1
Bacteria;Bacteroidota;Bacteroidia;Chitinophagales;uncultured;bacterium episymbiont of Kiwa sp.	1
Bacteria;Chloroflexi;Dehalococcoidia;SAR202 clade;marine metagenome	1
Bacteria;Proteobacteria;Gammaproteobacteria;Xanthomonadales;Xanthomonadaceae;Luteimonas	1
Bacteria;Firmicutes;Desulfotomaculia;Desulfotomaculales;Desulfofundulus;uncultured Desulfotomaculum sp.	1
Bacteria;Firmicutes;Clostridia;Lachnospirales;Lachnospiraceae;Vallitalea	1
Bacteria;Gemmatimonadota;S0134 terrestrial group;metagenome	1
Bacteria;Fibrobacterota;Fibrobacteria;Fibrobacterales;uncultured;uncultured bacterium	1
Bacteria;Proteobacteria;Gammaproteobacteria;Orbales;Orbaceae;uncultured bacterium	1
Bacteria;Firmicutes;Bacilli;Thermoactinomycetales;Thermoactinomycetaceae;Kroppenstedtia	1
Bacteria;Proteobacteria;Alphaproteobacteria;SAR11 clade;Clade II;uncultured Alphaproteobacteria bacterium	1
Bacteria;Bacteroidota;Bacteroidia;Bacteroidales;Rs-E47 termite group;GWE2-42-42	1
Bacteria;Proteobacteria;Gammaproteobacteria;Pasteurellales;Pasteurellaceae;Mannheimia	1
Bacteria;Firmicutes;Clostridia;Lachnospirales;Lachnospiraceae;[Eubacterium] eligens group	1
Bacteria;Patescibacteria;Gracilibacteria;uncultured deep-sea bacterium	1
Bacteria;Proteobacteria;Alphaproteobacteria;Rhodobacterales;Rhodobacteraceae;Pelagicola	1
Bacteria;Proteobacteria;Gammaproteobacteria;Alteromonadales;Pseudoalteromonadaceae;Psychrosphaera	1
Bacteria;Proteobacteria;Gammaproteobacteria;Cellvibrionales;Halieaceae;Congregibacter	1
Bacteria;SAR324 clade(Marine group B);uncultured bacterium zdt-33i5	1
Bacteria;Actinobacteriota;Actinobacteria;Micromonosporales;Micromonosporaceae;Micromonospora	1
Bacteria;Patescibacteria;Gracilibacteria;JGI 0000069-P22;Gracilibacteria bacterium JGI 0000069-P22	1
Bacteria;Proteobacteria;Alphaproteobacteria;Caulobacterales;Hyphomonadaceae;Litorimonas	1
Bacteria;Firmicutes;Clostridia;Peptostreptococcales-Tissierellales;Anaerovoracaceae;[Eubacterium] saphenum group	1
Bacteria;Proteobacteria;Alphaproteobacteria;Defluviicoccales;uncultured;uncultured bacterium KM3-47-A6	1
Bacteria;Proteobacteria;Alphaproteobacteria;Rhodobacterales;Rhodobacteraceae;Paraphaeobacter pallidus	1
Bacteria;Proteobacteria;Gammaproteobacteria;Burkholderiales;Alcaligenaceae;Advenella	1
Bacteria;Proteobacteria;Alphaproteobacteria;Rhodobacterales;Rhodobacteraceae;marine sediment metagenome	1
Bacteria;Proteobacteria;Gammaproteobacteria;Alteromonadales;Moritellaceae;uncultured	1
Bacteria;Patescibacteria;Parcubacteria;Candidatus Kaiserbacteria;bacterium SH4-10	1
Bacteria;Verrucomicrobiota;Verrucomicrobiae;Opitutales;Opitutaceae;Lacunisphaera	1
Bacteria;Chloroflexi;AD3;uncultured bacterium	1
Bacteria;Proteobacteria;Alphaproteobacteria;Sphingomonadales;Sphingomonadaceae;Sphingorhabdus	1
Bacteria;Acidobacteriota;Vicinamibacteria;Vicinamibacterales;uncultured;uncultured bacterium KM3-47-B8	1
Bacteria;Firmicutes;Bacilli;Thermoactinomycetales;Thermoactinomycetaceae;Shimazuella	1
Bacteria;Proteobacteria;Gammaproteobacteria;Chromatiales;Chromatiaceae;uncultured	1
Bacteria;Proteobacteria;Alphaproteobacteria;Rhodobacterales;Rhodobacteraceae;Pseudaestuariivita	1
Bacteria;Proteobacteria;Gammaproteobacteria;Cellvibrionales;Halieaceae;Pseudohaliea	1
Bacteria;Proteobacteria;Gammaproteobacteria;Oceanospirillales;Halomonadaceae;uncultured	1
Bacteria;Desulfobacterota;Desulfobacteria;Desulfobacterales;Desulfosarcinaceae;Desulfatibacillum	1
Bacteria;Bacteroidota;Bacteroidia;Flavobacteriales;NS9 marine group;uncultured Epsilonproteobacteria bacterium	1
Bacteria;Proteobacteria;Alphaproteobacteria;Rhizobiales;Lutibaculaceae;Lutibaculum	1
Bacteria;Firmicutes;Moorellia;Desulfitibacterales;Desulfitibacteraceae;Desulfitibacter	1
Bacteria;Proteobacteria;Gammaproteobacteria;Enterobacterales;Morganellaceae;Candidatus Westeberhardia	1
Bacteria;Proteobacteria;Gammaproteobacteria;Burkholderiales;SC-I-84;uncultured bacterium	1
Bacteria;Desulfobacterota;Desulfobacteria;Desulfobacterales;Desulfolunaceae;uncultured bacterium	1
Bacteria;Bdellovibrionota;Oligoflexia;0319-6G20;uncultured bacterium	1
Bacteria;Bacteroidota;Bacteroidia;Flavobacteriales;Crocinitomicaceae;Fluviicola	1
Bacteria;Acidobacteriota;Vicinamibacteria;Vicinamibacterales;uncultured;uncultured bacterium KM3-173-A5	1
Bacteria;Proteobacteria;Gammaproteobacteria;Pasteurellales;Pasteurellaceae;Rodentibacter	1
Bacteria;Desulfobacterota;Desulfobaccia;Desulfobaccales;Desulfobaccaceae;Desulfobacca	1
Bacteria;Bacteroidota;Bacteroidia;Flavobacteriales;Flavobacteriaceae;Pseudofulvibacter	1
Bacteria;Proteobacteria;Gammaproteobacteria;Nitrococcales;Halorhodospiraceae;Alkalilimnicola	1
Bacteria;Firmicutes;Clostridia;Lachnospirales;Lachnospiraceae;Natranaerovirga	1
Bacteria;Proteobacteria;Gammaproteobacteria;Chromatiales;Chromatiaceae;Achromatium	1
Bacteria;Proteobacteria;Alphaproteobacteria;Acetobacterales;Acetobacteraceae;Saccharibacter	1
Bacteria;Proteobacteria;Magnetococcia;Magnetococcales;Magnetococcaceae;Magnetococcus	1
Bacteria;Firmicutes;Clostridia;Clostridiales;Caloramatoraceae;Caloramator	1
Bacteria;Firmicutes;Bacilli;RF39;uncultured bacterium	1
Bacteria;Proteobacteria;Gammaproteobacteria;UBA10353 marine group;Gammaproteobacteria bacterium LS_SOB	1
Bacteria;DTB120;Deltaproteobacteria bacterium GWF2_42_12	1
Bacteria;Actinobacteriota;Rubrobacteria;Rubrobacterales;Rubrobacteriaceae;Rubrobacter	1
Bacteria;Firmicutes;Bacilli;Lactobacillales;Leuconostocaceae;Leuconostoc	1
Bacteria;Proteobacteria;Alphaproteobacteria;Rhizobiales;Beijerinckiaceae;uncultured	1
Bacteria;Desulfobacterota;Desulfuromonadia;Bradymonadales;uncultured organism	1
Bacteria;Proteobacteria;Gammaproteobacteria;Burkholderiales;Comamonadaceae;Variovorax	1
Bacteria;Firmicutes;Clostridia;Oscillospirales;Oscillospiraceae;Papillibacter	1
Bacteria;Firmicutes;Clostridia;Clostridiales;Clostridiaceae;Clostridium sensu stricto 1	1
Bacteria;Proteobacteria;Gammaproteobacteria;Cellvibrionales;Cellvibrionaceae;Cellvibrio	1
Bacteria;Firmicutes;Clostridia;Hungateiclostridiaceae;Ruminiclostridium;uncultured rumen bacterium	1
Bacteria;Firmicutes;Clostridia;Peptostreptococcales-Tissierellales;Anaerovoracaceae;[Eubacterium] nodatum group	1
Bacteria;Chloroflexi;JG30-KF-CM66;uncultured bacterium	1
Bacteria;Patescibacteria;Gracilibacteria;Absconditabacteriales (SR1);uncultured bacterium	1
Bacteria;Acidobacteriota;Subgroup 11;uncultured bacterium KM3-18-F8	1
Bacteria;Nitrospirota;Thermodesulfovibrionia;uncultured;uncultured Nitrospirae bacterium	1
Bacteria;Proteobacteria;Gammaproteobacteria;UBA10353 marine group;uncultured gamma proteobacterium	1
Bacteria;Desulfobacterota;Desulfobulbia;Desulfobulbales;Desulfurivibrionaceae;Desulfurivibrio	1
Bacteria;Proteobacteria;Gammaproteobacteria;Enterobacterales;Gibbsiella;uncultured bacterium	1
Bacteria;Proteobacteria;Alphaproteobacteria;Rickettsiales;SM2D12;metagenome	1
Bacteria;Firmicutes;Clostridia;Peptostreptococcales-Tissierellales;uncultured Alkaliphilus sp.	1
Bacteria;Proteobacteria;Gammaproteobacteria;Cardiobacteriales;Wohlfahrtiimonadaceae;Wohlfahrtiimonas	1
Bacteria;Proteobacteria;Gammaproteobacteria;Enterobacterales;Morganellaceae;Buchnera	1
Bacteria;NB1-j;uncultured delta proteobacterium	1
Bacteria;Firmicutes;Incertae Sedis;Gelria;uncultured bacterium	1
Bacteria;Proteobacteria;Gammaproteobacteria;UBA10353 marine group;uncultured proteobacterium	1
Bacteria;Bacteroidota;Bacteroidia;Sphingobacteriales;Lentimicrobiaceae;Cytophaga sp. Dex80-37	1
Bacteria;Proteobacteria;Gammaproteobacteria;Enterobacterales;Enterobacteriaceae;Citrobacter	1
Bacteria;Gemmatimonadota;Gemmatimonadetes;Gemmatimonadales;Gemmatimonadaceae;Gemmatimonas	1
Bacteria;Proteobacteria;Gammaproteobacteria;TDNP-Wbc97-11-7-16;uncultured Chromatiales bacterium	1
Bacteria;Calditrichota;Calditrichia;Calditrichales;Calditrichaceae;uncultured Deferribacteres bacterium	1
Bacteria;Bacteroidota;Bacteroidia;Flavobacteriales;Flavobacteriaceae;NS5 marine group	1
Bacteria;Desulfobacterota;Desulfuromonadia;Geobacterales;Geobacteraceae;uncultured	1
Bacteria;Proteobacteria;Gammaproteobacteria;EPR3968-O8a-Bc78;uncultured bacterium	1
Bacteria;Proteobacteria;Gammaproteobacteria;Pseudomonadales;Moraxellaceae;uncultured	1
Bacteria;Patescibacteria;Gracilibacteria;Candidatus Peregrinibacteria;uncultured marine bacterium	1
Bacteria;Proteobacteria;Alphaproteobacteria;Rhodobacterales;Rhodobacteraceae;Celeribacter neptunius	1
Bacteria;Acidobacteriota;Thermoanaerobaculia;Thermoanaerobaculales;Thermoanaerobaculaceae;TPD-58	1
Bacteria;Gemmatimonadota;Gemmatimonadetes;Gemmatimonadales;Gemmatimonadaceae;uncultured	1
Bacteria;NB1-j;uncultured marine bacterium	1
Bacteria;Myxococcota;bacteriap25;uncultured bacterium	1
Bacteria;Bacteroidota;Bacteroidia;Bacteroidales;Prolixibacteraceae;Sunxiuqinia	1
Bacteria;Proteobacteria;Gammaproteobacteria;Nitrosococcales;Nitrosococcaceae;Cm1-21	1
Bacteria;Desulfobacterota;Desulfobacteria;Desulfatiglandales;Desulfatiglandaceae;Desulfatiglans	1
Bacteria;SAR324 clade(Marine group B);uncultured SAR324 cluster bacterium	1
Bacteria;Patescibacteria;Gracilibacteria;Absconditabacteriales (SR1);uncultured prokaryote	1
Bacteria;Proteobacteria;Gammaproteobacteria;Legionellales;Legionellaceae;uncultured	1
Bacteria;Proteobacteria;Gammaproteobacteria;Burkholderiales;Alcaligenaceae;uncultured	1
Bacteria;Bacteroidota;Bacteroidia;Flavobacteriales;Flavobacteriaceae;Aureivirga	1
Bacteria;Acidobacteriota;Subgroup 11;uncultured bacterium	1
Bacteria;Actinobacteriota;Acidimicrobiia;Microtrichales;uncultured;metagenome	1
Bacteria;Acidobacteriota;Vicinamibacteria;Vicinamibacterales;uncultured;uncultured marine microorganism	1
Bacteria;Proteobacteria;Alphaproteobacteria;Defluviicoccales;uncultured;uncultured Alphaproteobacteria bacterium	1
Bacteria;Patescibacteria;Parcubacteria;GWA2-38-13b;uncultured bacterium	1
Bacteria;Proteobacteria;Gammaproteobacteria;Burkholderiales;Rhodocyclaceae;Candidatus Accumulibacter	1
Bacteria;Chloroflexi;Dehalococcoidia;SAR202 clade;uncultured bacterium HF0500_03M05	1
Bacteria;Marinimicrobia (SAR406 clade);hydrothermal vent metagenome	1
Bacteria;Proteobacteria;Alphaproteobacteria;Rhodobacterales;Rhodobacteraceae;Rhodobacter	1
Bacteria;Proteobacteria;Alphaproteobacteria;Caulobacterales;Parvularculaceae;Marinicaulis	1
Bacteria;Proteobacteria;Alphaproteobacteria;SAR11 clade;uncultured;uncultured bacterium	1
Bacteria;Firmicutes;Incertae Sedis;Gelria;anaerobic digester metagenome	1
Bacteria;Actinobacteriota;Acidimicrobiia;Actinomarinales;uncultured;uncultured Iamia sp.	1
Bacteria;Methylomirabilota;Methylomirabilia;Methylomirabilales;Methylomirabilaceae;Sh765B-TzT-35	1
Bacteria;Proteobacteria;Gammaproteobacteria;Burkholderiales;Oxalobacteraceae;Herminiimonas	1
Bacteria;Calditrichota;Calditrichia;Calditrichales;Calditrichaceae;uncultured bacterium	1

## Sheet: Rhizome - panels a-c
This is the input data 'Rhizome' used in PhyloFlash to generate panels a-c in Extended Data Figure 2.
Bacteria;Proteobacteria;Gammaproteobacteria;Vibrionales;Vibrionaceae;Vibrio	925
Bacteria;Campilobacterota;Campylobacteria;Campylobacterales;Arcobacteraceae;uncultured	795
Bacteria;Spirochaetota;Spirochaetia;Spirochaetales;Spirochaetaceae;Spirochaeta 2	289
Bacteria;Desulfobacterota;Desulfobacteria;Desulfobacterales;Desulfobacteraceae;Desulfobacter	264
Bacteria;Proteobacteria;Gammaproteobacteria;Alteromonadales;Shewanellaceae;Shewanella	178
Bacteria;Firmicutes;Clostridia;Peptostreptococcales-Tissierellales;Fusibacteraceae;Fusibacter	172
Bacteria;Campilobacterota;Campylobacteria;Campylobacterales;Arcobacteraceae;Halarcobacter	163
Bacteria;Proteobacteria;Gammaproteobacteria;Alteromonadales;Alteromonadaceae;Alteromonas	140
Bacteria;Proteobacteria;Alphaproteobacteria;Rhodobacterales;Rhodobacteraceae;uncultured	123
Bacteria;Proteobacteria;Gammaproteobacteria;Vibrionales;Vibrionaceae;Photobacterium	114
Bacteria;Fusobacteriota;Fusobacteriia;Fusobacteriales;Leptotrichiaceae;Hypnocyclicus	109
Bacteria;Spirochaetota;Spirochaetia;Spirochaetales;Spirochaetaceae;Sediminispirochaeta	94
Bacteria;Firmicutes;Clostridia;Lachnospirales;Lachnospiraceae;uncultured	93
Bacteria;Proteobacteria;Gammaproteobacteria;Oceanospirillales;Marinomonadaceae;Marinomonas	92
Bacteria;Desulfobacterota;Desulfobacteria;Desulfobacterales;Desulfolunaceae;Desulfofaba	82
Bacteria;Desulfobacterota;Desulfobulbia;Desulfobulbales;Desulfocapsaceae;Desulforhopalus	73
Bacteria;Desulfobacterota;Desulfuromonadia;Syntrophotaleaceae;Syntrophotalea;Pelobacter sp. SFB93	71
Bacteria;Bacteroidota;Bacteroidia;Chitinophagales;Saprospiraceae;uncultured	71
Bacteria;Proteobacteria;Alphaproteobacteria;Rhodobacterales;Rhodobacteraceae;Pseudophaeobacter	71
Bacteria;Desulfobacterota;Desulfovibrionia;Desulfovibrionales;Desulfovibrionaceae;Desulfovibrio	66
Bacteria;Campilobacterota;Campylobacteria;Campylobacterales;Arcobacteraceae;Malaciobacter	61
Bacteria;Desulfobacterota;Desulfuromonadia;Syntrophotaleaceae;Syntrophotalea;uncultured bacterium	59
Bacteria;Bacteroidota;Bacteroidia;Cytophagales;Cyclobacteriaceae;uncultured	53
Bacteria;Proteobacteria;Alphaproteobacteria;Rhizobiales;Stappiaceae;Labrenzia	52
Bacteria;Proteobacteria;Gammaproteobacteria;Alteromonadales;Celerinatantimonadaceae;Celerinatantimonas	51
Bacteria;Proteobacteria;Gammaproteobacteria;Oceanospirillales;Nitrincolaceae;Amphritea	51
Bacteria;Myxococcota;Polyangia;Polyangiales;Sandaracinaceae;uncultured	50
Bacteria;Proteobacteria;Gammaproteobacteria;Tenderiales;Tenderiaceae;Candidatus Tenderia	49
Bacteria;Bacteroidota;Bacteroidia;Flavobacteriales;Flavobacteriaceae;NS3a marine group	48
Bacteria;Proteobacteria;Gammaproteobacteria;Oceanospirillales;Pseudohongiellaceae;Pseudohongiella	48
Bacteria;Desulfobacterota;Desulfobacteria;Desulfobacterales;Desulfosarcinaceae;uncultured	46
Bacteria;Proteobacteria;Gammaproteobacteria;Oceanospirillales;Nitrincolaceae;Neptuniibacter	45
Bacteria;Firmicutes;Bacilli;Lactobacillales;Carnobacteriaceae;Carnobacterium	44
Bacteria;Campilobacterota;Campylobacteria;Campylobacterales;Arcobacteraceae;Poseidonibacter	44
Bacteria;Desulfobacterota;Desulfobulbia;Desulfobulbales;Desulfocapsaceae;uncultured	44
Bacteria;Proteobacteria;Gammaproteobacteria;Alteromonadales;Colwelliaceae;Thalassotalea	42
Bacteria;SAR324 clade(Marine group B);uncultured bacterium	42
Bacteria;Desulfobacterota;Desulfobacteria;Desulfobacterales;Desulfobacteraceae;Desulfotignum	38
Bacteria;Desulfobacterota;Desulfobacteria;Desulfobacterales;Desulfobacteraceae;uncultured	37
Bacteria;Campilobacterota;Campylobacteria;Campylobacterales;Arcobacteraceae;Pseudarcobacter	36
Bacteria;NB1-j;uncultured bacterium	35
Bacteria;Firmicutes;Bacilli;Bacillales;Bacillaceae;Bacillus	34
Bacteria;Bdellovibrionota;Bdellovibrionia;Bdellovibrionales;Bdellovibrionaceae;OM27 clade	34
Bacteria;Bacteroidota;Bacteroidia;Bacteroidales;Marinifilaceae;Marinifilum	34
Bacteria;Proteobacteria;Gammaproteobacteria;Steroidobacterales;Woeseiaceae;Woeseia	34
Bacteria;Proteobacteria;Gammaproteobacteria;Cellvibrionales;Cellvibrionaceae;uncultured	33
Bacteria;Actinobacteriota;Acidimicrobiia;Microtrichales;Microtrichaceae;uncultured	33
Bacteria;Desulfobacterota;Desulfobulbia;Desulfobulbales;Desulfocapsaceae;[Desulfobacterium] catecholicum group	32
Bacteria;Proteobacteria;Gammaproteobacteria;Pseudomonadales;Pseudomonadaceae;Pseudomonas	32
Bacteria;Proteobacteria;Gammaproteobacteria;Alteromonadales;Alteromonadaceae;uncultured	32
Bacteria;Proteobacteria;Alphaproteobacteria;Rhizobiales;Methyloligellaceae;uncultured	30
Bacteria;Proteobacteria;Gammaproteobacteria;Alteromonadales;Alteromonadaceae;Glaciecola	29
Bacteria;Desulfobacterota;Desulfobulbia;Desulfobulbales;Desulfocapsaceae;Desulfotalea	29
Bacteria;Proteobacteria;Gammaproteobacteria;Alteromonadales;Pseudoalteromonadaceae;Pseudoalteromonas	28
Bacteria;Proteobacteria;Gammaproteobacteria;Nitrosococcales;Methylophagaceae;Methylophaga	28
Bacteria;Proteobacteria;Alphaproteobacteria;Rhodobacterales;Rhodobacteraceae;Roseovarius	28
Bacteria;Proteobacteria;Alphaproteobacteria;uncultured;uncultured bacterium	28
Bacteria;Desulfobacterota;Desulfuromonadia;Geopsychrobacteraceae;Desulfuromusa;uncultured bacterium	28
Bacteria;Proteobacteria;Gammaproteobacteria;Vibrionales;Vibrionaceae;Aliivibrio	28
Bacteria;Desulfobacterota;Desulfobulbia;Desulfobulbales;Desulfocapsaceae;SEEP-SRB4	26
Bacteria;Proteobacteria;Gammaproteobacteria;Burkholderiales;Methylophilaceae;Methylotenera	26
Bacteria;Myxococcota;Polyangia;Polyangiales;BIrii41;uncultured bacterium	25
Bacteria;Proteobacteria;Alphaproteobacteria;Rhodobacterales;Rhodobacteraceae;Ruegeria	25
Bacteria;Patescibacteria;Gracilibacteria;JGI 0000069-P22;uncultured bacterium	25
Bacteria;Fusobacteriota;Fusobacteriia;Fusobacteriales;Fusobacteriaceae;Fusobacterium	25
Bacteria;Planctomycetota;OM190;uncultured bacterium	25
Bacteria;Bacteroidota;Bacteroidia;Bacteroidales;Prolixibacteraceae;Draconibacterium	24
Bacteria;Desulfobacterota;Desulfobacteria;Desulfobacterales;Desulfobacteraceae;Desulfobacula	24
Bacteria;Proteobacteria;Alphaproteobacteria;Sphingomonadales;Sphingomonadaceae;Altererythrobacter	24
Bacteria;Proteobacteria;Alphaproteobacteria;Rhodospirillales;Magnetospiraceae;uncultured	24
Bacteria;Proteobacteria;Alphaproteobacteria;Rhodobacterales;Rhodobacteraceae;Thalassobius	24
Bacteria;Proteobacteria;Gammaproteobacteria;Oceanospirillales;Oceanospirillaceae;Oceanospirillum	23
Bacteria;Desulfobacterota;Desulfobacteria;Desulfobacterales;Desulfobacteraceae;Desulfoconvexum	23
Bacteria;Proteobacteria;Alphaproteobacteria;Caulobacterales;Hyphomonadaceae;uncultured	23
Bacteria;Proteobacteria;Gammaproteobacteria;Oceanospirillales;Litoricolaceae;Litoricola	22
Bacteria;Proteobacteria;Gammaproteobacteria;Cellvibrionales;Spongiibacteraceae;BD1-7 clade	22
Bacteria;Bdellovibrionota;Bdellovibrionia;Bacteriovoracales;Bacteriovoracaceae;Peredibacter	22
Bacteria;Proteobacteria;Alphaproteobacteria;Kiloniellales;Kiloniellaceae;uncultured	22
Bacteria;Proteobacteria;Gammaproteobacteria;Oceanospirillales;Nitrincolaceae;Neptunomonas	21
Bacteria;Proteobacteria;Gammaproteobacteria;Oceanospirillales;Endozoicomonadaceae;Endozoicomonas	21
Bacteria;Proteobacteria;Gammaproteobacteria;Oceanospirillales;Nitrincolaceae;Marinobacterium	20
Bacteria;Acidobacteriota;Thermoanaerobaculia;Thermoanaerobaculales;Thermoanaerobaculaceae;Subgroup 10	20
Bacteria;Myxococcota;Polyangia;Polyangiales;BIrii41;metagenome	20
Bacteria;Campilobacterota;Campylobacteria;Campylobacterales;Sulfurospirillaceae;Sulfurospirillum	20
Bacteria;Proteobacteria;Gammaproteobacteria;Vibrionales;Vibrionaceae;Salinivibrio	20
Bacteria;Proteobacteria;Gammaproteobacteria;Cellvibrionales;Halieaceae;Halioglobus	20
Bacteria;Proteobacteria;Gammaproteobacteria;BD7-8;uncultured bacterium	19
Bacteria;Proteobacteria;Gammaproteobacteria;Cellvibrionales;Cellvibrionaceae;Agaribacterium	19
Bacteria;Proteobacteria;Alphaproteobacteria;Caulobacterales;Parvularculaceae;Marinicaulis	19
Bacteria;Desulfobacterota;Desulfobulbia;Desulfobulbales;Desulfocapsaceae;Desulfopila	18
Bacteria;Desulfobacterota;Desulfovibrionia;Desulfovibrionales;Desulfovibrionaceae;Halodesulfovibrio	18
Bacteria;Proteobacteria;Gammaproteobacteria;Gammaproteobacteria Incertae Sedis;Unknown Family;uncultured	18
Bacteria;Proteobacteria;Alphaproteobacteria;Rhodospirillales;Terasakiellaceae;Terasakiella	18
Bacteria;Bacteroidota;Bacteroidia;Bacteroidales;Prolixibacteraceae;Roseimarinus	18
Bacteria;Verrucomicrobiota;Kiritimatiellae;Kiritimatiellales;Kiritimatiellaceae;R76-B128	18
Bacteria;Proteobacteria;Gammaproteobacteria;Chromatiales;Sedimenticolaceae;Sedimenticola	18
Bacteria;Proteobacteria;Gammaproteobacteria;Enterobacterales;Yersiniaceae;Serratia	18
Bacteria;Bacteroidota;Bacteroidia;Flavobacteriales;Flavobacteriaceae;Polaribacter	17
Bacteria;Planctomycetota;Planctomycetes;Pirellulales;Pirellulaceae;Pir4 lineage	17
Bacteria;Proteobacteria;Alphaproteobacteria;Caulobacterales;Hyphomonadaceae;Hirschia	17
Bacteria;Proteobacteria;Gammaproteobacteria;Enterobacterales;Enterobacteriaceae;Escherichia-Shigella	17
Bacteria;Proteobacteria;Alphaproteobacteria;Rhizobiales;Rhizobiaceae;uncultured	16
Bacteria;Actinobacteriota;Acidimicrobiia;Microtrichales;Microtrichaceae;Sva0996 marine group	16
Bacteria;Proteobacteria;Alphaproteobacteria;Rhodobacterales;Rhodobacteraceae;Sulfitobacter	16
Bacteria;Desulfobacterota;Desulfobulbia;Desulfobulbales;Desulfobulbaceae;uncultured	16
Bacteria;Bacteroidota;Bacteroidia;Flavobacteriales;Flavobacteriaceae;uncultured	16
Bacteria;Planctomycetota;Planctomycetes;Pirellulales;Pirellulaceae;Blastopirellula	15
Bacteria;Bacteroidota;Bacteroidia;Flavobacteriales;Flavobacteriaceae;Formosa	15
Bacteria;Proteobacteria;Alphaproteobacteria;Rhizobiales;Rhizobiaceae;Cohaesibacter	15
Bacteria;Proteobacteria;Gammaproteobacteria;Alteromonadales;Colwelliaceae;Colwellia	15
Bacteria;NB1-j;uncultured delta proteobacterium	15
Bacteria;Desulfobacterota;Desulfuromonadia;Geopsychrobacteraceae;Malonomonas;uncultured delta proteobacterium	14
Bacteria;Proteobacteria;Gammaproteobacteria;Oceanospirillales;Saccharospirillaceae;Reinekea	14
Bacteria;Planctomycetota;Planctomycetes;Pirellulales;Pirellulaceae;Rhodopirellula	14
Bacteria;Bacteroidota;Bacteroidia;Bacteroidales;Bacteroidetes BD2-2;uncultured Bacteroidetes bacterium	14
Bacteria;Bacteroidota;Bacteroidia;Bacteroidales;Marinifilaceae;uncultured	14
Bacteria;Proteobacteria;Gammaproteobacteria;Enterobacterales;Enterobacteriaceae;Enterobacter	14
Bacteria;Proteobacteria;Gammaproteobacteria;Alteromonadales;Colwelliaceae;Thalassomonas	14
Bacteria;Proteobacteria;Gammaproteobacteria;Arenicellales;Arenicellaceae;uncultured	14
Bacteria;Bacteroidota;Bacteroidia;Flavobacteriales;Flavobacteriaceae;Maribacter	14
Bacteria;Proteobacteria;Gammaproteobacteria;Alteromonadales;Alteromonadaceae;Aestuariibacter	14
Bacteria;Proteobacteria;Alphaproteobacteria;Rhodobacterales;Rhodobacteraceae;Leisingera	14
Bacteria;Desulfobacterota;Desulfuromonadia;Syntrophotaleaceae;Syntrophotalea;Pelobacter acetylenicus	14
Bacteria;Proteobacteria;Alphaproteobacteria;Rhodobacterales;Rhodobacteraceae;Tropicibacter	14
Bacteria;Proteobacteria;Gammaproteobacteria;Nitrosococcales;Methylophagaceae;uncultured	13
Bacteria;Proteobacteria;Gammaproteobacteria;KI89A clade;uncultured bacterium	13
Bacteria;Spirochaetota;V2072-189E03;uncultured organism	13
Bacteria;Desulfobacterota;Desulfobacteria;Desulfobacterales;Desulfosarcinaceae;Sva0081 sediment group	13
Bacteria;Gemmatimonadota;BD2-11 terrestrial group;uncultured bacterium	13
Bacteria;Proteobacteria;Gammaproteobacteria;Cellvibrionales;Porticoccaceae;SAR92 clade	13
Bacteria;Desulfobacterota;Desulfobulbia;Desulfobulbales;Desulfocapsaceae;Desulfocapsa	13
Bacteria;Patescibacteria;Gracilibacteria;JGI 0000069-P22;bioreactor metagenome	13
Bacteria;Myxococcota;Polyangia;Haliangiales;Haliangiaceae;Haliangium	13
Bacteria;Proteobacteria;Alphaproteobacteria;Rhodobacterales;Rhodobacteraceae;Planktotalea	13
Bacteria;Proteobacteria;Alphaproteobacteria;Rhodospirillales;Rhodospirillaceae;Rhodospirillum sp. KYW360	12
Bacteria;Bacteroidota;Rhodothermia;Rhodothermales;Rhodothermaceae;uncultured	12
Bacteria;Proteobacteria;Gammaproteobacteria;Ectothiorhodospirales;Thioalkalispiraceae;Thiohalophilus	12
Bacteria;Chloroflexi;Anaerolineae;Caldilineales;Caldilineaceae;uncultured	12
Bacteria;Firmicutes;Clostridia;Lachnospirales;Defluviitaleaceae;Defluviitaleaceae UCG-011	12
Bacteria;Proteobacteria;Alphaproteobacteria;Rhizobiales;Hyphomicrobiaceae;Filomicrobium	12
Bacteria;Bacteroidota;Bacteroidia;Bacteroidales;Bacteroidetes BD2-2;uncultured bacterium	12
Bacteria;Myxococcota;Myxococcia;Myxococcales;Myxococcaceae;P3OB-42	12
Archaea;Crenarchaeota;Nitrososphaeria;Nitrosopumilales;Nitrosopumilaceae;Candidatus Nitrosopumilus	12
Bacteria;Bacteroidota;Bacteroidia;Chitinophagales;Saprospiraceae;Lewinella	12
Bacteria;Proteobacteria;Alphaproteobacteria;Rhodospirillales;Magnetospiraceae;Magnetospira	12
Bacteria;Verrucomicrobiota;Verrucomicrobiae;Verrucomicrobiales;DEV007;uncultured bacterium	12
Bacteria;Proteobacteria;Alphaproteobacteria;Micavibrionales;Micavibrionaceae;uncultured	12
Bacteria;Myxococcota;Polyangia;Polyangiales;Sandaracinaceae;Sandaracinus	11
Bacteria;Proteobacteria;Alphaproteobacteria;Kiloniellales;Kiloniellaceae;Pelagibius	11
Bacteria;Proteobacteria;Alphaproteobacteria;Parvibaculales;PS1 clade;uncultured bacterium	11
Bacteria;Desulfobacterota;Desulfobacteria;Desulfobacterales;Desulfosarcinaceae;SEEP-SRB1	11
Bacteria;Proteobacteria;Gammaproteobacteria;Alteromonadales;Psychromonadaceae;Agarivorans	10
Bacteria;Proteobacteria;Gammaproteobacteria;EPR3968-O8a-Bc78;uncultured gamma proteobacterium	10
Bacteria;Proteobacteria;Gammaproteobacteria;Alteromonadales;Alteromonadaceae;Agaribacter	10
Bacteria;Desulfobacterota;Desulfuromonadia;Syntrophotaleaceae;Syntrophotalea;uncultured delta proteobacterium	10
Bacteria;Proteobacteria;Gammaproteobacteria;Oceanospirillales;Alcanivoracaceae1;Alcanivorax	10
Bacteria;Bacteroidota;Bacteroidia;Cytophagales;Cyclobacteriaceae;Reichenbachiella	10
Bacteria;Desulfobacterota;Desulfuromonadia;Geopsychrobacteraceae;Malonomonas;Malonomonas rubra	10
Bacteria;Proteobacteria;Alphaproteobacteria;Rhizobiales;Rhizobiales Incertae Sedis;Bauldia	10
Bacteria;Desulfobacterota;Desulfobulbia;Desulfobulbales;Desulfobulbaceae;Desulfobulbus	10
Bacteria;Planctomycetota;Phycisphaerae;Phycisphaerales;Phycisphaeraceae;SM1A02	10
Archaea;Nanoarchaeota;Nanoarchaeia;Woesearchaeales;uncultured archaeon	10
Bacteria;Proteobacteria;Gammaproteobacteria;Thiotrichales;Thiotrichaceae;uncultured	10
Bacteria;Campilobacterota;Campylobacteria;Campylobacterales;Campylobacteraceae;Campylobacter	10
Bacteria;Planctomycetota;Phycisphaerae;Phycisphaerales;Phycisphaeraceae;Urania-1B-19 marine sediment group	10
Bacteria;Proteobacteria;Gammaproteobacteria;Burkholderiales;Comamonadaceae;Caenimonas	10
Bacteria;Fusobacteriota;Fusobacteriia;Fusobacteriales;Leptotrichiaceae;uncultured	10
Bacteria;Firmicutes;Bacilli;Izemoplasmatales;Izemoplasmataceae;Izimaplasma	10
Bacteria;Bacteroidota;Bacteroidia;Flavobacteriales;Cryomorphaceae;uncultured	10
Bacteria;Proteobacteria;Alphaproteobacteria;Rhodobacterales;Rhodobacteraceae;Cognatishimia	10
Bacteria;Acidobacteriota;Subgroup 22;uncultured bacterium	10
Bacteria;Proteobacteria;Alphaproteobacteria;Rhizobiales;Rhizobiaceae;Allorhizobium-Neorhizobium-Pararhizobium-Rhizobium	10
Bacteria;Verrucomicrobiota;Verrucomicrobiae;Opitutales;Puniceicoccaceae;Pelagicoccus	10
Bacteria;LCP-89;uncultured bacterium	10
Bacteria;Bacteroidota;Bacteroidia;Flavobacteriales;Flavobacteriaceae;Lutibacter	10
Bacteria;Proteobacteria;Alphaproteobacteria;uncultured;uncultured Alphaproteobacteria bacterium	10
Bacteria;Chloroflexi;Anaerolineae;SBR1031;A4b;uncultured bacterium	10
Bacteria;Proteobacteria;Gammaproteobacteria;Oceanospirillales;Nitrincolaceae;Motiliproteus	10
Bacteria;Planctomycetota;OM190;uncultured planctomycete	10
Bacteria;Proteobacteria;Alphaproteobacteria;Rhodobacterales;Rhodobacteraceae;Yoonia-Loktanella	10
Bacteria;Proteobacteria;Alphaproteobacteria;Rhodospirillales;Terasakiellaceae;uncultured	10
Bacteria;Bacteroidota;Bacteroidia;Cytophagales;Cyclobacteriaceae;Fabibacter	10
Bacteria;Proteobacteria;Alphaproteobacteria;Rhizobiales;Rhizobiaceae;Ochrobactrum	9
Bacteria;Proteobacteria;Alphaproteobacteria;Rhizobiales;Rhizobiaceae;Ahrensia	9
Bacteria;Proteobacteria;Alphaproteobacteria;Rhodobacterales;Rhodobacteraceae;Shimia	9
Bacteria;Proteobacteria;Alphaproteobacteria;Rhizobiales;Rhizobiales Incertae Sedis;Anderseniella	9
Bacteria;Bdellovibrionota;Bdellovibrionia;Bacteriovoracales;Bacteriovoracaceae;uncultured	9
Bacteria;Proteobacteria;Gammaproteobacteria;Cellvibrionales;Halieaceae;OM60(NOR5) clade	9
Bacteria;Bacteroidota;Bacteroidia;Cytophagales;Cyclobacteriaceae;Marinoscillum	9
Bacteria;Myxococcota;Polyangia;Nannocystales;Nannocystaceae;Nannocystis	9
Bacteria;Proteobacteria;Gammaproteobacteria;JTB23;uncultured bacterium	9
Bacteria;Bacteroidota;Bacteroidia;Flavobacteriales;Cryomorphaceae;Vicingus	9
Bacteria;Verrucomicrobiota;Lentisphaeria;P.palmC41;uncultured Lentisphaerae bacterium	9
Bacteria;Proteobacteria;Alphaproteobacteria;Rhizobiales;Rhizobiaceae;Pseudahrensia	9
Bacteria;Bacteroidota;Bacteroidia;Flavobacteriales;Flavobacteriaceae;Muricauda	9
Bacteria;Proteobacteria;Gammaproteobacteria;Alteromonadales;Idiomarinaceae;Idiomarina	8
Bacteria;Patescibacteria;Parcubacteria;Candidatus Kaiserbacteria;uncultured bacterium	8
Bacteria;Proteobacteria;Gammaproteobacteria;Alteromonadales;Shewanellaceae;Ferrimonas	8
Bacteria;Desulfobacterota;Desulfuromonadia;Desulfuromonadaceae;Desulfuromonas;Desulfuromonas acetoxidans DSM 684	8
Bacteria;Verrucomicrobiota;Chlamydiae;Chlamydiales;Simkaniaceae;uncultured	8
Bacteria;Planctomycetota;Planctomycetes;Pirellulales;Pirellulaceae;uncultured	8
Bacteria;Proteobacteria;Gammaproteobacteria;Granulosicoccales;Granulosicoccaceae;Granulosicoccus	8
Bacteria;Actinobacteriota;Acidimicrobiia;Actinomarinales;uncultured;uncultured bacterium	8
Bacteria;Proteobacteria;Gammaproteobacteria;Thiomicrospirales;Thioglobaceae;SUP05 cluster	8
Bacteria;Proteobacteria;Gammaproteobacteria;Enterobacterales;Enterobacteriaceae;Klebsiella	8
Bacteria;Proteobacteria;Alphaproteobacteria;Rhizobiales;Rhizobiaceae;Lentilitoribacter	8
Bacteria;Desulfobacterota;Desulfobacteria;Desulfatiglandales;Desulfatiglandaceae;Desulfatiglans	8
Bacteria;Bacteroidota;Bacteroidia;Bacteroidales;Marinilabiliaceae;Carboxylicivirga	8
Bacteria;Chloroflexi;Anaerolineae;Ardenticatenales;uncultured;uncultured bacterium	8
Bacteria;Campilobacterota;Campylobacteria;Campylobacterales;Arcobacteraceae;Arcobacter sp. D1a1	8
Bacteria;Bacteroidota;Bacteroidia;Bacteroidales;Bacteroidetes BD2-2;uncultured Cytophagales bacterium	8
Bacteria;Proteobacteria;Alphaproteobacteria;Rhodobacterales;Rhodobacteraceae;Tateyamaria	8
Bacteria;Proteobacteria;Gammaproteobacteria;Legionellales;Legionellaceae;Legionella	8
Bacteria;Proteobacteria;Gammaproteobacteria;Nitrosococcales;Methylophagaceae;Marine Methylotrophic Group 3	8
Bacteria;Proteobacteria;Gammaproteobacteria;Arenicellales;Arenicellaceae;Arenicella	8
Bacteria;Proteobacteria;Alphaproteobacteria;Rhodospirillales;Rhodospirillaceae;Candidatus Riegeria	8
Bacteria;Bacteroidota;Bacteroidia;Cytophagales;Amoebophilaceae;uncultured	8
Bacteria;Proteobacteria;Gammaproteobacteria;EPR3968-O8a-Bc78;uncultured bacterium	8
Bacteria;Bacteroidota;Bacteroidia;Bacteroidales;Marinilabiliaceae;uncultured	8
Bacteria;Planctomycetota;vadinHA49;uncultured bacterium	8
Bacteria;Proteobacteria;Gammaproteobacteria;Nitrosococcales;Nitrosococcaceae;FS142-36B-02	8
Bacteria;Actinobacteriota;Thermoleophilia;Gaiellales;uncultured;uncultured bacterium	8
Bacteria;Acidobacteriota;d142;uncultured organism	8
Bacteria;Bacteroidota;Bacteroidia;Flavobacteriales;Flavobacteriaceae;Algibacter	8
Bacteria;Desulfobacterota;Desulfuromonadia;Bradymonadales;uncultured bacterium	8
Bacteria;Proteobacteria;Alphaproteobacteria;Kordiimonadales;Kordiimonadaceae;Kordiimonas	7
Bacteria;Proteobacteria;Alphaproteobacteria;Rhizobiales;Rhizobiaceae;Mesorhizobium	7
Bacteria;Bacteroidota;Bacteroidia;Chitinophagales;Saprospiraceae;Phaeodactylibacter	7
Bacteria;Proteobacteria;Gammaproteobacteria;UBA10353 marine group;uncultured bacterium	7
Archaea;Nanoarchaeota;Nanoarchaeia;Woesearchaeales;uncultured euryarchaeote	7
Bacteria;Bacteroidota;Bacteroidia;Bacteroidales;Marinilabiliaceae;Labilibacter	7
Bacteria;Planctomycetota;Phycisphaerae;MSBL9;SG8-4;uncultured bacterium	7
Bacteria;Bacteroidota;Bacteroidia;Bacteroidales;SB-5;uncultured bacterium	7
Bacteria;Proteobacteria;Gammaproteobacteria;Ectothiorhodospirales;Ectothiorhodospiraceae;Thiogranum	7
Bacteria;Proteobacteria;Alphaproteobacteria;Sphingomonadales;Sphingomonadaceae;Erythrobacter	7
Bacteria;Proteobacteria;Gammaproteobacteria;Alteromonadales;Idiomarinaceae;Aliidiomarina	7
Bacteria;Desulfobacterota;Desulfobacteria;Desulfobacterales;Desulfolunaceae;Desulfoluna	7
Bacteria;Proteobacteria;Gammaproteobacteria;pItb-vmat-80;uncultured bacterium	7
Bacteria;Bacteroidota;Bacteroidia;Chitinophagales;uncultured;uncultured bacterium	7
Bacteria;Desulfobacterota;Syntrophobacteria;Syntrophobacterales;Syntrophobacteraceae;Desulfovirga	7
Bacteria;Proteobacteria;Gammaproteobacteria;Cellvibrionales;Spongiibacteraceae;uncultured	7
Bacteria;Proteobacteria;Gammaproteobacteria;Oceanospirillales;Saccharospirillaceae;Oleibacter	7
Bacteria;Proteobacteria;Gammaproteobacteria;uncultured;uncultured bacterium	7
Bacteria;Planctomycetota;Planctomycetes;Pirellulales;Pirellulaceae;Bythopirellula	7
Bacteria;Proteobacteria;Alphaproteobacteria;Rhizobiales;Devosiaceae;uncultured	7
Bacteria;Proteobacteria;Alphaproteobacteria;Caulobacterales;Hyphomonadaceae;Robiginitomaculum	6
Bacteria;Proteobacteria;Alphaproteobacteria;Rhodobacterales;Rhodobacteraceae;Pseudooceanicola	6
Bacteria;Proteobacteria;Alphaproteobacteria;Rickettsiales;Rickettsiaceae;Rickettsia	6
Bacteria;Bacteroidota;Bacteroidia;Cytophagales;Cyclobacteriaceae;Ekhidna	6
Bacteria;Proteobacteria;Gammaproteobacteria;Alteromonadales;Psychromonadaceae;Psychromonas	6
Bacteria;Proteobacteria;Alphaproteobacteria;Caulobacterales;Hyphomonadaceae;Maricaulis	6
Bacteria;Desulfobacterota;Desulfuromonadia;Syntrophotaleaceae;Syntrophotalea;Pelobacter carbinolicus DSM 2380	6
Bacteria;Proteobacteria;Gammaproteobacteria;D90;uncultured bacterium	6
Bacteria;Bacteroidota;Bacteroidia;Sphingobacteriales;KD3-93;uncultured bacterium	6
Bacteria;Firmicutes;Bacilli;Erysipelotrichales;Erysipelotrichaceae;ZOR0006	6
Bacteria;Proteobacteria;Gammaproteobacteria;Burkholderiales;Nitrosomonadaceae;oc32	6
Bacteria;Chloroflexi;Anaerolineae;Ardenticatenales;Ardenticatenaceae;uncultured	6
Bacteria;Verrucomicrobiota;Verrucomicrobiae;Opitutales;Puniceicoccaceae;Verruc-01	6
Bacteria;Spirochaetota;V2072-189E03;uncultured bacterium	6
Bacteria;Desulfobacterota;Desulfobulbia;Desulfobulbales;Desulfurivibrionaceae;MSBL7	6
Bacteria;Proteobacteria;Gammaproteobacteria;Aeromonadales;Aeromonadaceae;Aeromonas	6
Bacteria;Proteobacteria;Gammaproteobacteria;Alteromonadales;Alteromonadaceae;Alishewanella	6
Bacteria;Proteobacteria;Gammaproteobacteria;Oceanospirillales;Nitrincolaceae;Pontibacterium	6
Bacteria;Campilobacterota;Campylobacteria;Campylobacterales;Helicobacteraceae;Helicobacter	6
Bacteria;Proteobacteria;Alphaproteobacteria;Kiloniellales;Kiloniellaceae;Tistlia	6
Bacteria;Proteobacteria;Gammaproteobacteria;Ga0077536;uncultured gamma proteobacterium	6
Bacteria;Planctomycetota;Planctomycetes;Planctomycetales;Gimesiaceae;uncultured	6
Bacteria;Proteobacteria;Alphaproteobacteria;Caedibacterales;Caedibacteraceae;Caedibacter	6
Bacteria;Proteobacteria;Gammaproteobacteria;Alteromonadales;Shewanellaceae;Psychrobium	6
Bacteria;Proteobacteria;Alphaproteobacteria;Thalassobaculales;uncultured;uncultured bacterium	6
Bacteria;Bacteroidota;Bacteroidia;Cytophagales;Cyclobacteriaceae;Fulvivirga	6
Bacteria;Bdellovibrionota;Oligoflexia;Oligoflexales;Pseudobacteriovorax;uncultured delta proteobacterium	6
Bacteria;Desulfobacterota;Desulfobacteria;Desulfobacterales;uncultured;uncultured bacterium	6
Bacteria;Proteobacteria;Gammaproteobacteria;Enterobacterales;Morganellaceae;Xenorhabdus	6
Bacteria;Proteobacteria;Gammaproteobacteria;Alteromonadales;Alteromonadaceae;Paraglaciecola	6
Bacteria;Fusobacteriota;Fusobacteriia;Fusobacteriales;Fusobacteriaceae;Propionigenium	6
Bacteria;Campilobacterota;Campylobacteria;Campylobacterales;Arcobacteraceae;Arcobacter	6
Bacteria;Chloroflexi;Dehalococcoidia;SAR202 clade;uncultured bacterium	6
Bacteria;Proteobacteria;Alphaproteobacteria;Defluviicoccales;uncultured;uncultured Alphaproteobacteria bacterium	6
Bacteria;Bacteroidota;Bacteroidia;Flavobacteriales;Flavobacteriaceae;Winogradskyella	6
Bacteria;Bacteroidota;Bacteroidia;Chitinophagales;uncultured;uncultured Bacteroidetes bacterium	6
Bacteria;Proteobacteria;Magnetococcia;Magnetococcales;Magnetococcaceae;Magnetococcus	6
Bacteria;Bacteroidota;Bacteroidia;Flavobacteriales;Flavobacteriaceae;Olleya	6
Bacteria;Verrucomicrobiota;Chlamydiae;Chlamydiales;Simkaniaceae;Candidatus Fritschea	6
Bacteria;Bacteroidota;Bacteroidia;Flavobacteriales;Flavobacteriaceae;uncultured bacterium	6
Bacteria;Proteobacteria;Gammaproteobacteria;B2M28;uncultured bacterium	6
Bacteria;Desulfobacterota;Desulfuromonadia;Desulfuromonadaceae;uncultured bacterium	6
Bacteria;Proteobacteria;Alphaproteobacteria;Rhodobacterales;Rhodobacteraceae;Silicimonas	6
Bacteria;Proteobacteria;Gammaproteobacteria;Burkholderiales;SC-I-84;beta proteobacterium JGI 0001003-N18	6
Bacteria;Proteobacteria;Alphaproteobacteria;Rhodospirillales;Magnetospiraceae;Magnetovibrio	6
Bacteria;Proteobacteria;Alphaproteobacteria;Rhodobacterales;Rhodobacteraceae;Sagittula	6
Bacteria;Spirochaetota;Spirochaetia;Spirochaetales;Spirochaetaceae;Spirochaeta	6
Bacteria;Proteobacteria;Gammaproteobacteria;Nitrosococcales;Nitrosococcaceae;AqS1	6
Bacteria;Proteobacteria;Alphaproteobacteria;Rhizobiales;Methyloligellaceae;Methyloceanibacter	6
Bacteria;Bacteroidota;Bacteroidia;Bacteroidales;Prolixibacteraceae;uncultured	6
Bacteria;Desulfobacterota;Syntrophobacteria;Syntrophobacterales;uncultured;uncultured bacterium	6
Bacteria;Proteobacteria;Gammaproteobacteria;Cellvibrionales;Porticoccaceae;C1-B045	6
Bacteria;Bacteroidota;Bacteroidia;Flavobacteriales;Flavobacteriaceae;Dokdonia	6
Bacteria;PAUC34f;uncultured bacterium	6
Bacteria;Proteobacteria;Gammaproteobacteria;Oceanospirillales;Halomonadaceae;Salinicola	6
Bacteria;Marinimicrobia (SAR406 clade);uncultured organism	6
Bacteria;Proteobacteria;Gammaproteobacteria;Cellvibrionales;Cellvibrionaceae;Agarilytica	6
Bacteria;Firmicutes;Bacilli;Lactobacillales;Leuconostocaceae;Leuconostoc	5
Bacteria;Proteobacteria;Alphaproteobacteria;Rhodobacterales;Rhodobacteraceae;Pseudoruegeria	5
Bacteria;Latescibacterota;uncultured bacterium	5
Bacteria;Verrucomicrobiota;Omnitrophia;Omnitrophales;koll11;uncultured bacterium	5
Bacteria;Proteobacteria;Gammaproteobacteria;Alteromonadales;Alteromonadaceae;uncultured gamma proteobacterium	5
Bacteria;Proteobacteria;Alphaproteobacteria;Rhodobacterales;Rhodobacteraceae;Roseobacter clade NAC11-7 lineage	5
Bacteria;Proteobacteria;Gammaproteobacteria;Alteromonadales;Colwelliaceae;uncultured	5
Bacteria;Proteobacteria;Gammaproteobacteria;Burkholderiales;Comamonadaceae;Delftia	5
Bacteria;Bacteroidota;Bacteroidia;Flavobacteriales;Flavobacteriaceae;Eudoraea	5
Bacteria;Myxococcota;Polyangia;Polyangiales;Phaselicystidaceae;Phaselicystis	5
Bacteria;Proteobacteria;Gammaproteobacteria;HOC36;uncultured bacterium	5
Bacteria;Bacteroidota;Bacteroidia;Flavobacteriales;Flavobacteriaceae;Bizionia	5
Bacteria;Proteobacteria;Gammaproteobacteria;Oceanospirillales;Halomonadaceae;Halomonas	5
Bacteria;Bacteroidota;Bacteroidia;Flavobacteriales;Flavobacteriaceae;Seonamhaeicola	5
Bacteria;Proteobacteria;Alphaproteobacteria;Parvibaculales;PS1 clade;uncultured Alphaproteobacteria bacterium	5
Bacteria;Proteobacteria;Gammaproteobacteria;Thiohalorhabdales;Thiohalorhabdaceae;uncultured	5
Bacteria;Bdellovibrionota;Bdellovibrionia;Bacteriovoracales;Bacteriovoracaceae;Halobacteriovorax	5
Bacteria;Proteobacteria;Gammaproteobacteria;SS1-B-07-19;uncultured gamma proteobacterium	5
Bacteria;Proteobacteria;Gammaproteobacteria;Oceanospirillales;Kangiellaceae;uncultured	5
Bacteria;Proteobacteria;Gammaproteobacteria;Ga0077536;uncultured bacterium	5
Bacteria;Proteobacteria;Alphaproteobacteria;Sphingomonadales;Sphingomonadaceae;uncultured	5
Bacteria;Planctomycetota;BD7-11;uncultured bacterium	5
Bacteria;Proteobacteria;Gammaproteobacteria;Alteromonadales;Pseudoalteromonadaceae;Algicola	5
Bacteria;Fusobacteriota;Fusobacteriia;Fusobacteriales;Fusobacteriaceae;Psychrilyobacter	4
Bacteria;Actinobacteriota;Acidimicrobiia;Microtrichales;uncultured;uncultured bacterium	4
Bacteria;Planctomycetota;vadinHA49;uncultured organism	4
Bacteria;Desulfobacterota;Desulfuromonadia;Desulfuromonadaceae;Desulfuromonas;uncultured bacterium	4
Bacteria;Firmicutes;Clostridia;Peptostreptococcales-Tissierellales;Guggenheimella;uncultured bacterium	4
Bacteria;Desulfobacterota;Desulfobacteria;Desulfobacterales;Desulfosarcinaceae;uncultured delta proteobacterium	4
Bacteria;Verrucomicrobiota;Verrucomicrobiae;Opitutales;Opitutaceae;Diplosphaera	4
Bacteria;Proteobacteria;Alphaproteobacteria;Rhodobacterales;Rhodobacteraceae;Nereida	4
Bacteria;Dadabacteria;Dadabacteriia;Dadabacteriales;uncultured bacterium	4
Bacteria;Firmicutes;Negativicutes;Veillonellales-Selenomonadales;Sporomusaceae;Sporomusa	4
Bacteria;Proteobacteria;Gammaproteobacteria;Alteromonadales;Alteromonadales Incertae Sedis;Alkalimonas	4
Bacteria;Proteobacteria;Gammaproteobacteria;B2M28;uncultured gamma proteobacterium	4
Bacteria;SAR324 clade(Marine group B);uncultured organism	4
Bacteria;Firmicutes;Clostridia;Peptostreptococcales-Tissierellales;JTB215;uncultured bacterium	4
Bacteria;Proteobacteria;Gammaproteobacteria;Oceanospirillales;Nitrincolaceae;Profundimonas	4
Bacteria;Planctomycetota;Planctomycetes;Planctomycetales;Gimesiaceae;Gimesia	4
Bacteria;Planctomycetota;Planctomycetes;Pirellulales;Pirellulaceae;Pirellula	4
Bacteria;Nitrospirota;Thermodesulfovibrionia;uncultured;uncultured bacterium	4
Bacteria;NB1-j;uncultured deep-sea bacterium	4
Bacteria;Proteobacteria;Gammaproteobacteria;Pseudomonadales;Moraxellaceae;Acinetobacter	4
Bacteria;Proteobacteria;Gammaproteobacteria;Cellvibrionales;BD2-7;uncultured gamma proteobacterium	4
Bacteria;Proteobacteria;Alphaproteobacteria;Caulobacterales;Parvularculaceae;Parvularcula	4
Bacteria;SAR324 clade(Marine group B);uncultured deep-sea bacterium	4
Bacteria;Proteobacteria;Gammaproteobacteria;Alteromonadales;Marinobacteraceae;Marinobacter	4
Bacteria;Desulfobacterota;Desulfobacteria;Desulfobacterales;Desulfatiferula;Desulfatiferula olefinivorans	4
Bacteria;Sva0485;uncultured bacterium	4
Bacteria;Bacteroidota;Bacteroidia;Flavobacteriales;Flavobacteriaceae;Psychroserpens	4
Bacteria;Proteobacteria;Gammaproteobacteria;Burkholderiales;Comamonadaceae;uncultured	4
Bacteria;Proteobacteria;Alphaproteobacteria;Defluviicoccales;uncultured;uncultured bacterium	4
Bacteria;WPS-2;uncultured bacterium	4
Bacteria;Proteobacteria;Alphaproteobacteria;Rhizobiales;Stappiaceae;Stappia	4
Bacteria;Proteobacteria;Gammaproteobacteria;Oceanospirillales;Kangiellaceae;Aliikangiella	4
Bacteria;Proteobacteria;Gammaproteobacteria;Chromatiales;Sedimenticolaceae;uncultured	4
Bacteria;Desulfobacterota;Desulfuromonadia;PB19;uncultured bacterium	4
Bacteria;Bacteroidota;Bacteroidia;Flavobacteriales;Flavobacteriaceae;Tenacibaculum	4
Bacteria;Proteobacteria;Gammaproteobacteria;Oceanospirillales;Nitrincolaceae;uncultured	4
Archaea;Crenarchaeota;Nitrososphaeria;Nitrosopumilales;Nitrosopumilaceae;uncultured archaeon	4
Bacteria;Cyanobacteria;Cyanobacteriia;Cyanobacteriales;Xenococcaceae;uncultured	4
Bacteria;Nitrospirota;Nitrospiria;Nitrospirales;Nitrospiraceae;Nitrospira	4
Bacteria;Fibrobacterota;Fibrobacteria;Fibrobacterales;MAT-CR-H6-H10;uncultured organism	4
Bacteria;Proteobacteria;Gammaproteobacteria;Nitrosococcales;Nitrosococcaceae;3PJM14	4
Bacteria;Proteobacteria;Alphaproteobacteria;Parvibaculales;Parvibaculaceae;uncultured	4
Bacteria;Proteobacteria;Gammaproteobacteria;Nitrosococcales;Nitrosococcaceae;CI75cm.2.12	4
Bacteria;Firmicutes;Bacilli;Lactobacillales;Streptococcaceae;Streptococcus	4
Bacteria;Myxococcota;Polyangia;Nannocystales;Nannocystaceae;Enhygromyxa	4
Bacteria;Proteobacteria;Gammaproteobacteria;Oceanospirillales;Nitrincolaceae;Nitrincola	4
Bacteria;Proteobacteria;Gammaproteobacteria;Nitrosococcales;Nitrosococcaceae;Cm1-21	4
Bacteria;Proteobacteria;Gammaproteobacteria;Cellvibrionales;Spongiibacteraceae;Spongiibacter	4
Bacteria;Campilobacterota;Campylobacteria;Campylobacterales;Arcobacteraceae;uncultured bacterium	4
Bacteria;Firmicutes;Clostridia;Lachnospirales;Lachnospiraceae;Vallitalea	4
Bacteria;Proteobacteria;Alphaproteobacteria;Rhizobiales;Devosiaceae;Arsenicitalea	4
Bacteria;Proteobacteria;Gammaproteobacteria;Arenicellales;Arenicellaceae;HTCC5015	4
Bacteria;Cloacimonadota;Cloacimonadia;Cloacimonadales;MSBL8;uncultured bacterium	4
Bacteria;Proteobacteria;Alphaproteobacteria;Thalassobaculales;Nisaeaceae;Nisaea	4
Bacteria;Proteobacteria;Gammaproteobacteria;Francisellales;Francisellaceae;uncultured	4
Bacteria;Bacteroidota;Bacteroidia;Flavobacteriales;Flavobacteriaceae;Croceitalea	4
Bacteria;Myxococcota;Polyangia;Nannocystales;Nannocystaceae;Plesiocystis	4
Bacteria;Proteobacteria;Gammaproteobacteria;Gammaproteobacteria Incertae Sedis;Unknown Family;Marinicella	4
Bacteria;Campilobacterota;Campylobacteria;Campylobacterales;Arcobacteraceae;uncultured Epsilonproteobacteria bacterium	4
Bacteria;Proteobacteria;Gammaproteobacteria;Coxiellales;Coxiellaceae;Coxiella	4
Bacteria;Proteobacteria;Alphaproteobacteria;Rhizobiales;Hyphomicrobiaceae;uncultured	4
Bacteria;Firmicutes;Clostridia;Clostridiales;Clostridiaceae;Clostridium sensu stricto 7	4
Bacteria;Proteobacteria;Alphaproteobacteria;Rhodobacterales;Rhodobacteraceae;Aliiroseovarius	4
Bacteria;Planctomycetota;OM190;uncultured Planctomycetales bacterium	4
Bacteria;Patescibacteria;Gracilibacteria;uncultured bacterium	4
Bacteria;Proteobacteria;Gammaproteobacteria;Burkholderiales;Methylophilaceae;Candidatus Methylopumilus	4
Bacteria;Proteobacteria;Alphaproteobacteria;Thalassobaculales;uncultured;uncultured Alphaproteobacteria bacterium	4
Bacteria;Proteobacteria;Gammaproteobacteria;UBA10353 marine group;uncultured gamma proteobacterium	4
Bacteria;Proteobacteria;Gammaproteobacteria;Pseudomonadales;Pseudomonadaceae;Oblitimonas	4
Bacteria;Bacteroidota;Bacteroidia;Flavobacteriales;Weeksellaceae;Cloacibacterium	4
Bacteria;Firmicutes;Clostridia;Peptostreptococcales-Tissierellales;Anaerovoracaceae;uncultured	4
Bacteria;Bdellovibrionota;Bdellovibrionia;Bdellovibrionales;Bdellovibrionaceae;Bdellovibrio	4
Bacteria;SAR324 clade(Marine group B);uncultured delta proteobacterium Sva0853	4
Bacteria;Bacteroidota;Bacteroidia;Bacteroidales;Bacteroidetes BD2-2;uncultured prokaryote	4
Bacteria;Firmicutes;Clostridia;Peptostreptococcales-Tissierellales;Alkaliphilus;uncultured bacterium	4
Bacteria;Proteobacteria;Alphaproteobacteria;Rhizobiales;Stappiaceae;Roseibium	4
Bacteria;Desulfobacterota;Desulfobacteria;Desulfobacterales;Desulfosarcinaceae;Desulfatitalea	4
Bacteria;Planctomycetota;Phycisphaerae;Phycisphaerales;Phycisphaeraceae;Phycisphaera	4
Bacteria;Proteobacteria;Gammaproteobacteria;Pasteurellales;Pasteurellaceae;Rodentibacter	4
Bacteria;Marinimicrobia (SAR406 clade);uncultured bacterium	4
Bacteria;Verrucomicrobiota;Lentisphaeria;P.palmC41;uncultured bacterium	4
Bacteria;Bacteroidota;Bacteroidia;Bacteroidales;Bacteroidetes vadinHA17;uncultured Bacteroidetes bacterium	4
Bacteria;Chloroflexi;Anaerolineae;Ardenticatenales;uncultured;uncultured sediment bacterium	4
Bacteria;Proteobacteria;Gammaproteobacteria;Oceanospirillales;Saccharospirillaceae;Thalassolituus	4
Bacteria;Proteobacteria;Gammaproteobacteria;Pseudomonadales;Moraxellaceae;Moraxella	4
Bacteria;Desulfobacterota;Desulfobacteria;Desulfobacterales;Desulfobacteraceae;uncultured delta proteobacterium	4
Bacteria;Planctomycetota;Phycisphaerae;MSBL9;SG8-4;uncultured organism	4
Bacteria;Proteobacteria;Alphaproteobacteria;Sphingomonadales;Sphingomonadaceae;Sphingopyxis	4
Bacteria;Proteobacteria;Gammaproteobacteria;OM182 clade;uncultured gamma proteobacterium	4
Bacteria;Bacteroidota;Bacteroidia;Bacteroidales;Prolixibacteraceae;WCHB1-32	4
Bacteria;Verrucomicrobiota;Kiritimatiellae;WCHB1-41;uncultured bacterium	4
Bacteria;Bacteroidota;Bacteroidia;Flavobacteriales;Crocinitomicaceae;Crocinitomix	4
Bacteria;Bacteroidota;Bacteroidia;Flavobacteriales;Flavobacteriaceae;Ulvibacter	4
Bacteria;Desulfobacterota;Desulfobulbia;Desulfobulbales;uncultured;uncultured bacterium	4
Bacteria;Proteobacteria;Alphaproteobacteria;Sphingomonadales;Sphingomonadaceae;Sphingorhabdus	4
Bacteria;Bacteroidota;Rhodothermia;Balneolales;Balneolaceae;Balneola	4
Bacteria;Proteobacteria;Alphaproteobacteria;Rhodobacterales;Rhodobacteraceae;Roseobacter	4
Bacteria;Acidobacteriota;Subgroup 26;uncultured bacterium	4
Bacteria;Planctomycetota;Phycisphaerae;Phycisphaerales;AKAU3564 sediment group;uncultured bacterium	4
Bacteria;Bacteroidota;Bacteroidia;Cytophagales;Microscillaceae;uncultured	4
Bacteria;Firmicutes;Bacilli;Staphylococcales;Staphylococcaceae;Staphylococcus	4
Bacteria;Bacteroidota;Bacteroidia;Flavobacteriales;Flavobacteriaceae;Aquibacter	4
Bacteria;Proteobacteria;Alphaproteobacteria;Rhodobacterales;Rhodobacteraceae;Roseicyclus	4
Bacteria;Actinobacteriota;Acidimicrobiia;Microtrichales;Ilumatobacteraceae;Ilumatobacter	4
Bacteria;Bacteroidota;Bacteroidia;Bacteroidales;SB-5;uncultured organism	4
Bacteria;Desulfobacterota;Dissulfuribacteria;Dissulfuribacterales;Dissulfuribacteraceae;SEEP-SRB2	4
Bacteria;Proteobacteria;Gammaproteobacteria;uncultured bacterium	4
Bacteria;Proteobacteria;Gammaproteobacteria;Enterobacterales;Enterobacteriaceae;Salmonella	4
Bacteria;Myxococcota;Polyangia;MidBa8;uncultured bacterium	4
Bacteria;Fusobacteriota;Fusobacteriia;Fusobacteriales;Fusobacteriaceae;Ilyobacter	4
Bacteria;Proteobacteria;Gammaproteobacteria;Cellvibrionales;Cellvibrionaceae;gamma proteobacterium EHK-1	4
Bacteria;Proteobacteria;Gammaproteobacteria;Oceanospirillales;Halomonadaceae;Cobetia	4
Bacteria;Proteobacteria;Gammaproteobacteria;Pasteurellales;Pasteurellaceae;Aggregatibacter	4
Bacteria;Proteobacteria;Alphaproteobacteria;Rhodobacterales;Rhodobacteraceae;Paracoccus	4
Bacteria;Proteobacteria;Alphaproteobacteria;Kordiimonadales;uncultured;uncultured bacterium	4
Bacteria;Bacteroidota;Bacteroidia;Flavobacteriales;Flavobacteriaceae;Flavicella	4
Bacteria;Proteobacteria;Gammaproteobacteria;Xanthomonadales;Xanthomonadaceae;Luteimonas	4
Bacteria;Proteobacteria;Alphaproteobacteria;Rhodobacterales;Rhodobacteraceae;Roseobacter clade CHAB-I-5 lineage	4
Bacteria;Proteobacteria;Alphaproteobacteria;Rhodobacterales;Rhodobacteraceae;Phaeobacter	3
Bacteria;Bacteroidota;Bacteroidia;Bacteroidetes VC2.1 Bac22;uncultured bacterium	3
Bacteria;Proteobacteria;Gammaproteobacteria;Oceanospirillales;Saccharospirillaceae;Bermanella	3
Bacteria;Desulfobacterota;Desulfobacteria;Desulfobacterales;Desulfobacteraceae;Desulfobacula sp. TS-7	3
Bacteria;Proteobacteria;Gammaproteobacteria;KI89A clade;uncultured gamma proteobacterium	3
Bacteria;Bacteroidota;Bacteroidia;Sphingobacteriales;Lentimicrobiaceae;uncultured bacterium	3
Bacteria;Proteobacteria;Alphaproteobacteria;Parvibaculales;Parvibaculaceae;Mf105b01	3
Bacteria;Proteobacteria;Gammaproteobacteria;UBA10353 marine group;uncultured bacterium HERMI11	3
Bacteria;Proteobacteria;Alphaproteobacteria;Rhodobacterales;Rhodobacteraceae;Jannaschia	3
Bacteria;Proteobacteria;Alphaproteobacteria;Rhodobacterales;Rhodobacteraceae;Aestuariicoccus	3
Bacteria;Proteobacteria;Gammaproteobacteria;Granulosicoccales;uncultured;uncultured bacterium	3
Bacteria;Proteobacteria;Gammaproteobacteria;Xanthomonadales;Xanthomonadaceae;Thermomonas	3
Bacteria;Desulfobacterota;Desulfobacteria;Desulfobacterales;Desulfobacteraceae;Desulfospira	3
Bacteria;Proteobacteria;Alphaproteobacteria;AT-s3-44;uncultured bacterium	3
Bacteria;Proteobacteria;Gammaproteobacteria;AT-s2-59;uncultured gamma proteobacterium	3
Bacteria;Desulfobacterota;Desulfuromonadia;Syntrophotaleaceae;Syntrophotalea;bacterium enrichment culture clone ecb6	3
Bacteria;Proteobacteria;Gammaproteobacteria;Cellvibrionales;Cellvibrionaceae;Halioxenophilus	3
Bacteria;Bacteroidota;Bacteroidia;Flavobacteriales;Crocinitomicaceae;Fluviicola	3
Bacteria;Proteobacteria;Gammaproteobacteria;pItb-vmat-80;uncultured gamma proteobacterium	3
Bacteria;Acidobacteriota;d142;uncultured bacterium	3
Bacteria;Bacteroidota;Kapabacteria;Kapabacteriales;uncultured bacterium	3
Bacteria;Planctomycetota;Phycisphaerae;CCM11a;uncultured bacterium	3
Bacteria;Firmicutes;Clostridia;Peptostreptococcales-Tissierellales;Clostridium sensu stricto;Clostridium aceticum	3
Bacteria;Verrucomicrobiota;Omnitrophia;Omnitrophales;uncultured bacterium	3
Bacteria;Proteobacteria;Alphaproteobacteria;Rhodospirillales;Rhodospirillaceae;Rhodospirillum	3
Bacteria;Proteobacteria;Gammaproteobacteria;Thiomicrospirales;Thiomicrospiraceae;endosymbionts	3
Bacteria;Proteobacteria;Alphaproteobacteria;Caulobacterales;Parvularculaceae;Hyphococcus	3
Bacteria;Firmicutes;Bacilli;Lactobacillales;Lactobacillaceae;Lactobacillus	3
Bacteria;Proteobacteria;Gammaproteobacteria;Xanthomonadales;Xanthomonadaceae;Stenotrophomonas	3
Bacteria;Proteobacteria;Gammaproteobacteria;BD7-8;uncultured gamma proteobacterium	3
Bacteria;Proteobacteria;Alphaproteobacteria;Rhodobacterales;Rhodobacteraceae;HIMB11	3
Bacteria;Bacteroidota;Bacteroidia;Chitinophagales;uncultured;metagenome	3
Bacteria;Patescibacteria;ABY1;Candidatus Kuenenbacteria;uncultured deep-sea bacterium	2
Bacteria;Halanaerobiaeota;Halanaerobiia;Halanaerobiales;Halanaerobiaceae;Halanaerobium	2
Bacteria;Proteobacteria;Gammaproteobacteria;Ectothiorhodospirales;Thioalkalispiraceae;uncultured	2
Bacteria;Proteobacteria;Gammaproteobacteria;Enterobacterales;Pectobacteriaceae;Dickeya	2
Bacteria;Actinobacteriota;Acidimicrobiia;Microtrichales;uncultured;metagenome	2
Bacteria;Dependentiae;Babeliae;Babeliales;uncultured bacterium	2
Bacteria;Spirochaetota;Spirochaetia;Spirochaetales;Spirochaetaceae;Treponema	2
Bacteria;Proteobacteria;Alphaproteobacteria;Rhodobacterales;Rhodobacteraceae;Actibacterium	2
Bacteria;Proteobacteria;Gammaproteobacteria;SAR86 clade;uncultured gamma proteobacterium	2
Bacteria;Desulfobacterota;Desulfobulbia;Desulfobulbales;Desulfurivibrionaceae;Desulfurivibrio	2
Bacteria;Proteobacteria;Gammaproteobacteria;1013-28-CG33;uncultured gamma proteobacterium	2
Bacteria;Bacteroidota;Bacteroidia;Flavobacteriales;Flavobacteriaceae;Changchengzhania	2
Bacteria;Bacteroidota;Bacteroidia;Bacteroidales;Bacteroidetes vadinHA17;uncultured bacterium	2
Bacteria;Proteobacteria;Gammaproteobacteria;Milano-WF1B-44;uncultured bacterium	2
Archaea;Nanoarchaeota;Nanoarchaeia;Woesearchaeales;SCGC AAA286-E23;uncultured euryarchaeote	2
Bacteria;Bacteroidota;Bacteroidia;Flavobacteriales;Flavobacteriaceae;Algitalea	2
Bacteria;Bacteroidota;Bacteroidia;Chitinophagales;Saprospiraceae;Portibacter	2
Bacteria;Proteobacteria;Alphaproteobacteria;Sneathiellales;Sneathiellaceae;Sneathiella	2
Bacteria;Verrucomicrobiota;Verrucomicrobiae;Pedosphaerales;Pedosphaeraceae;SCGC AAA164-E04	2
Bacteria;Planctomycetota;Pla4 lineage;uncultured bacterium	2
Bacteria;Bacteroidota;Bacteroidia;Flavobacteriales;Flavobacteriaceae;Spongiimicrobium	2
Bacteria;Proteobacteria;Alphaproteobacteria;Sphingomonadales;Sphingomonadaceae;Porphyrobacter	2
Bacteria;Bacteroidota;Bacteroidia;Flavobacteriales;Flavobacteriaceae;NS5 marine group	2
Bacteria;Proteobacteria;Gammaproteobacteria;OM182 clade;uncultured bacterium	2
Bacteria;Proteobacteria;Alphaproteobacteria;Rhodobacterales;Rhodobacteraceae;Amaricoccus	2
Bacteria;Firmicutes;Clostridia;Lachnospirales;Lachnospiraceae;Natranaerovirga	2
Bacteria;Bacteroidota;Bacteroidia;Flavobacteriales;Flavobacteriaceae;Gramella	2
Bacteria;Proteobacteria;Gammaproteobacteria;KF-JG30-C25;uncultured gamma proteobacterium	2
Bacteria;NB1-j;uncultured bacterium W4-39b	2
Bacteria;Proteobacteria;Alphaproteobacteria;Rhizobiales;Rhodobiaceae;Tepidamorphus	2
Bacteria;Firmicutes;Bacilli;Izemoplasmatales;uncultured bacterium	2
Bacteria;Myxococcota;Polyangia;Polyangiales;Polyangiaceae;Pajaroellobacter	2
Bacteria;Proteobacteria;Gammaproteobacteria;Cellvibrionales;Cellvibrionaceae;Teredinibacter	2
Bacteria;Planctomycetota;Phycisphaerae;MSBL9;SM23-30;uncultured deep-sea bacterium	2
Bacteria;Verrucomicrobiota;Lentisphaeria;Oligosphaerales;Oligosphaeraceae;horsej-a03	2
Bacteria;Proteobacteria;Alphaproteobacteria;Rhodobacterales;Rhodobacteraceae;Shimia sp. EF3B-CB115	2
Bacteria;Proteobacteria;Gammaproteobacteria;Oceanospirillales;Saccharospirillaceae;Oceanobacter	2
Bacteria;Firmicutes;Desulfotomaculia;Ammonifexales;Ammonificaceae;sulfate-reducing bacterium KNH	2
Bacteria;Margulisbacteria;Candidatus Margulisbacteria bacterium GWF2_38_17	2
Bacteria;Verrucomicrobiota;Verrucomicrobiae;Opitutales;Opitutaceae;Alterococcus	2
Bacteria;Acidobacteriota;AT-s3-28;uncultured bacterium	2
Bacteria;Proteobacteria;Alphaproteobacteria;Alphaproteobacteria Incertae Sedis;Unknown Family;uncultured	2
Bacteria;Chloroflexi;Anaerolineae;Anaerolineales;Anaerolineaceae;uncultured	2
Bacteria;Desulfobacterota;Desulfovibrionia;Desulfovibrionales;Desulfonatronovibrionaceae;Desulfonatronospira	2
Bacteria;Proteobacteria;Gammaproteobacteria;Alteromonadales;Alteromonadaceae;uncultured bacterium	2
Bacteria;Bacteroidota;Bacteroidia;Bacteroidales;F082;uncultured rumen bacterium	2
Bacteria;Verrucomicrobiota;Verrucomicrobiae;Opitutales;Opitutaceae;Lacunisphaera	2
Bacteria;Bacteroidota;Bacteroidia;Sphingobacteriales;Sphingobacteriaceae;Mucilaginibacter	2
Bacteria;Gemmatimonadota;Gemmatimonadetes;Gemmatimonadales;Gemmatimonadaceae;uncultured	2
Bacteria;Proteobacteria;Gammaproteobacteria;Francisellales;Francisellaceae;Francisella	2
Bacteria;Proteobacteria;Alphaproteobacteria;Rhodobacterales;Rhodobacteraceae;Celeribacter	2
Bacteria;Proteobacteria;Gammaproteobacteria;SAR86 clade;uncultured marine bacterium	2
Bacteria;Proteobacteria;Gammaproteobacteria;Xanthomonadales;Xanthomonadaceae;Xanthomonas	2
Bacteria;Proteobacteria;Gammaproteobacteria;Arenicellales;Arenicellaceae;Candidatus Thiosymbion	2
Bacteria;Bacteroidota;Bacteroidia;Flavobacteriales;Flavobacteriaceae;Aurantivirga	2
Bacteria;Proteobacteria;Alphaproteobacteria;Rhodobacterales;Rhodobacteraceae;Thioclava	2
Bacteria;Desulfobacterota;Desulfobacteria;Desulfobacterales;Desulfolunaceae;uncultured	2
Bacteria;Bdellovibrionota;Oligoflexia;0319-6G20;uncultured delta proteobacterium	2
Bacteria;Planctomycetota;Planctomycetes;Planctomycetales;Rubinisphaeraceae;Planctomicrobium	2
Bacteria;Proteobacteria;Gammaproteobacteria;Alteromonadales;Alteromonadaceae;Gayadomonas	2
Bacteria;Verrucomicrobiota;Verrucomicrobiae;LD1-PB3;uncultured bacterium	2
Bacteria;Proteobacteria;Gammaproteobacteria;Cellvibrionales;Porticoccaceae;Porticoccus	2
Bacteria;Proteobacteria;Alphaproteobacteria;Parvibaculales;Parvibaculaceae;Candidatus Phaeomarinobacter	2
Bacteria;Desulfobacterota;Dissulfuribacteria;Dissulfuribacterales;Dissulfuribacteraceae;uncultured	2
Bacteria;Desulfobacterota;Desulfobacteria;Desulfobacterales;Desulfosarcinaceae;LCP-80	2
Bacteria;Bacteroidota;Bacteroidia;Flavobacteriales;Flavobacteriaceae;Flavivirga	2
Bacteria;Proteobacteria;Gammaproteobacteria;Pasteurellales;Pasteurellaceae;uncultured	2
Bacteria;Proteobacteria;Gammaproteobacteria;Oceanospirillales;Alcanivoracaceae;Ketobacter	2
Bacteria;Proteobacteria;Alphaproteobacteria;Kiloniellales;Fodinicurvataceae;uncultured	2
Bacteria;Desulfobacterota;Desulfuromonadia;Geopsychrobacteraceae;Desulfuromusa;uncultured delta proteobacterium	2
Bacteria;Proteobacteria;Alphaproteobacteria;SAR11 clade;Clade I;Clade Ia	2
Archaea;Halobacterota;Methanosarcinia;Methanosarciniales;Methanosarcinaceae;Methanococcoides	2
Bacteria;Planctomycetota;Phycisphaerae;mle1-8;uncultured organism	2
Bacteria;Planctomycetota;Pla3 lineage;uncultured bacterium	2
Bacteria;Actinobacteriota;WCHB1-81;uncultured bacterium	2
Bacteria;Desulfobacterota;Desulfuromonadia;Desulfuromonadaceae;uncultured delta proteobacterium	2
Bacteria;Bacteroidota;Bacteroidia;Flavobacteriales;Flavobacteriaceae;Tamlana	2
Bacteria;Proteobacteria;Gammaproteobacteria;Alteromonadales;Alteromonadaceae;Aliiglaciecola	2
Bacteria;Patescibacteria;Parcubacteria;Candidatus Kaiserbacteria;uncultured deep-sea bacterium	2
Bacteria;Verrucomicrobiota;Lentisphaeria;Victivallales;Arctic95B-14;uncultured bacterium	2
Bacteria;Firmicutes;Clostridia;Gracilibacteraceae;Gracilibacter;uncultured bacterium	2
Bacteria;Proteobacteria;Gammaproteobacteria;UBA10353 marine group;uncultured organism	2
Bacteria;Proteobacteria;Gammaproteobacteria;Vibrionales;Vibrionaceae;Thaumasiovibrio	2
Bacteria;Proteobacteria;Alphaproteobacteria;Rickettsiales;SM2D12;uncultured Phyllobacteriaceae bacterium	2
Bacteria;Verrucomicrobiota;Verrucomicrobiae;Pedosphaerales;Pedosphaeraceae;uncultured bacterium	2
Bacteria;Bacteroidota;Bacteroidia;Chitinophagales;Chitinophagaceae;Edaphobaculum	2
Bacteria;Bacteroidota;Bacteroidia;Flavobacteriales;Flavobacteriaceae;Pseudofulvibacter	2
Bacteria;Firmicutes;Bacilli;Paenibacillales;Paenibacillaceae;Paenibacillus	2
Bacteria;Proteobacteria;Gammaproteobacteria;Oceanospirillales;Saccharospirillaceae;Oleispira	2
Archaea;Nanoarchaeota;Nanoarchaeia;Woesearchaeales;GW2011;AR15	2
Bacteria;Spirochaetota;Spirochaetia;Spirochaetales;Spirochaetaceae;Candidatus Marispirochaeta	2
Bacteria;Bacteroidota;Bacteroidia;Flavobacteriales;Cryomorphaceae;Phaeocystidibacter	2
Bacteria;Proteobacteria;Alphaproteobacteria;Rickettsiales;Rickettsiaceae;uncultured	2
Bacteria;Desulfobacterota;Desulfuromonadia;Sva1033;uncultured bacterium	2
Bacteria;Proteobacteria;Gammaproteobacteria;Salinisphaerales;Solimonadaceae;Polycyclovorans	2
Archaea;Halobacterota;Methanosarcinia;Methanosarciniales;Methanosarcinaceae;Methanolobus	2
Bacteria;Proteobacteria;Gammaproteobacteria;Gammaproteobacteria Incertae Sedis;Unknown Family;Candidatus Berkiella	2
Bacteria;Proteobacteria;Alphaproteobacteria;Rhizobiales;Stappiaceae;Pseudovibrio	2
Bacteria;Firmicutes;Clostridia;Christensenellales;Christensenellaceae;Christensenellaceae R-7 group	2
Bacteria;Desulfobacterota;Desulfuromonadia;Geopsychrobacteraceae;Malonomonas;uncultured bacterium	2
Bacteria;Cloacimonadota;Cloacimonadia;Cloacimonadales;SHA-4;uncultured bacterium	2
Bacteria;Verrucomicrobiota;Verrucomicrobiae;Verrucomicrobiales;DEV007;uncultured Verrucomicrobia bacterium	2
Bacteria;Proteobacteria;Alphaproteobacteria;Rhodobacterales;Rhodobacteraceae;Paraphaeobacter pallidus	2
Bacteria;Nitrospinota;Nitrospinia;Nitrospinales;Nitrospinaceae;Nitrospina	2
Bacteria;Proteobacteria;Alphaproteobacteria;Rhodobacterales;Rhodobacteraceae;Oceanibulbus	2
Bacteria;Bacteroidota;Bacteroidia;Sphingobacteriales;AKYH767;uncultured Sphingobacteriales bacterium	2
Bacteria;Calditrichota;Calditrichia;Calditrichales;Calditrichaceae;Calorithrix	2
Bacteria;Planctomycetota;vadinHA49;uncultured planctomycete	2
Bacteria;Actinobacteriota;Thermoleophilia;Gaiellales;uncultured;Gaiella sp. EBR4-RS1	2
Bacteria;Campilobacterota;Campylobacteria;Campylobacterales;Sulfurimonadaceae;Sulfuricurvum	2
Bacteria;Proteobacteria;Gammaproteobacteria;Milano-WF1B-44;Solemya velum gill symbiont	2
Bacteria;Patescibacteria;Gracilibacteria;JGI 0000069-P22;uncultured Candidatus Gracilibacteria bacterium	2
Bacteria;Nitrospirota;Thermodesulfovibrionia;uncultured;uncultured Nitrospiraceae bacterium	2
Bacteria;Proteobacteria;Alphaproteobacteria;Rhodobacterales;Rhodobacteraceae;Albimonas	2
Bacteria;Proteobacteria;Alphaproteobacteria;uncultured;uncultured marine bacterium	2
Bacteria;Proteobacteria;Alphaproteobacteria;Rhodobacterales;Rhodobacteraceae;Planktomarina	2
Bacteria;Myxococcota;Polyangia;Nannocystales;Nannocystaceae;uncultured	2
Archaea;Nanoarchaeota;Nanoarchaeia;Woesearchaeales;metagenome	2
Bacteria;Desulfobacterota;Desulfobulbia;Desulfobulbales;Desulfobulbaceae;Candidatus Electronema	2
Bacteria;Proteobacteria;Gammaproteobacteria;Thiotrichales;Thiotrichaceae;Thiothrix	2
Bacteria;Chloroflexi;Anaerolineae;Anaerolineales;Anaerolineaceae;Longilinea	2
Archaea;Nanoarchaeota;Nanoarchaeia;Woesearchaeales;SCGC AAA011-D5;uncultured euryarchaeote	2
Bacteria;Proteobacteria;Alphaproteobacteria;Caulobacterales;Hyphomonadaceae;Hellea	2
Bacteria;Bacteroidota;Bacteroidia;Flavobacteriales;Cryomorphaceae;Owenweeksia	2
Bacteria;Proteobacteria;Alphaproteobacteria;Rhodobacterales;Rhodobacteraceae;Pelagimonas	2
Bacteria;Desulfobacterota;Desulfuromonadia;Desulfuromonadaceae;Trichloromonas;uncultured bacterium	2
Bacteria;Sva0485;uncultured sediment bacterium	2
Bacteria;Proteobacteria;Gammaproteobacteria;OM182 clade;marine gamma proteobacterium HTCC2178	2
Bacteria;Bacteroidota;Bacteroidia;Chitinophagales;Saprospiraceae;Rubidimonas	2
Bacteria;Proteobacteria;Gammaproteobacteria;Alteromonadales;Pseudoalteromonadaceae;Psychrosphaera	2
Bacteria;Proteobacteria;Alphaproteobacteria;Rhodospirillales;Rhodospirillaceae;Haematospirillum	2
Bacteria;Verrucomicrobiota;Lentisphaeria;Victivallales;SBZC-4624;uncultured organism	2
Bacteria;Proteobacteria;Alphaproteobacteria;Rhizobiales;Xanthobacteraceae;Bradyrhizobium	2
Bacteria;Verrucomicrobiota;Omnitrophia;Omnitrophales;Omnitrophaceae;Candidatus Omnitrophus	2
Bacteria;Verrucomicrobiota;Kiritimatiellae;Kiritimatiellales;Kiritimatiellaceae;MSBL3	2
Bacteria;Proteobacteria;Gammaproteobacteria;Oceanospirillales;Oleiphilaceae;Oleiphilus	2
Bacteria;Firmicutes;Desulfotomaculia;Ammonifexales;Desulforudaceae;Candidatus Desulforudis	2
Bacteria;Firmicutes;Clostridia;Peptostreptococcales-Tissierellales;Anaerovoracaceae;Family XIII AD3011 group	2
Bacteria;Zixibacteria;uncultured organism	2
Bacteria;Proteobacteria;Gammaproteobacteria;Piscirickettsiales;Piscirickettsiaceae;Candidatus Endoecteinascidia	2
Bacteria;Proteobacteria;Alphaproteobacteria;Rhodobacterales;Rhodobacteraceae;Wenxinia	2
Bacteria;Bacteroidota;Bacteroidia;Bacteroidales;Prolixibacteraceae;Sunxiuqinia	2
Bacteria;Desulfobacterota;Desulfovibrionia;Desulfovibrionales;Desulfoplanaceae;Desulfoplanes	2
Bacteria;Firmicutes;Bacilli;Bacillales;Bacillaceae;Anaerobacillus	2
Bacteria;Elusimicrobiota;Lineage IIb;uncultured archaeon	2
Bacteria;Patescibacteria;Gracilibacteria;Absconditabacteriales (SR1);uncultured organism	2
Bacteria;Proteobacteria;Alphaproteobacteria;Rhodobacterales;Rhodobacteraceae;Lutimaribacter	2
Bacteria;Firmicutes;Desulfitobacteriia;Desulfitobacteriales;uncultured;uncultured bacterium	2
Bacteria;Proteobacteria;Alphaproteobacteria;Rhodobacterales;Rhodobacteraceae;Tropicimonas	2
Bacteria;Proteobacteria;Gammaproteobacteria;Oceanospirillales;Saccharospirillaceae;Spongiispira	2
Bacteria;Bacteroidota;Bacteroidia;Bacteroidales;LKC2.127-25;uncultured bacterium	2
Bacteria;Proteobacteria;Alphaproteobacteria;Rhodospirillales;uncultured;uncultured Alphaproteobacteria bacterium	2
Bacteria;Proteobacteria;Alphaproteobacteria;Rhizobiales;Rhizobiales Incertae Sedis;uncultured	2
Bacteria;Planctomycetota;Planctomycetes;Planctomycetales;uncultured;uncultured bacterium	2
Bacteria;Bacteroidota;Bacteroidia;Cytophagales;Microscillaceae;Microscilla	2
Bacteria;Proteobacteria;Alphaproteobacteria;Caulobacterales;Hyphomonadaceae;Ponticaulis	2
Bacteria;Bacteroidota;Bacteroidia;Cytophagales;Cytophagaceae;Sporocytophaga	2
Bacteria;Dadabacteria;Dadabacteriia;Dadabacteriales;uncultured organism	2
Bacteria;Proteobacteria;Alphaproteobacteria;Rhodobacterales;Rhodobacteraceae;Limibaculum	2
Bacteria;Proteobacteria;Alphaproteobacteria;Micavibrionales;uncultured;uncultured Rhizobiales bacterium	2
Bacteria;Proteobacteria;Alphaproteobacteria;Kiloniellales;Kiloniellaceae;Limibacillus	2
Bacteria;Bdellovibrionota;Bdellovibrionia;Bacteriovoracales;Bacteriovoracaceae;Bacteriovorax	2
Bacteria;Proteobacteria;Gammaproteobacteria;Cellvibrionales;Halieaceae;Pseudohaliea	2
Bacteria;Proteobacteria;Alphaproteobacteria;Caulobacterales;Hyphomonadaceae;Hyphomonas	2
Bacteria;Proteobacteria;Gammaproteobacteria;Burkholderiales;Rhodocyclaceae;Azoarcus	2
Bacteria;Acidobacteriota;Acidobacteriae;PAUC26f;uncultured Acidobacteria bacterium	2
Bacteria;Proteobacteria;Alphaproteobacteria;Rhizobiales;Devosiaceae;Pelagibacterium	2
Bacteria;Patescibacteria;Saccharimonadia;Saccharimonadales;uncultured bacterium	2
Bacteria;Proteobacteria;Alphaproteobacteria;Kordiimonadales;uncultured;uncultured Alphaproteobacteria bacterium	2
Bacteria;Bacteroidota;Bacteroidia;Flavobacteriales;Flavobacteriaceae;Pricia	2
Bacteria;Bdellovibrionota;Oligoflexia;0319-6G20;metagenome	2
Bacteria;Proteobacteria;Gammaproteobacteria;Alteromonadales;Pseudoalteromonadaceae;uncultured	2
Bacteria;Planctomycetota;BD7-11;uncultured planctomycete	2
Bacteria;Proteobacteria;Gammaproteobacteria;Cellvibrionales;Cellvibrionaceae;Alteromonadaceae bacterium Bs31	2
Bacteria;Planctomycetota;Phycisphaerae;Phycisphaerales;Phycisphaeraceae;uncultured	2
Bacteria;Campilobacterota;Campylobacteria;Campylobacterales;Sulfurovaceae;Sulfurovum	2
Bacteria;Verrucomicrobiota;Verrucomicrobiae;Opitutales;Puniceicoccaceae;Cerasicoccus	2
Bacteria;Verrucomicrobiota;Verrucomicrobiae;Verrucomicrobiales;DEV007;uncultured Verrucomicrobiales bacterium	2
Bacteria;Proteobacteria;Alphaproteobacteria;Rhodobacterales;Rhodobacteraceae;Donghicola	2
Bacteria;Proteobacteria;Gammaproteobacteria;Beggiatoales;Beggiatoaceae;Thioflexothrix	2
Bacteria;Cloacimonadota;Cloacimonadia;Cloacimonadales;Cloacimonadaceae;W5	2
Bacteria;Myxococcota;bacteriap25;metagenome	2
Bacteria;Cyanobacteria;Cyanobacteriia;Cyanobacteriales;Xenococcaceae;Xenococcus PCC-7305	2
Bacteria;Bdellovibrionota;Oligoflexia;Oligoflexales;uncultured bacterium	2
Bacteria;Elusimicrobiota;Lineage IIb;uncultured bacterium	2
Bacteria;Campilobacterota;Campylobacteria;Campylobacterales;Sulfurimonadaceae;Sulfurimonas	2
Bacteria;Verrucomicrobiota;Verrucomicrobiae;Pedosphaerales;Pedosphaeraceae;Pedosphaera	2
Bacteria;Firmicutes;Clostridia;Peptostreptococcales-Tissierellales;Peptostreptococcaceae;uncultured	2
Bacteria;Bacteroidota;Bacteroidia;Cytophagales;Spirosomaceae;Taeseokella	2
Bacteria;SAR324 clade(Marine group B);uncultured delta proteobacterium	2
Bacteria;Desulfobacterota;Desulfobulbia;Desulfobulbales;Desulfocapsaceae;Desulfofustis	2
Bacteria;Desulfobacterota;Desulfuromonadia;Geopsychrobacteraceae;Desulfuromusa;bioreactor metagenome	2
Bacteria;Desulfobacterota;Desulfuromonadia;Geobacterales;Geobacteraceae;Geobacter	2
Bacteria;Bacteroidota;Bacteroidia;Sphingobacteriales;KD3-93;metagenome	2
Bacteria;Proteobacteria;Alphaproteobacteria;Rhizobiales;Beijerinckiaceae;Microvirga	2
Bacteria;Firmicutes;Clostridia;Hungateiclostridiaceae;uncultured;uncultured bacterium	2
Bacteria;Proteobacteria;Alphaproteobacteria;Rhodobacterales;Rhodobacteraceae;Puniceibacterium	2
Archaea;Thermoplasmatota;Thermoplasmata;Marine Group II;uncultured archaeon	2
Bacteria;Hydrogenedentes;Hydrogenedentia;Hydrogenedentiales;Hydrogenedensaceae;uncultured bacterium	2
Bacteria;Chloroflexi;KD4-96;uncultured bacterium	2
Bacteria;Myxococcota;Polyangia;Nannocystales;Nannocystaceae;Pseudenhygromyxa	2
Bacteria;Bacteroidota;Bacteroidia;Flavobacteriales;Flavobacteriaceae;NS4 marine group	2
Bacteria;Planctomycetota;Phycisphaerae;MSBL9;4572-13;Planctomycetales bacterium 4572_13	2
Bacteria;Gemmatimonadota;PAUC43f marine benthic group;uncultured bacterium	2
Bacteria;Firmicutes;Clostridia;Lachnospirales;Lachnospiraceae;[Eubacterium] eligens group	2
Bacteria;Proteobacteria;Gammaproteobacteria;Pasteurellales;Pasteurellaceae;Haemophilus	2
Bacteria;Proteobacteria;Gammaproteobacteria;uncultured;uncultured sediment bacterium	2
Bacteria;Proteobacteria;Alphaproteobacteria;Rhodobacterales;Rhodobacteraceae;Dinoroseobacter	2
Bacteria;Gemmatimonadota;BD2-11 terrestrial group;uncultured organism	2
Bacteria;Firmicutes;Desulfotomaculia;Desulfotomaculales;SCADC1-2-3;uncultured bacterium	2
Bacteria;Myxococcota;Polyangia;Polyangiales;BIrii41;Sorangiineae bacterium NIC37A_2	2
Bacteria;Proteobacteria;Gammaproteobacteria;Burkholderiales;Methylophilaceae;Methylophilus	2
Bacteria;Firmicutes;Clostridia;Monoglobales;Monoglobaceae;Monoglobus	2
Bacteria;Desulfobacterota;Desulfuromonadia;Sva1033;uncultured Pelobacter sp.	2
Bacteria;Acidobacteriota;Vicinamibacteria;Subgroup 17;uncultured bacterium	2
Bacteria;Deinococcota;Deinococci;Deinococcales;Trueperaceae;Truepera	2
Bacteria;DTB120;Deltaproteobacteria bacterium GWF2_42_12	2
Bacteria;Chloroflexi;Anaerolineae;SBR1031;A4b;uncultured sludge bacterium S14	2
Bacteria;Bacteroidota;Bacteroidia;Chitinophagales;Saprospiraceae;Candidatus Aquirestis	2
Bacteria;Latescibacterota;Latescibacteria;Latescibacterales;Latescibacteraceae;uncultured bacterium	2
Bacteria;Chloroflexi;Anaerolineae;SBR1031;uncultured organism	2
Bacteria;Proteobacteria;Alphaproteobacteria;Rhizobiales;Rhizobiaceae;Bartonella	2
Bacteria;Bacteroidota;Bacteroidia;Bacteroidales;Marinilabiliaceae;Saccharicrinis	2
Bacteria;Planctomycetota;Phycisphaerae;MSBL9;SM23-30;uncultured planctomycete	2
Bacteria;Bacteroidota;Bacteroidia;Bacteroidales;Bacteroidales RF16 group;uncultured rumen bacterium	2
Bacteria;Verrucomicrobiota;Kiritimatiellae;Kiritimatiellales;Kiritimatiellaceae;uncultured	2
Bacteria;Proteobacteria;Gammaproteobacteria;Alteromonadales;Alteromonadaceae;Alteromonas sp. JW12	2
Bacteria;Proteobacteria;Gammaproteobacteria;211ds20;uncultured bacterium	2
Bacteria;AncK6;hydrothermal vent metagenome	2
Bacteria;Spirochaetota;Leptospirae;Leptospirales;Leptospiraceae;RBG-16-49-21	2
Bacteria;Proteobacteria;Gammaproteobacteria;Alteromonadales;Alteromonadaceae;Neiella	2
Bacteria;Bacteroidota;Bacteroidia;Chitinophagales;uncultured;uncultured marine bacterium	2
Bacteria;Bacteroidota;Bacteroidia;Chitinophagales;uncultured;uncultured organism	2
Bacteria;Proteobacteria;Gammaproteobacteria;Diplorickettsiales;Diplorickettsiaceae;Diplorickettsia	2
Bacteria;Proteobacteria;Alphaproteobacteria;Emcibacterales;Emcibacteraceae;Emcibacter	2
Bacteria;Verrucomicrobiota;Chlamydiae;Chlamydiales;Chlamydiales Incertae Sedis;Candidatus Similichlamydia	2
Bacteria;Proteobacteria;Gammaproteobacteria;Chromatiales;Chromatiaceae;Halochromatium	2
Bacteria;Chloroflexi;Dehalococcoidia;SAR202 clade;hydrothermal vent metagenome	2
Bacteria;Chloroflexi;Anaerolineae;SBR1031;A4b;uncultured Chloroflexi bacterium	2
Bacteria;Proteobacteria;Gammaproteobacteria;Nitrosococcales;Nitrosococcaceae;MSB-1D1	2
Bacteria;Proteobacteria;Gammaproteobacteria;D90;uncultured organism	2
Bacteria;MBNT15;uncultured bacterium	2
Bacteria;Cyanobacteria;Cyanobacteriia;Phormidesmiales;Phormidesmiaceae;Acrophormium PCC-7375	2
Bacteria;Chloroflexi;Anaerolineae;Ardenticatenales;uncultured;uncultured Chloroflexi bacterium	2
Bacteria;Entotheonellaeota;Entotheonellia;Entotheonellales;Entotheonellaceae;Candidatus Entotheonella	2
Bacteria;Proteobacteria;Alphaproteobacteria;NRL2;Rhizobiales bacterium NRL2	2
Bacteria;Proteobacteria;Alphaproteobacteria;Rhodobacterales;Rhodobacteraceae;Cognatiyoonia	2
Bacteria;Proteobacteria;Gammaproteobacteria;Burkholderiales;SC-I-84;uncultured bacterium	2
Bacteria;Proteobacteria;Alphaproteobacteria;Rhodobacterales;Rhodobacteraceae;Celeribacter manganoxidans	2
Bacteria;Desulfobacterota;Desulfovibrionia;Desulfovibrionales;Desulfovibrionaceae;Desulfocurvus	2
Bacteria;Proteobacteria;Alphaproteobacteria;Rhodobacterales;Rhodobacteraceae;Litoreibacter	2
Bacteria;Chloroflexi;Anaerolineae;SBR1031;uncultured bacterium	2
Bacteria;Desulfobacterota;uncultured;uncultured delta proteobacterium	2
Bacteria;Bacteroidota;Bacteroidia;Cytophagales;Flammeovirgaceae;Rapidithrix	2
Bacteria;Proteobacteria;Alphaproteobacteria;Rhodobacterales;Rhodobacteraceae;Vadicella	2
Bacteria;Patescibacteria;Gracilibacteria;Candidatus Peregrinibacteria;uncultured bacterium	2
Bacteria;Modulibacteria;Moduliflexia;Moduliflexales;Moduliflexaceae;uncultured bacterium	2
Bacteria;Proteobacteria;Alphaproteobacteria;Rhodospirillales;Magnetospirillaceae;Magnetospirillum	2
Bacteria;Zixibacteria;uncultured bacterium	2
Bacteria;Bacteroidota;Bacteroidia;Chitinophagales;Saprospiraceae;Saprospira	2
Bacteria;Proteobacteria;Alphaproteobacteria;Caulobacterales;Hyphomonadaceae;Algimonas	2
Bacteria;Verrucomicrobiota;Kiritimatiellae;WCHB1-41;uncultured Verrucomicrobia bacterium	2
Bacteria;Firmicutes;Bacilli;Lactobacillales;Leuconostocaceae;Weissella	2
Bacteria;Firmicutes;Negativicutes;Veillonellales-Selenomonadales;Sporomusaceae;Anaerosinus	2
Bacteria;Planctomycetota;Pla4 lineage;uncultured Planctomycetales bacterium	2
Bacteria;Bacteroidota;Bacteroidia;Flavobacteriales;Flavobacteriaceae;Nonlabens	2
Bacteria;Bacteroidota;Bacteroidia;Bacteroidetes VC2.1 Bac22;uncultured Bacteroidetes bacterium	2
Bacteria;Proteobacteria;Gammaproteobacteria;Burkholderiales;Nitrosomonadaceae;IS-44	2
Bacteria;Fusobacteriota;Fusobacteriia;Fusobacteriales;Leptotrichiaceae;Streptobacillus	2
Bacteria;Myxococcota;Polyangia;Polyangiales;BIrii41;uncultured organism	2
Bacteria;Proteobacteria;Alphaproteobacteria;Rhodobacterales;Rhodobacteraceae;Sedimentitalea	2
Bacteria;Proteobacteria;Gammaproteobacteria;Alteromonadales;Alteromonadaceae;XY-R5	2
Bacteria;Proteobacteria;Gammaproteobacteria;Enterobacterales;Pectobacteriaceae;Sodalis	2
Bacteria;Verrucomicrobiota;Lentisphaeria;Victivallales;Victivallaceae;uncultured bacterium	2
Bacteria;Proteobacteria;Gammaproteobacteria;Beggiatoales;Beggiatoaceae;Thioploca	2
Bacteria;Proteobacteria;Alphaproteobacteria;Rhodospirillales;uncultured;uncultured proteobacterium	2
Bacteria;Nitrospinota;Nitrospinia;Nitrospinales;Nitrospinaceae;LS-NOB	2
Bacteria;Fibrobacterota;Chitinivibrionia;uncultured;metagenome	2
Bacteria;Proteobacteria;Alphaproteobacteria;Rhodobacterales;Rhodobacteraceae;Ponticoccus	2
Bacteria;Proteobacteria;Alphaproteobacteria;Parvibaculales;PS1 clade;uncultured Mesorhizobium sp.	2
Bacteria;Gemmatimonadota;BD2-11 terrestrial group;uncultured marine bacterium Ant4D5	2
Bacteria;Verrucomicrobiota;Lentisphaeria;P.palmC41;uncultured Cytophaga sp.	2
Bacteria;Verrucomicrobiota;Verrucomicrobiae;Verrucomicrobiales;Rubritaleaceae;Haloferula	2
Bacteria;Desulfobacterota;Desulfuromonadia;Geopsychrobacteraceae;Pelobacter;uncultured bacterium	2
Bacteria;Acidobacteriota;Holophagae;Acanthopleuribacterales;Acanthopleuribacteraceae;Acanthopleuribacter	2
Bacteria;Proteobacteria;Alphaproteobacteria;Rhizobiales;Devosiaceae;Cucumibacter	2
Bacteria;Planctomycetota;Phycisphaerae;MSBL9;SM23-30;uncultured bacterium	2
Bacteria;Firmicutes;Clostridia;Lachnospirales;Lachnospiraceae;Anaerostipes	2
Bacteria;Chloroflexi;KD4-96;uncultured Gram-positive bacterium	2
Archaea;Nanoarchaeota;Nanoarchaeia;Woesearchaeales;marine metagenome	2
Bacteria;Firmicutes;Negativicutes;Acidaminococcales;Acidaminococcaceae;Phascolarctobacterium	2
Bacteria;Desulfobacterota;Desulfarculia;Desulfarculales;Desulfarculaceae;Desulfarculus	2
Bacteria;Myxococcota;Polyangia;Polyangiales;BIrii41;uncultured Polyangiaceae bacterium	2
Bacteria;NB1-j;uncultured organism	2
Bacteria;Proteobacteria;Gammaproteobacteria;Chromatiales;Sedimenticolaceae;Candidatus Thiodiazotropha	2
Bacteria;Sva0485;uncultured delta proteobacterium	2
Bacteria;Proteobacteria;Alphaproteobacteria;Rhodospirillales;uncultured;uncultured bacterium	2
Bacteria;Bacteroidota;Bacteroidia;Flavobacteriales;Flavobacteriaceae;Kordia	2
Bacteria;Proteobacteria;Alphaproteobacteria;Kordiimonadales;Temperatibacteraceae;Temperatibacter	2
Bacteria;Halanaerobiaeota;Halanaerobiia;Halanaerobiales;Halanaerobiaceae;Halothermothrix	2
Bacteria;Planctomycetota;OM190;uncultured deep-sea bacterium	2
Bacteria;Bacteroidota;Bacteroidia;Flavobacteriales;Flavobacteriaceae;Maritimimonas	2
Bacteria;Proteobacteria;Alphaproteobacteria;Rhodobacterales;Rhodobacteraceae;Pontivivens	2
Bacteria;Proteobacteria;Alphaproteobacteria;Rhodobacterales;Rhodobacteraceae;Albidovulum	2
Bacteria;Acidobacteriota;AT-s3-28;uncultured actinobacterium	2
Bacteria;Proteobacteria;Gammaproteobacteria;Piscirickettsiales;Piscirickettsiaceae;Piscirickettsia	2
Bacteria;Patescibacteria;Gracilibacteria;uncultured organism	2
Bacteria;Proteobacteria;Gammaproteobacteria;Ga0077536;metagenome	2
Bacteria;Proteobacteria;Gammaproteobacteria;Alteromonadales;Alteromonadaceae;Lacimicrobium	2
Bacteria;Patescibacteria;Parcubacteria;Candidatus Jorgensenbacteria;Candidatus Jorgensenbacteria bacterium GW2011_GWA2_45_9	2
Bacteria;Proteobacteria;Gammaproteobacteria;Thiomicrospirales;Thiomicrospiraceae;Thiomicrospira	2
Bacteria;Bacteroidota;Bacteroidia;Bacteroidales;ML635J-40 aquatic group;uncultured bacterium	2
Bacteria;Myxococcota;Polyangia;Nannocystales;Nannocystaceae;uncultured bacterium	2
Bacteria;Bacteroidota;Bacteroidia;Bacteroidales;Dysgonomonadaceae;Fermentimonas	2
Bacteria;Proteobacteria;Gammaproteobacteria;SS1-B-07-19;uncultured bacterium	2
Bacteria;Proteobacteria;Gammaproteobacteria;Alteromonadales;Alteromonadaceae;Catenovulum	2
Bacteria;Desulfobacterota;Desulfobacteria;Desulfobacterales;Desulfosarcinaceae;Desulfatirhabdium	2
Bacteria;Acidobacteriota;Vicinamibacteria;Vicinamibacterales;uncultured;uncultured bacterium	2
Bacteria;Firmicutes;Incertae Sedis;DTU014;uncultured Clostridia bacterium	2
Bacteria;Proteobacteria;Alphaproteobacteria;Rhodobacterales;Rhodobacteraceae;Ascidiaceihabitans	2
Bacteria;Proteobacteria;Gammaproteobacteria;Methylococcales;Methylomonadaceae;Methylomicrobium	2
Bacteria;Bacteroidota;Bacteroidia;Cytophagales;Flammeovirgaceae;Flammeovirga	2
Bacteria;Proteobacteria;Alphaproteobacteria;Rickettsiales;Anaplasmataceae;Candidatus Xenohaliotis	2
Bacteria;Cyanobacteria;Vampirivibrionia;Obscuribacterales;Obscuribacteraceae;uncultured Clostridia bacterium	2
Bacteria;Proteobacteria;Alphaproteobacteria;Sphingomonadales;Sphingomonadaceae;Sphingobium	2
Bacteria;Proteobacteria;Alphaproteobacteria;Rhizobiales;Stappiaceae;Breoghania	2
Bacteria;Fusobacteriota;Fusobacteriia;Fusobacteriales;Fusobacteriaceae;Cetobacterium	2
Bacteria;Bacteroidota;Bacteroidia;Bacteroidetes VC2.1 Bac22;uncultured Cytophaga sp.	2
Bacteria;Chloroflexi;Anaerolineae;SBR1031;A4b;uncultured organism	2
Bacteria;Proteobacteria;Gammaproteobacteria;Ectothiorhodospirales;Ectothiorhodospiraceae;uncultured	2
Bacteria;Desulfobacterota;Desulfuromonadia;PB19;marine metagenome	2
Bacteria;Proteobacteria;Gammaproteobacteria;Cellvibrionales;Cellvibrionaceae;Marinimicrobium	2
Bacteria;Patescibacteria;Gracilibacteria;Absconditabacteriales (SR1);uncultured Epsilonproteobacteria bacterium	2
Bacteria;Proteobacteria;Alphaproteobacteria;Rickettsiales;SM2D12;uncultured organism	2
Archaea;Nanoarchaeota;Nanoarchaeia;Woesearchaeales;SCGC AAA286-E23;uncultured archaeon	2
Bacteria;Proteobacteria;Alphaproteobacteria;Rhodobacterales;Rhodobacteraceae;Marinibacterium	2
Bacteria;Bdellovibrionota;Oligoflexia;0319-6G20;uncultured bacterium	2
Bacteria;Verrucomicrobiota;Verrucomicrobiae;Pedosphaerales;Pedosphaeraceae;DEV008	2
Bacteria;Planctomycetota;OM190;uncultured Planctomyces sp.	2
Bacteria;Verrucomicrobiota;Verrucomicrobiae;Chthoniobacterales;Chthoniobacteraceae;Candidatus Udaeobacter	2
Bacteria;Proteobacteria;Alphaproteobacteria;Rhodobacterales;Rhodobacteraceae;Oceanicella	2
Bacteria;Fibrobacterota;Fibrobacteria;Fibrobacterales;Fibrobacteraceae;uncultured	2
Bacteria;Proteobacteria;Alphaproteobacteria;Acetobacterales;Acetobacteraceae;uncultured	2
Bacteria;Desulfobacterota;Desulfobacteria;Desulfobacterales;Desulfosarcinaceae;Desulfosarcina	2
Bacteria;Desulfobacterota;Desulfuromonadia;Sva1033;uncultured delta proteobacterium	2
Bacteria;Proteobacteria;Gammaproteobacteria;Cellvibrionales;Cellvibrionaceae;Bankia setacea	2
Bacteria;Bacteroidota;Bacteroidia;Cytophagales;Amoebophilaceae;Candidatus Amoebophilus	2
Bacteria;Proteobacteria;Gammaproteobacteria;Alteromonadales;Gallaecimonas sp. HK-28	2
Bacteria;Firmicutes;Clostridia;Clostridiales;Clostridiaceae;uncultured	2
Bacteria;Desulfobacterota;Desulfuromonadia;Desulfuromonadaceae;Desulfuromonas;uncultured Desulfuromonadaceae bacterium	2
Bacteria;Bdellovibrionota;Oligoflexia;Oligoflexales;uncultured;uncultured bacterium	2
Bacteria;Proteobacteria;Gammaproteobacteria;Ectothiorhodospirales;Ectothiorhodospiraceae;Thioalbus	2
Bacteria;Proteobacteria;Gammaproteobacteria;HgCo23;uncultured bacterium	2
Bacteria;Nitrospirota;Leptospirillia;Leptospirillales;Leptospirillaceae;Leptospirillum	2
Bacteria;Patescibacteria;Parcubacteria;Candidatus Kaiserbacteria;marine metagenome	2
Bacteria;Fusobacteriota;Fusobacteriia;Fusobacteriales;Leptotrichiaceae;Sebaldella	1
Bacteria;Proteobacteria;Alphaproteobacteria;uncultured;uncultured Rhodospirillaceae bacterium	1
Bacteria;Planctomycetota;BD7-11;uncultured Planctomycetia bacterium	1
Bacteria;Proteobacteria;Alphaproteobacteria;Rhodobacterales;Rhodobacteraceae;Pseudodonghicola	1
Bacteria;RCP2-54;uncultured bacterium	1
Bacteria;Proteobacteria;Gammaproteobacteria;Gammaproteobacteria Incertae Sedis;Unknown Family;Wenzhouxiangella	1
Bacteria;Bacteroidota;Bacteroidia;Flavobacteriales;Flavobacteriales Incertae Sedis;Ichthyobacterium	1
Bacteria;Bacteroidota;Bacteroidia;Flavobacteriales;Flavobacteriaceae;Aquimarina	1
Bacteria;Proteobacteria;Gammaproteobacteria;AT-s2-59;uncultured organism	1
Bacteria;Planctomycetota;OM190;uncultured Planctomycetaceae bacterium	1
Bacteria;Proteobacteria;Alphaproteobacteria;Rhodobacterales;Rhodobacteraceae;Roseivivax	1
Bacteria;Proteobacteria;Alphaproteobacteria;Rhodobacterales;Rhodobacteraceae;Sulfitobacter sp. SK012	1
Bacteria;Planctomycetota;Phycisphaerae;Phycisphaerales;AKAU3564 sediment group;uncultured organism	1
Bacteria;Proteobacteria;Alphaproteobacteria;Rhizobiales;Rhizobiaceae;Oricola	1
Bacteria;Bacteroidota;Bacteroidia;Flavobacteriales;Flavobacteriaceae;Flavobacterium	1
Bacteria;Marinimicrobia (SAR406 clade);Marinimicrobia bacterium JGI 0000039-D08	1
Bacteria;Actinobacteriota;Thermoleophilia;Gaiellales;Gaiellaceae;Gaiella	1
Bacteria;Desulfobacterota;Desulfobacteria;Desulfobacterales;Desulfolunaceae;Desulfofrigus	1
Bacteria;Bacteroidota;Bacteroidia;Bacteroidales;Bacteroidetes BD2-2;uncultured organism	1
Bacteria;Proteobacteria;Gammaproteobacteria;Gammaproteobacteria Incertae Sedis;Unknown Family;soda lake metagenome	1
Bacteria;Armatimonadota;uncultured;uncultured bacterium	1
Bacteria;Desulfobacterota;Desulfobacteria;Desulfobacterales;Desulfobacteraceae;Desulfobotulus	1
Bacteria;Firmicutes;Clostridia;Hungateiclostridiaceae;HN-HF0106;uncultured Ruminococcaceae bacterium	1
Bacteria;Bacteroidota;Bacteroidia;Bacteroidales;Marinilabiliaceae;Anaerophaga	1
Bacteria;Proteobacteria;Gammaproteobacteria;Cellvibrionales;Cellvibrionaceae;uncultured bacterium	1
Bacteria;Proteobacteria;Alphaproteobacteria;Acetobacterales;Acetobacteraceae;Acidiphilium	1
Bacteria;Firmicutes;Clostridia;Lachnospirales;Lachnospiraceae;Lachnospiraceae NK4A136 group	1
Bacteria;Patescibacteria;Gracilibacteria;JGI 0000069-P22;marine metagenome	1
Bacteria;Proteobacteria;Gammaproteobacteria;Thioprofundaceae;Thioprofundum;Thioprofundum lithotrophicum	1
Bacteria;Bacteroidota;Bacteroidia;Flavobacteriales;Crocinitomicaceae;uncultured	1
Bacteria;Proteobacteria;Gammaproteobacteria;Run-SP154;uncultured bacterium	1
Bacteria;Firmicutes;Clostridia;Lachnospirales;Lachnospiraceae;Anaerobium	1
Bacteria;Proteobacteria;Alphaproteobacteria;Puniceispirillales;uncultured;uncultured Alphaproteobacteria bacterium	1
Bacteria;Proteobacteria;Gammaproteobacteria;Thiotrichales;Thiotrichaceae;Cocleimonas	1
Bacteria;Firmicutes;Clostridia;Peptostreptococcales-Tissierellales;Peptostreptococcaceae;[Eubacterium] yurii group	1
Bacteria;Proteobacteria;Alphaproteobacteria;Rhodobacterales;Rhodobacteraceae;uncultured bacterium	1
Bacteria;Proteobacteria;Gammaproteobacteria;Cellvibrionales;Cellvibrionaceae;Gilvimarinus	1
Bacteria;Proteobacteria;Gammaproteobacteria;Cellvibrionales;Halieaceae;Chromatocurvus	1
Bacteria;Proteobacteria;Alphaproteobacteria;Rhodospirillales;Rhodospirillaceae;Pararhodospirillum	1
Bacteria;Hydrogenedentes;Hydrogenedentia;Hydrogenedentiales;Hydrogenedensaceae;metagenome	1
Bacteria;Desulfobacterota;Syntrophorhabdia;Syntrophorhabdales;Syntrophorhabdaceae;Syntrophorhabdus	1
Bacteria;Planctomycetota;Phycisphaerae;DG-20;Planctomycetes bacterium DG_20	1
Bacteria;Proteobacteria;Gammaproteobacteria;Oceanospirillales;Halomonadaceae;Chromohalobacter	1
Bacteria;Proteobacteria;Alphaproteobacteria;Rhodobacterales;Rhodobacteraceae;Litorimicrobium	1
Bacteria;Bdellovibrionota;Oligoflexia;0319-6G20;uncultured organism	1
Bacteria;Proteobacteria;Alphaproteobacteria;Tistrellales;Geminicoccaceae;uncultured	1
Bacteria;Firmicutes;Clostridia;Lachnospirales;Lachnospiraceae;Pseudobutyrivibrio	1
Bacteria;Proteobacteria;Alphaproteobacteria;Kordiimonadales;uncultured;Emcibacter sp.	1
Bacteria;Bacteroidota;Bacteroidia;Flavobacteriales;Cryomorphaceae;Cryomorpha	1
Bacteria;Proteobacteria;Alphaproteobacteria;Rhodobacterales;Rhodobacteraceae;Pelagibaca	1
Bacteria;Acidobacteriota;Blastocatellia;Blastocatellales;Blastocatellaceae;JGI 0001001-H03	1
Bacteria;Myxococcota;Polyangia;Polyangiales;BIrii41;uncultured delta proteobacterium	1
Bacteria;Proteobacteria;Gammaproteobacteria;AT-s2-59;uncultured bacterium	1
Bacteria;Bacteroidota;Bacteroidia;Bacteroidales;SB-5;bacterium YC-LK-LKJ31	1
Bacteria;Desulfobacterota;uncultured;uncultured bacterium	1
Bacteria;Proteobacteria;Alphaproteobacteria;Rhodospirillales;Rhodospirillaceae;uncultured	1
Bacteria;Proteobacteria;Gammaproteobacteria;Run-SP154;uncultured gamma proteobacterium	1
Bacteria;Bacteroidota;Bacteroidia;Flavobacteriales;Flavobacteriaceae;NS2b marine group	1
Bacteria;Firmicutes;Clostridia;Peptococcales;Peptococcaceae;uncultured	1
Bacteria;Myxococcota;Polyangia;Blfdi19;uncultured bacterium	1
Bacteria;Proteobacteria;Gammaproteobacteria;BD7-8;uncultured proteobacterium	1
Bacteria;Proteobacteria;Gammaproteobacteria;Alteromonadales;Psychromonadaceae;Aliagarivorans	1
Bacteria;Proteobacteria;Alphaproteobacteria;Rickettsiales;SM2D12;uncultured bacterium	1
Bacteria;Proteobacteria;Gammaproteobacteria;uncultured;uncultured Thioalkalivibrio sp.	1
Bacteria;Actinobacteriota;MB-A2-108;Actinobacteria bacterium RBG_19FT_COMBO_70_19	1
Bacteria;Bacteroidota;Bacteroidia;Flavobacteriales;NS9 marine group;metagenome	1
Bacteria;Proteobacteria;Alphaproteobacteria;Rhodobacterales;Rhodobacteraceae;Marinovum	1
Bacteria;Proteobacteria;Gammaproteobacteria;Cellvibrionales;Microbulbiferaceae;Microbulbifer	1
Bacteria;Proteobacteria;Alphaproteobacteria;Rickettsiales;AB1;uncultured bacterium	1
Bacteria;Bacteroidota;Bacteroidia;Flavobacteriales;Flavobacteriaceae;Arcticiflavibacter	1
Bacteria;Proteobacteria;Gammaproteobacteria;1013-28-CG33;bacterium enrichment culture clone DSR_18	1
Bacteria;Bacteroidota;Bacteroidia;Flavobacteriales;Flavobacteriaceae;Flagellimonas	1
Bacteria;NB1-j;hydrothermal vent metagenome	1
Bacteria;Proteobacteria;Gammaproteobacteria;Methylococcales;Methylomonadaceae;Milano-WF1B-03	1
Bacteria;Firmicutes;Clostridia;Peptostreptococcales-Tissierellales;Anaeromicrobium;bacterium enrichment culture clone PKWE30-19	1
Bacteria;Myxococcota;Polyangia;VHS-B4-70;uncultured delta proteobacterium	1
Bacteria;Proteobacteria;Alphaproteobacteria;Rhodobacterales;Rhodobacteraceae;Boseongicola	1
Bacteria;Firmicutes;Clostridia;Lachnospirales;Lachnospiraceae;Lachnospiraceae AC2044 group	1
Bacteria;Planctomycetota;Phycisphaerae;B103G10;uncultured bacterium	1
Bacteria;Proteobacteria;Gammaproteobacteria;SS1-B-09-64;uncultured bacterium	1
Bacteria;Proteobacteria;Gammaproteobacteria;Cellvibrionales;Cellvibrionaceae;uncultured Eionea sp.	1
Bacteria;Proteobacteria;Gammaproteobacteria;Ectothiorhodospirales;Thioalkalispiraceae;Thioalkalispira-Sulfurivermis	1
Bacteria;Proteobacteria;Gammaproteobacteria;Ectothiorhodospirales;Ectothiorhodospiraceae;Thiorhodospira	1
Bacteria;Proteobacteria;Alphaproteobacteria;Azospirillales;Azospirillales Incertae Sedis;Stella	1
Bacteria;Proteobacteria;Alphaproteobacteria;Azospirillales;Azospirillaceae;Azospirillum	1
Bacteria;Proteobacteria;Alphaproteobacteria;Rhizobiales;Rhizobiaceae;Nitratireductor	1
Bacteria;Bacteroidota;Bacteroidia;Sphingobacteriales;ST-12K33;uncultured bacterium	1
Bacteria;Proteobacteria;Alphaproteobacteria;Rhizobiales;Devosiaceae;Maritalea	1
Bacteria;Bacteroidota;Bacteroidia;Chitinophagales;Chitinophagaceae;Terrimonas	1
Bacteria;Bacteroidota;Bacteroidia;Sphingobacteriales;NS11-12 marine group;uncultured Flexibacteraceae bacterium	1
Bacteria;Proteobacteria;Alphaproteobacteria;Rhizobiales;Devosiaceae;Devosia	1
Bacteria;Proteobacteria;Gammaproteobacteria;Cellvibrionales;Spongiibacteraceae;uncultured gamma proteobacterium	1
Bacteria;Caldatribacteriota;JS1;uncultured Candidatus Atribacteria bacterium	1
Bacteria;Proteobacteria;Alphaproteobacteria;Rhizobiales;Pleomorphomonadaceae;Chthonobacter	1
Bacteria;Gemmatimonadota;BD2-11 terrestrial group;uncultured marine microorganism	1
Bacteria;Spirochaetota;V2072-189E03;uncultured Spirochaetales bacterium	1
Bacteria;Firmicutes;Bacilli;Bacillales;Bacillaceae;Geobacillus	1
Bacteria;Proteobacteria;Gammaproteobacteria;Oceanospirillales;Nitrincolaceae;Corallomonas	1
Bacteria;Patescibacteria;Gracilibacteria;JGI 0000069-P22;uncultured Epsilonproteobacteria bacterium	1
Archaea;Nanoarchaeota;Nanoarchaeia;Woesearchaeales;uncultured crenarchaeote	1
Bacteria;Planctomycetota;vadinHA49;uncultured microorganism	1
Bacteria;Proteobacteria;Gammaproteobacteria;Nitrococcales;Nitrococcaceae;uncultured Arhodomonas sp.	1
Bacteria;Bacteroidota;Bacteroidia;Flavobacteriales;Crocinitomicaceae;Lishizhenia	1
Bacteria;Proteobacteria;Alphaproteobacteria;Rhizobiales;Rhizobiaceae;Phyllobacterium	1
Bacteria;Proteobacteria;Alphaproteobacteria;Rhodobacterales;Rhodobacteraceae;Oceanicola	1
Bacteria;Bacteroidota;Kapabacteria;Kapabacteriales;uncultured Chlorobi bacterium	1
Bacteria;Bacteroidota;Bacteroidia;Flavobacteriales;Flavobacteriaceae;Robiginitalea	1
Bacteria;Bacteroidota;Bacteroidia;Bacteroidales;Williamwhitmaniaceae;metagenome	1
Bacteria;NB1-j;marine metagenome	1
Bacteria;Proteobacteria;Alphaproteobacteria;Rhodospirillales;Rhodospirillaceae;Roseospirillum	1
Bacteria;Bacteroidota;Bacteroidia;Cytophagales;Cyclobacteriaceae;Marivirga	1
Bacteria;Proteobacteria;Gammaproteobacteria;UBA4486;uncultured bacterium	1
Bacteria;Proteobacteria;Gammaproteobacteria;1013-28-CG33;uncultured bacterium	1
Bacteria;Planctomycetota;Phycisphaerae;DG-20;uncultured bacterium	1
Bacteria;Proteobacteria;Gammaproteobacteria;UBA4486;uncultured gamma proteobacterium	1
Bacteria;Proteobacteria;Gammaproteobacteria;Alteromonadales;Moritellaceae;Paramoritella	1

## Sheet: Root (1) - panels a-c
This is the input data 'Root (1)' used in PhyloFlash to generate panels a-c in Extended Data Figure 2.
Bacteria;Campilobacterota;Campylobacteria;Campylobacterales;Sulfurovaceae;Sulfurovum	2788
Bacteria;Proteobacteria;Gammaproteobacteria;Alteromonadales;Celerinatantimonadaceae;Celerinatantimonas	1907
Bacteria;Proteobacteria;Gammaproteobacteria;Alteromonadales;Shewanellaceae;Shewanella	892
Bacteria;Proteobacteria;Gammaproteobacteria;Vibrionales;Vibrionaceae;Salinivibrio	553
Bacteria;Proteobacteria;Gammaproteobacteria;Alteromonadales;Psychromonadaceae;Agarivorans	485
Bacteria;Proteobacteria;Gammaproteobacteria;Vibrionales;Vibrionaceae;Vibrio	454
Bacteria;Proteobacteria;Gammaproteobacteria;Oceanospirillales;Nitrincolaceae;Neptunomonas	358
Bacteria;Proteobacteria;Gammaproteobacteria;Alteromonadales;Colwelliaceae;Thalassomonas	308
Bacteria;Proteobacteria;Gammaproteobacteria;Pasteurellales;Pasteurellaceae;Aggregatibacter	291
Bacteria;Proteobacteria;Gammaproteobacteria;Alteromonadales;Idiomarinaceae;Idiomarina	202
Bacteria;Proteobacteria;Gammaproteobacteria;Alteromonadales;Shewanellaceae;Ferrimonas	195
Bacteria;Proteobacteria;Gammaproteobacteria;Alteromonadales;Psychromonadaceae;Psychromonas	164
Bacteria;Proteobacteria;Gammaproteobacteria;Vibrionales;Vibrionaceae;Photobacterium	152
Bacteria;Proteobacteria;Gammaproteobacteria;Enterobacterales;Enterobacteriaceae;Escherichia-Shigella	150
Bacteria;Campilobacterota;Campylobacteria;Campylobacterales;Sulfurimonadaceae;Sulfurimonas	149
Bacteria;Proteobacteria;Gammaproteobacteria;Alteromonadales;Idiomarinaceae;Aliidiomarina	149
Bacteria;Proteobacteria;Gammaproteobacteria;Alteromonadales;Colwelliaceae;Thalassotalea	145
Bacteria;Actinobacteriota;Acidimicrobiia;Microtrichales;Microtrichaceae;uncultured	144
Bacteria;Bacteroidota;Bacteroidia;Chitinophagales;Saprospiraceae;uncultured	140
Bacteria;Proteobacteria;Alphaproteobacteria;Rhodobacterales;Rhodobacteraceae;Paracoccus	107
Bacteria;Proteobacteria;Gammaproteobacteria;Alteromonadales;Pseudoalteromonadaceae;Pseudoalteromonas	95
Bacteria;Proteobacteria;Gammaproteobacteria;Aeromonadales;Aeromonadaceae;Oceanisphaera	93
Bacteria;Proteobacteria;Gammaproteobacteria;Alteromonadales;Psychromonadaceae;Motilimonas sp. PLHSC7-2	92
Bacteria;Proteobacteria;Gammaproteobacteria;Enterobacterales;Morganellaceae;Proteus	89
Bacteria;Desulfobacterota;Desulfobacteria;Desulfobacterales;Desulfosarcinaceae;Desulfatitalea	84
Bacteria;Proteobacteria;Gammaproteobacteria;Steroidobacterales;Woeseiaceae;Woeseia	82
Bacteria;Proteobacteria;Gammaproteobacteria;Alteromonadales;Alteromonadaceae;Alteromonas	80
Bacteria;Proteobacteria;Gammaproteobacteria;Arenicellales;Arenicellaceae;Candidatus Thiosymbion	79
Bacteria;Proteobacteria;Alphaproteobacteria;uncultured;uncultured bacterium	72
Bacteria;Proteobacteria;Gammaproteobacteria;Oceanospirillales;Marinomonadaceae;Marinomonas	68
Bacteria;Campilobacterota;Campylobacteria;Campylobacterales;Arcobacteraceae;uncultured	68
Bacteria;Acidobacteriota;Thermoanaerobaculia;Thermoanaerobaculales;Thermoanaerobaculaceae;Subgroup 10	63
Bacteria;Proteobacteria;Gammaproteobacteria;Pasteurellales;Pasteurellaceae;Muribacter	60
Bacteria;Proteobacteria;Gammaproteobacteria;Aeromonadales;Aeromonadaceae;Aeromonas	57
Bacteria;Actinobacteriota;Acidimicrobiia;Microtrichales;Microtrichaceae;Sva0996 marine group	54
Bacteria;Proteobacteria;Gammaproteobacteria;Alteromonadales;Alteromonadales Incertae Sedis;Alkalimonas	53
Bacteria;Verrucomicrobiota;Chlamydiae;Chlamydiales;Simkaniaceae;uncultured	50
Bacteria;Spirochaetota;Spirochaetia;Spirochaetales;Spirochaetaceae;Treponema	48
Bacteria;Chloroflexi;Dehalococcoidia;SAR202 clade;uncultured bacterium	48
Bacteria;Proteobacteria;Alphaproteobacteria;uncultured;uncultured Alphaproteobacteria bacterium	46
Bacteria;Proteobacteria;Gammaproteobacteria;Legionellales;Legionellaceae;Legionella	46
Bacteria;Bacteroidota;Bacteroidia;Flavobacteriales;Flavobacteriaceae;uncultured	46
Bacteria;Proteobacteria;Gammaproteobacteria;pItb-vmat-80;uncultured bacterium	44
Bacteria;Desulfobacterota;Desulfobulbia;Desulfobulbales;Desulfocapsaceae;uncultured	44
Bacteria;Planctomycetota;Planctomycetes;Pirellulales;Pirellulaceae;Pir4 lineage	42
Bacteria;Firmicutes;Bacilli;Lactobacillales;Carnobacteriaceae;Carnobacterium	42
Bacteria;Proteobacteria;Gammaproteobacteria;Alteromonadales;Psychromonadaceae;Aliagarivorans	41
Bacteria;SAR324 clade(Marine group B);uncultured bacterium	41
Bacteria;Proteobacteria;Alphaproteobacteria;Rhodobacterales;Rhodobacteraceae;uncultured	39
Bacteria;Proteobacteria;Gammaproteobacteria;Enterobacterales;Morganellaceae;Xenorhabdus	38
Bacteria;Proteobacteria;Gammaproteobacteria;Oceanospirillales;Nitrincolaceae;uncultured	38
Bacteria;Actinobacteriota;Acidimicrobiia;Actinomarinales;uncultured;uncultured bacterium	37
Bacteria;Proteobacteria;Gammaproteobacteria;Pasteurellales;Pasteurellaceae;Haemophilus	35
Bacteria;Proteobacteria;Gammaproteobacteria;Alteromonadales;Colwelliaceae;uncultured	35
Bacteria;Proteobacteria;Gammaproteobacteria;Nitrosococcales;Methylophagaceae;Methylophaga	34
Bacteria;Desulfobacterota;Desulfobacteria;Desulfobacterales;Desulfobacteraceae;Desulfobacter	34
Bacteria;Desulfobacterota;Desulfobacteria;Desulfobacterales;Desulfosarcinaceae;Sva0081 sediment group	33
Bacteria;Campilobacterota;Campylobacteria;Campylobacterales;Sulfurospirillaceae;Sulfurospirillum	33
Bacteria;Proteobacteria;Gammaproteobacteria;Alteromonadales;Alteromonadaceae;Alishewanella	32
Bacteria;NB1-j;uncultured bacterium	32
Bacteria;Bacteroidota;Bacteroidia;Flavobacteriales;Flavobacteriaceae;Hoppeia	32
Bacteria;Proteobacteria;Gammaproteobacteria;Alteromonadales;Alteromonadaceae;Paraglaciecola	31
Bacteria;Campilobacterota;Campylobacteria;Campylobacterales;Arcobacteraceae;Halarcobacter	30
Bacteria;Proteobacteria;Gammaproteobacteria;Alteromonadales;Alteromonadaceae;uncultured	29
Bacteria;Actinobacteriota;Acidimicrobiia;Actinomarinales;uncultured;uncultured actinobacterium	28
Bacteria;Proteobacteria;Alphaproteobacteria;Kiloniellales;Kiloniellaceae;uncultured	27
Bacteria;Proteobacteria;Alphaproteobacteria;Rhizobiales;Hyphomicrobiaceae;Filomicrobium	27
Bacteria;Desulfobacterota;Desulfovibrionia;Desulfovibrionales;Desulfovibrionaceae;Desulfocurvus	26
Bacteria;Planctomycetota;OM190;uncultured bacterium	26
Bacteria;Proteobacteria;Gammaproteobacteria;Pasteurellales;Pasteurellaceae;uncultured	26
Bacteria;Desulfobacterota;Desulfobacteria;Desulfobacterales;Desulfosarcinaceae;uncultured	26
Bacteria;Proteobacteria;Gammaproteobacteria;Cellvibrionales;Cellvibrionaceae;Teredinibacter	26
Bacteria;Proteobacteria;Gammaproteobacteria;Thiomicrospirales;Thioglobaceae;SUP05 cluster	25
Bacteria;Proteobacteria;Alphaproteobacteria;Rhizobiales;Rhodomicrobiaceae;Rhodomicrobium	25
Bacteria;Proteobacteria;Gammaproteobacteria;pItb-vmat-80;uncultured gamma proteobacterium	24
Bacteria;Proteobacteria;Gammaproteobacteria;Oceanospirillales;Nitrincolaceae;Neptuniibacter	24
Bacteria;Fusobacteriota;Fusobacteriia;Fusobacteriales;Leptotrichiaceae;Hypnocyclicus	24
Bacteria;Proteobacteria;Gammaproteobacteria;Alteromonadales;Pseudoalteromonadaceae;Algicola	24
Bacteria;Bacteroidota;Bacteroidia;Cytophagales;Cyclobacteriaceae;uncultured	24
Bacteria;Nitrospinota;Nitrospinia;Nitrospinales;Nitrospinaceae;Nitrospina	23
Bacteria;Proteobacteria;Gammaproteobacteria;Thiotrichales;Thiotrichaceae;uncultured	23
Bacteria;Proteobacteria;Alphaproteobacteria;Tistrellales;Geminicoccaceae;uncultured	22
Bacteria;Proteobacteria;Gammaproteobacteria;Oceanospirillales;Endozoicomonadaceae;Endozoicomonas	22
Bacteria;Actinobacteriota;Acidimicrobiia;Microtrichales;Ilumatobacteraceae;Ilumatobacter	22
Bacteria;Bacteroidota;Bacteroidia;Cytophagales;Microscillaceae;uncultured	21
Bacteria;Proteobacteria;Gammaproteobacteria;Vibrionales;Vibrionaceae;uncultured	21
Bacteria;Planctomycetota;Planctomycetes;Pirellulales;Pirellulaceae;Rhodopirellula	21
Bacteria;Proteobacteria;Alphaproteobacteria;Rhizobiales;Methyloligellaceae;uncultured	20
Bacteria;Proteobacteria;Gammaproteobacteria;Alteromonadales;Colwelliaceae;Colwellia	19
Bacteria;Desulfobacterota;Desulfobacteria;Desulfobacterales;Desulfosarcinaceae;Desulfosarcina	18
Bacteria;Firmicutes;Clostridia;Hungateiclostridiaceae;Ruminiclostridium;uncultured bacterium	18
Bacteria;Planctomycetota;Planctomycetes;Pirellulales;Pirellulaceae;Blastopirellula	18
Bacteria;Myxococcota;Polyangia;Haliangiales;Haliangiaceae;Haliangium	18
Bacteria;Desulfobacterota;Desulfovibrionia;Desulfovibrionales;Desulfovibrionaceae;Desulfovibrio	18
Bacteria;Gemmatimonadota;BD2-11 terrestrial group;uncultured bacterium	17
Bacteria;Proteobacteria;Gammaproteobacteria;Alteromonadales;Alteromonadaceae;Aestuariibacter	17
Bacteria;Desulfobacterota;Desulfobulbia;Desulfobulbales;Desulfobulbaceae;Desulfobulbus	16
Bacteria;Firmicutes;Bacilli;Lactobacillales;Streptococcaceae;Streptococcus	16
Bacteria;Bacteroidota;Bacteroidia;Flavobacteriales;Flavobacteriaceae;Winogradskyella	16
Bacteria;Firmicutes;Clostridia;Hungateiclostridiaceae;Ruminiclostridium;Ruminiclostridium hungatei	16
Bacteria;Proteobacteria;Gammaproteobacteria;Alteromonadales;Marinobacteraceae;Marinobacter	16
Bacteria;Proteobacteria;Gammaproteobacteria;Oceanospirillales;Saccharospirillaceae;Oleispira	16
Bacteria;Proteobacteria;Gammaproteobacteria;Tenderiales;Tenderiaceae;Candidatus Tenderia	15
Bacteria;Proteobacteria;Gammaproteobacteria;Enterobacterales;Morganellaceae;Morganella	15
Bacteria;Proteobacteria;Alphaproteobacteria;Rhodobacterales;Rhodobacteraceae;Pseudophaeobacter	15
Bacteria;Proteobacteria;Gammaproteobacteria;Thiotrichales;Thiotrichaceae;Cocleimonas	15
Bacteria;Proteobacteria;Gammaproteobacteria;Alteromonadales;Alteromonadaceae;Glaciecola	15
Bacteria;Bacteroidota;Bacteroidia;Flavobacteriales;Flavobacteriaceae;Maribacter	15
Bacteria;Myxococcota;Polyangia;Polyangiales;Sandaracinaceae;uncultured	15
Bacteria;Desulfobacterota;Desulfobulbia;Desulfobulbales;Desulfocapsaceae;Desulfocapsa	15
Bacteria;Planctomycetota;Phycisphaerae;Phycisphaerales;Phycisphaeraceae;uncultured	14
Bacteria;Proteobacteria;Alphaproteobacteria;Rhizobiales;Rhizobiales Incertae Sedis;Bauldia	14
Bacteria;Bacteroidota;Bacteroidia;Flavobacteriales;Flavobacteriaceae;Muriicola	14
Bacteria;Proteobacteria;Gammaproteobacteria;Burkholderiales;Burkholderiaceae;Limnobacter	14
Bacteria;Proteobacteria;Gammaproteobacteria;Ectothiorhodospirales;Thioalkalispiraceae;Thiohalophilus	14
Bacteria;Proteobacteria;Gammaproteobacteria;Alteromonadales;Alteromonadaceae;uncultured gamma proteobacterium	14
Bacteria;Acidobacteriota;Vicinamibacteria;Vicinamibacterales;uncultured;uncultured bacterium	14
Bacteria;Proteobacteria;Gammaproteobacteria;Gammaproteobacteria Incertae Sedis;Unknown Family;uncultured	14
Bacteria;Firmicutes;Bacilli;Staphylococcales;Staphylococcaceae;Staphylococcus	14
Bacteria;Desulfobacterota;Desulfobacteria;Desulfobacterales;Desulfosarcinaceae;SEEP-SRB1	13
Bacteria;Campilobacterota;Campylobacteria;Campylobacterales;uncultured;uncultured Epsilonproteobacteria bacterium	13
Bacteria;Proteobacteria;Gammaproteobacteria;Coxiellales;Coxiellaceae;Coxiella	13
Bacteria;Myxococcota;Myxococcia;Myxococcales;Myxococcaceae;P3OB-42	13
Bacteria;Bdellovibrionota;Bdellovibrionia;Bdellovibrionales;Bdellovibrionaceae;OM27 clade	13
Bacteria;Proteobacteria;Gammaproteobacteria;JTB23;uncultured bacterium	13
Bacteria;Proteobacteria;Gammaproteobacteria;Enterobacterales;Enterobacteriaceae;Salmonella	13
Bacteria;Actinobacteriota;Actinobacteria;Corynebacteriales;Corynebacteriaceae;Corynebacterium	12
Bacteria;Proteobacteria;Gammaproteobacteria;Oceanospirillales;Oleiphilaceae;Oleiphilus	12
Bacteria;Proteobacteria;Gammaproteobacteria;Oceanospirillales;Nitrincolaceae;Marinobacterium	12
Bacteria;Proteobacteria;Alphaproteobacteria;Rhizobiales;Rhizobiaceae;Pseudahrensia	12
Bacteria;Proteobacteria;Alphaproteobacteria;Rhodobacterales;Rhodobacteraceae;Roseobacter clade NAC11-7 lineage	12
Bacteria;Proteobacteria;Gammaproteobacteria;uncultured;uncultured bacterium	12
Bacteria;Campilobacterota;Campylobacteria;Campylobacterales;Arcobacteraceae;Malaciobacter	12
Bacteria;Planctomycetota;Planctomycetes;Pirellulales;Pirellulaceae;uncultured	12
Bacteria;Acidobacteriota;Thermoanaerobaculia;Thermoanaerobaculales;Thermoanaerobaculaceae;Subgroup 23	12
Bacteria;Firmicutes;Bacilli;Bacillales;Bacillaceae;Bacillus	11
Bacteria;Bacteroidota;Bacteroidia;Flavobacteriales;Flavobacteriaceae;Aquibacter	11
Bacteria;Marinimicrobia (SAR406 clade);uncultured bacterium	11
Bacteria;Chloroflexi;Anaerolineae;Anaerolineales;Anaerolineaceae;uncultured	11
Bacteria;Planctomycetota;Planctomycetes;Pirellulales;Pirellulaceae;Pirellula	11
Bacteria;Chloroflexi;Dehalococcoidia;SAR202 clade;uncultured Chloroflexi bacterium	11
Bacteria;Proteobacteria;Gammaproteobacteria;BD7-8;uncultured bacterium	11
Bacteria;Proteobacteria;Gammaproteobacteria;UBA10353 marine group;uncultured bacterium	11
Bacteria;Bacteroidota;Bacteroidia;Chitinophagales;Saprospiraceae;Lewinella	11
Bacteria;Desulfobacterota;Desulfobulbia;Desulfobulbales;Desulfocapsaceae;Desulfopila	10
Bacteria;Proteobacteria;Gammaproteobacteria;D90;uncultured bacterium	10
Bacteria;Chloroflexi;Anaerolineae;Caldilineales;Caldilineaceae;uncultured	10
Bacteria;Proteobacteria;Gammaproteobacteria;Beggiatoales;Beggiatoaceae;Candidatus Marithrix	10
Bacteria;Proteobacteria;Gammaproteobacteria;D90;uncultured organism	10
Bacteria;Actinobacteriota;Actinobacteria;Micrococcales;Micrococcaceae;Micrococcus	10
Bacteria;Verrucomicrobiota;Chlamydiae;Chlamydiales;Simkaniaceae;Simkania	10
Bacteria;Proteobacteria;Gammaproteobacteria;Pasteurellales;Pasteurellaceae;Rodentibacter	10
Bacteria;Planctomycetota;OM190;uncultured planctomycete	10
Bacteria;Chloroflexi;Anaerolineae;Ardenticatenales;uncultured;uncultured bacterium	10
Bacteria;Proteobacteria;Gammaproteobacteria;Oceanospirillales;Saccharospirillaceae;Oceanobacter	10
Bacteria;Proteobacteria;Gammaproteobacteria;Cellvibrionales;Halieaceae;Halioglobus	9
Bacteria;Proteobacteria;Gammaproteobacteria;Cellvibrionales;Cellvibrionaceae;uncultured	9
Bacteria;Proteobacteria;Alphaproteobacteria;Rhodobacterales;Rhodobacteraceae;Roseovarius	9
Bacteria;Proteobacteria;Gammaproteobacteria;Pseudomonadales;Pseudomonadaceae;Pseudomonas	9
Bacteria;Proteobacteria;Gammaproteobacteria;Pseudomonadales;Moraxellaceae;Acinetobacter	9
Bacteria;Spirochaetota;Spirochaetia;Spirochaetales;Spirochaetaceae;Spirochaeta 2	9
Bacteria;Proteobacteria;Gammaproteobacteria;Cellvibrionales;Spongiibacteraceae;BD1-7 clade	9
Bacteria;Proteobacteria;Gammaproteobacteria;Thiomicrospirales;Thiomicrospiraceae;Thiomicrorhabdus	9
Bacteria;Proteobacteria;Gammaproteobacteria;Vibrionales;Vibrionaceae;Thaumasiovibrio	9
Bacteria;Proteobacteria;Gammaproteobacteria;Pasteurellales;Pasteurellaceae;Mannheimia	9
Bacteria;Proteobacteria;Alphaproteobacteria;Rhodobacterales;Rhodobacteraceae;Ruegeria	9
Bacteria;Proteobacteria;Gammaproteobacteria;Arenicellales;Arenicellaceae;uncultured	8
Bacteria;Proteobacteria;Alphaproteobacteria;Rhizobiales;Devosiaceae;uncultured	8
Bacteria;Myxococcota;Polyangia;Polyangiales;Sandaracinaceae;Sandaracinus	8
Bacteria;Proteobacteria;Alphaproteobacteria;Rhodobacterales;Rhodobacteraceae;Rhodobaculum	8
Bacteria;Planctomycetota;Phycisphaerae;Phycisphaerales;Phycisphaeraceae;Urania-1B-19 marine sediment group	8
Bacteria;Bacteroidota;Bacteroidia;Flavobacteriales;Flavobacteriaceae;uncultured bacterium	8
Bacteria;Proteobacteria;Gammaproteobacteria;Chromatiales;Sedimenticolaceae;Sedimenticola	8
Bacteria;Campilobacterota;Campylobacteria;Campylobacterales;Campylobacteraceae;Campylobacter	8
Bacteria;Proteobacteria;Gammaproteobacteria;Alteromonadales;Alteromonadaceae;Bowmanella	8
Bacteria;Proteobacteria;Gammaproteobacteria;Burkholderiales;Burkholderiaceae;Ralstonia	8
Bacteria;Proteobacteria;Alphaproteobacteria;Rhizobiales;Rhizobiaceae;uncultured	8
Bacteria;Proteobacteria;Gammaproteobacteria;Legionellales;Legionellaceae;uncultured	8
Bacteria;Proteobacteria;Alphaproteobacteria;Rhizobiales;Rhizobiaceae;Cohaesibacter	8
Bacteria;Verrucomicrobiota;Chlamydiae;Chlamydiales;Chlamydiaceae;uncultured	8
Bacteria;Proteobacteria;Gammaproteobacteria;Gammaproteobacteria Incertae Sedis;Unknown Family;Marinicella	8
Bacteria;Firmicutes;Bacilli;Lactobacillales;Carnobacteriaceae;Granulicatella	8
Bacteria;Proteobacteria;Gammaproteobacteria;Oceanospirillales;Saccharospirillaceae;Reinekea	8
Bacteria;Verrucomicrobiota;Verrucomicrobiae;Opitutales;Puniceicoccaceae;Lentimonas	8
Bacteria;Proteobacteria;Gammaproteobacteria;B2M28;uncultured bacterium	7
Bacteria;Acidobacteriota;Acidobacteriae;PAUC26f;uncultured bacterium	7
Bacteria;Proteobacteria;Alphaproteobacteria;Rhodospirillales;Magnetospiraceae;uncultured	7
Bacteria;Patescibacteria;Parcubacteria;Candidatus Kaiserbacteria;uncultured bacterium	7
Bacteria;Proteobacteria;Gammaproteobacteria;EPR3968-O8a-Bc78;uncultured gamma proteobacterium	7
Bacteria;Proteobacteria;Alphaproteobacteria;Parvibaculales;PS1 clade;uncultured bacterium	7
Bacteria;Proteobacteria;Gammaproteobacteria;Enterobacterales;Enterobacteriaceae;Klebsiella	7
Bacteria;Proteobacteria;Gammaproteobacteria;Oceanospirillales;Pseudohongiellaceae;Pseudohongiella	7
Bacteria;Proteobacteria;Alphaproteobacteria;Rhodobacterales;Rhodobacteraceae;Tropicibacter	7
Bacteria;Campilobacterota;Campylobacteria;Campylobacterales;P6-b51;uncultured bacterium	7
Bacteria;Firmicutes;Clostridia;Lachnospirales;Lachnospiraceae;[Acetivibrio] ethanolgignens group	7
Bacteria;Desulfobacterota;Desulfobulbia;Desulfobulbales;Desulfurivibrionaceae;MSBL7	7
Bacteria;Desulfobacterota;Desulfobulbia;Desulfobulbales;Desulfocapsaceae;Desulforhopalus	7
Bacteria;Desulfobacterota;Desulfobulbia;Desulfobulbales;Desulfobulbaceae;uncultured	7
Bacteria;Proteobacteria;Gammaproteobacteria;KI89A clade;uncultured bacterium	7
Bacteria;Proteobacteria;Alphaproteobacteria;Caulobacterales;Hyphomonadaceae;uncultured	7
Bacteria;Proteobacteria;Gammaproteobacteria;Oceanospirillales;Alcanivoracaceae1;Alcanivorax	7
Bacteria;Proteobacteria;Alphaproteobacteria;Rhodobacterales;Rhodobacteraceae;Sulfitobacter	7
Bacteria;Planctomycetota;Phycisphaerae;Phycisphaerales;Phycisphaeraceae;SM1A02	7
Bacteria;Planctomycetota;Planctomycetes;Pirellulales;Pirellulaceae;Bythopirellula	7
Bacteria;Calditrichota;Calditrichia;Calditrichales;Calditrichaceae;uncultured bacterium	7
Bacteria;Proteobacteria;Gammaproteobacteria;Thiomicrospirales;Thiomicrospiraceae;endosymbionts	7
Bacteria;Verrucomicrobiota;Verrucomicrobiae;Verrucomicrobiales;DEV007;uncultured bacterium	7
Bacteria;Proteobacteria;Gammaproteobacteria;Chromatiales;Chromatiaceae;Candidatus Thiobios	7
Bacteria;Proteobacteria;Alphaproteobacteria;Rhodobacterales;Rhodobacteraceae;Planktotalea	7
Bacteria;Dadabacteria;Dadabacteriia;Dadabacteriales;uncultured bacterium	7
Bacteria;Actinobacteriota;Thermoleophilia;Gaiellales;uncultured;uncultured bacterium	7
Bacteria;Proteobacteria;Alphaproteobacteria;Rhodospirillales;Magnetospiraceae;Magnetovibrio	7
Bacteria;Proteobacteria;Alphaproteobacteria;Caulobacterales;Parvularculaceae;Marinicaulis	6
Bacteria;Chloroflexi;Anaerolineae;SBR1031;uncultured bacterium	6
Bacteria;Desulfobacterota;Desulfobulbia;Desulfobulbales;Desulfocapsaceae;SEEP-SRB4	6
Bacteria;Proteobacteria;Alphaproteobacteria;Elsterales;uncultured;uncultured Alphaproteobacteria bacterium	6
Bacteria;Entotheonellaeota;Entotheonellia;Entotheonellales;Entotheonellaceae;Candidatus Entotheonella	6
Bacteria;Proteobacteria;Alphaproteobacteria;Rhizobiales;Stappiaceae;Labrenzia	6
Bacteria;Actinobacteriota;Actinobacteria;Micrococcales;Dermacoccaceae;Dermacoccus	6
Bacteria;Actinobacteriota;Acidimicrobiia;Actinomarinales;uncultured;uncultured organism	6
Bacteria;Actinobacteriota;Acidimicrobiia;Actinomarinales;uncultured bacterium	6
Bacteria;NB1-j;uncultured delta proteobacterium	6
Bacteria;Proteobacteria;Gammaproteobacteria;Nitrosococcales;Methylophagaceae;uncultured	6
Bacteria;PAUC34f;uncultured bacterium	6
Bacteria;Proteobacteria;Alphaproteobacteria;Sphingomonadales;Sphingomonadaceae;Erythrobacter	6
Bacteria;Proteobacteria;Gammaproteobacteria;Enterobacterales;Erwiniaceae;Izhakiella	6
Bacteria;Bacteroidota;Rhodothermia;Rhodothermales;Rhodothermaceae;uncultured	6
Bacteria;SAR324 clade(Marine group B);uncultured delta proteobacterium	6
Bacteria;Proteobacteria;Magnetococcia;Magnetococcales;Magnetococcaceae;Magnetococcus	6
Bacteria;Proteobacteria;Alphaproteobacteria;Rhodobacterales;Rhodobacteraceae;Rhodobacteraceae bacterium O3.65	6
Bacteria;Proteobacteria;Gammaproteobacteria;UBA10353 marine group;uncultured bacterium KM3-174-C5	6
Bacteria;Proteobacteria;Alphaproteobacteria;Rhodobacterales;Rhodobacteraceae;Actibacterium	6
Bacteria;Acidobacteriota;Subgroup 22;uncultured bacterium	6
Bacteria;Bacteroidota;Bacteroidia;Chitinophagales;Saprospiraceae;Portibacter	6
Bacteria;Firmicutes;Clostridia;Lachnospirales;Lachnospiraceae;uncultured	6
Bacteria;Bacteroidota;Bacteroidia;Flavobacteriales;Cryomorphaceae;uncultured	6
Bacteria;Planctomycetota;BD7-11;uncultured bacterium	6
Bacteria;Actinobacteriota;Actinobacteria;Corynebacteriales;Corynebacteriaceae;Lawsonella	6
Bacteria;Spirochaetota;Spirochaetia;Spirochaetales;Spirochaetaceae;GWE2-31-10	6
Bacteria;Proteobacteria;Gammaproteobacteria;Vibrionales;Vibrionaceae;Aliivibrio	6
Bacteria;Proteobacteria;Gammaproteobacteria;Alteromonadales;Alteromonadaceae;Rheinheimera	6
Bacteria;Patescibacteria;Saccharimonadia;Saccharimonadales;uncultured bacterium	6
Bacteria;Proteobacteria;Gammaproteobacteria;Chromatiales;Sedimenticolaceae;uncultured	6
Bacteria;Proteobacteria;Gammaproteobacteria;Alteromonadales;Alteromonadaceae;Lacimicrobium	6
Bacteria;Proteobacteria;Gammaproteobacteria;Aeromonadales;Aeromonadaceae;Zobellella	6
Bacteria;Desulfobacterota;Desulfobacteria;Desulfatiglandales;Desulfatiglandaceae;Desulfatiglans	6
Bacteria;Proteobacteria;Alphaproteobacteria;Kiloniellales;Kiloniellaceae;Pelagibius	6
Bacteria;Proteobacteria;Zetaproteobacteria;Mariprofundales;Mariprofundaceae;Mariprofundus	6
Bacteria;Proteobacteria;Alphaproteobacteria;Rhodobacterales;Rhodobacteraceae;HIMB11	6
Bacteria;Myxococcota;Polyangia;Nannocystales;Nannocystaceae;uncultured	6
Bacteria;SAR324 clade(Marine group B);uncultured organism	6
Bacteria;Bacteroidota;Bacteroidia;Flavobacteriales;Flavobacteriaceae;Spongiiferula	6
Bacteria;Chloroflexi;Anaerolineae;SBR1031;uncultured Chloroflexi bacterium	6
Bacteria;Verrucomicrobiota;Omnitrophia;Omnitrophales;Omnitrophaceae;Candidatus Omnitrophus	6
Bacteria;Firmicutes;Bacilli;Izemoplasmatales;Izemoplasmataceae;Izimaplasma	6
Bacteria;Bacteroidota;Bacteroidia;Bacteroidetes VC2.1 Bac22;uncultured bacterium	6
Bacteria;Verrucomicrobiota;Verrucomicrobiae;Verrucomicrobiales;Rubritaleaceae;Roseibacillus	6
Bacteria;Bdellovibrionota;Bdellovibrionia;Bacteriovoracales;Bacteriovoracaceae;Peredibacter	5
Bacteria;Fusobacteriota;Fusobacteriia;Fusobacteriales;Fusobacteriaceae;Propionigenium	5
Bacteria;Sva0485;uncultured bacterium	5
Bacteria;Actinobacteriota;Actinobacteria;Propionibacteriales;Nocardioidaceae;Nocardioides	5
Bacteria;Proteobacteria;Alphaproteobacteria;Rhizobiales;Rhizobiaceae;Ahrensia	5
Bacteria;Planctomycetota;Pla3 lineage;uncultured bacterium	5
Bacteria;Proteobacteria;Alphaproteobacteria;Rhodobacterales;Rhodobacteraceae;Roseobacter	5
Bacteria;Campilobacterota;Campylobacteria;Campylobacterales;Sulfurovaceae;Nitratifractor	5
Bacteria;Verrucomicrobiota;Kiritimatiellae;WCHB1-41;uncultured organism	5
Bacteria;Proteobacteria;Gammaproteobacteria;B2M28;uncultured gamma proteobacterium	5
Bacteria;Proteobacteria;Gammaproteobacteria;Orbales;Orbaceae;primary endosymbiont of Diocalandra frumenti	5
Bacteria;Proteobacteria;Gammaproteobacteria;Cellvibrionales;Halieaceae;OM60(NOR5) clade	5
Bacteria;Actinobacteriota;Actinobacteria;Corynebacteriales;Mycobacteriaceae;Mycobacterium	5
Bacteria;Proteobacteria;Gammaproteobacteria;MBAE14;uncultured bacterium	5
Bacteria;Proteobacteria;Alphaproteobacteria;Rhizobiales;Methyloligellaceae;Methyloceanibacter	5
Bacteria;Campilobacterota;Campylobacteria;Campylobacterales;Sulfurimonadaceae;Sulfuricurvum	5
Bacteria;Bdellovibrionota;Bdellovibrionia;Bdellovibrionales;Bdellovibrionaceae;Bdellovibrio	5
Bacteria;Bacteroidota;Bacteroidia;Cytophagales;Microscillaceae;Chryseolinea	5
Bacteria;Firmicutes;Clostridia;Lachnospirales;Lachnospiraceae;Butyrivibrio	5
Bacteria;Proteobacteria;Gammaproteobacteria;Cellvibrionales;Spongiibacteraceae;uncultured	5
Bacteria;Bacteroidota;Bacteroidia;Flavobacteriales;Flavobacteriaceae;Eudoraea	5
Bacteria;Proteobacteria;Alphaproteobacteria;AT-s3-44;uncultured bacterium	5
Bacteria;Actinobacteriota;Actinobacteria;Kineosporiales;Kineosporiaceae;uncultured	5
Bacteria;Bacteroidota;Bacteroidia;Bacteroidales;Bacteroidetes BD2-2;uncultured bacterium	5
Bacteria;Proteobacteria;Gammaproteobacteria;Methylococcales;Methylomonadaceae;Crenothrix	5
Bacteria;Proteobacteria;Alphaproteobacteria;Rhodobacterales;Rhodobacteraceae;Lentibacter	5
Bacteria;Proteobacteria;Gammaproteobacteria;Enterobacterales;Enterobacteriaceae;Raoultella	5
Bacteria;Proteobacteria;Gammaproteobacteria;Oceanospirillales;Saccharospirillaceae;Oleibacter	5
Bacteria;Proteobacteria;Gammaproteobacteria;uncultured;uncultured sediment bacterium	5
Bacteria;Bacteroidota;Bacteroidia;Flavobacteriales;Flavobacteriaceae;Zeaxanthinibacter	5
Bacteria;Proteobacteria;Gammaproteobacteria;Gammaproteobacteria Incertae Sedis;Unknown Family;soda lake metagenome	5
Bacteria;Acidobacteriota;Subgroup 21;uncultured bacterium	5
Bacteria;Actinobacteriota;Actinobacteria;Propionibacteriales;Propionibacteriaceae;Cutibacterium	5
Bacteria;Campilobacterota;Campylobacteria;Campylobacterales;Arcobacteraceae;Poseidonibacter	5
Bacteria;Planctomycetota;Phycisphaerae;Phycisphaerales;Phycisphaeraceae;JL-ETNP-F27	5
Bacteria;Bacteroidota;Bacteroidia;Flavobacteriales;Flavobacteriaceae;Arcticiflavibacter	4
Bacteria;Patescibacteria;Gracilibacteria;JGI 0000069-P22;uncultured bacterium	4
Bacteria;Bacteroidota;Bacteroidia;Flavobacteriales;Flavobacteriaceae;NS3a marine group	4
Bacteria;Firmicutes;Negativicutes;Veillonellales-Selenomonadales;Selenomonadaceae;Selenomonas	4
Bacteria;Bacteroidota;Bacteroidia;Flavobacteriales;Flavobacteriaceae;Aquimarina	4
Bacteria;Proteobacteria;Alphaproteobacteria;Rhodobacterales;Rhodobacteraceae;uncultured bacterium	4
Bacteria;Planctomycetota;Phycisphaerae;Phycisphaerales;Phycisphaeraceae;Phycisphaera	4
Bacteria;Dependentiae;Babeliae;Babeliales;uncultured bacterium	4
Bacteria;Proteobacteria;Alphaproteobacteria;Rhizobiales;Rhizobiaceae;Phyllobacterium	4
Bacteria;Patescibacteria;Parcubacteria;Candidatus Kaiserbacteria;bacterium SH4-10	4
Bacteria;Patescibacteria;Parcubacteria;Candidatus Campbellbacteria;uncultured bacterium	4
Bacteria;Latescibacterota;uncultured bacterium	4
Bacteria;Verrucomicrobiota;Lentisphaeria;Victivallales;PRD18C08;uncultured Lentisphaerae bacterium	4
Bacteria;Proteobacteria;Alphaproteobacteria;Rhodobacterales;Rhodobacteraceae;Silicimonas	4
Bacteria;Acidobacteriota;Vicinamibacteria;Subgroup 17;uncultured Acidobacteria bacterium	4
Bacteria;Proteobacteria;Gammaproteobacteria;Alteromonadales;Alteromonadaceae;Aliiglaciecola	4
Bacteria;Acidobacteriota;Holophagae;Acanthopleuribacterales;Acanthopleuribacteraceae;Acanthopleuribacter	4
Bacteria;Proteobacteria;Gammaproteobacteria;Xanthomonadales;Xanthomonadaceae;Luteimonas	4
Bacteria;Firmicutes;Clostridia;Lachnospirales;Lachnospiraceae;Tyzzerella	4
Bacteria;Proteobacteria;Alphaproteobacteria;Rhodobacterales;Rhodobacteraceae;Celeribacter	4
Bacteria;Actinobacteriota;Actinobacteria;Corynebacteriales;Nocardiaceae;Rhodococcus	4
Bacteria;Campilobacterota;Campylobacteria;Campylobacterales;Arcobacteraceae;Pseudarcobacter	4
Bacteria;Bacteroidota;Bacteroidia;Chitinophagales;Saprospiraceae;Phaeodactylibacter	4
Bacteria;Proteobacteria;Alphaproteobacteria;Rhodobacterales;Rhodobacteraceae;Roseobacter clade CHAB-I-5 lineage	4
Bacteria;Proteobacteria;Gammaproteobacteria;Alteromonadales;Alteromonadaceae;Catenovulum	4
Bacteria;Desulfobacterota;Desulfobacteria;Desulfobacterales;Desulfococcaceae;Desulfococcus	4
Bacteria;Planctomycetota;OM190;uncultured deep-sea bacterium	4
Bacteria;Proteobacteria;Gammaproteobacteria;Aeromonadales;Aeromonadaceae;Tolumonas	4
Bacteria;Proteobacteria;Gammaproteobacteria;Pseudomonadales;Moraxellaceae;Enhydrobacter	4
Bacteria;Bacteroidota;Bacteroidia;Flavobacteriales;Flavobacteriaceae;Spongiimicrobium	4
Bacteria;Proteobacteria;Gammaproteobacteria;Alteromonadales;Alteromonadaceae;Agaribacter	4
Bacteria;Myxococcota;Polyangia;Polyangiales;Polyangiaceae;Sorangium	4
Bacteria;Proteobacteria;Gammaproteobacteria;Oceanospirillales;Halomonadaceae;Halomonas	4
Bacteria;Proteobacteria;Alphaproteobacteria;Rhodobacterales;Rhodobacteraceae;Ascidiaceihabitans	4
Bacteria;Firmicutes;Clostridia;Peptostreptococcales-Tissierellales;Alkaliphilus;uncultured bacterium	4
Bacteria;Proteobacteria;Gammaproteobacteria;Halothiobacillales;Thioalkalibacteraceae;Guyparkeria	4
Bacteria;Nitrospirota;Nitrospiria;Nitrospirales;Nitrospiraceae;Nitrospira	4
Bacteria;Proteobacteria;Alphaproteobacteria;Rhodospirillales;Rhodospirillaceae;Candidatus Riegeria	4
Bacteria;Proteobacteria;Alphaproteobacteria;Rhizobiales;Rhizobiales Incertae Sedis;Anderseniella	4
Bacteria;Bacteroidota;Bacteroidia;Flavobacteriales;Flavobacteriaceae;Maritimimonas	4
Bacteria;Verrucomicrobiota;Verrucomicrobiae;Arctic97B-4 marine group;uncultured bacterium	4
Bacteria;Proteobacteria;Gammaproteobacteria;Oceanospirillales;Nitrincolaceae;Pontibacterium	4
Bacteria;Proteobacteria;Alphaproteobacteria;Caulobacterales;Hyphomonadaceae;Hellea	4
Bacteria;Acidobacteriota;Vicinamibacteria;Subgroup 9;uncultured Acidobacterium sp.	4
Bacteria;Actinobacteriota;Actinobacteria;Pseudonocardiales;Pseudonocardiaceae;Pseudonocardia	4
Bacteria;Bacteroidota;Bacteroidia;Flavobacteriales;Flavobacteriaceae;Mangrovimonas	4
Bacteria;Proteobacteria;Gammaproteobacteria;Alteromonadales;Psychromonadaceae;Motilimonas	4
Bacteria;Planctomycetota;Planctomycetes;Gemmatales;Gemmataceae;uncultured	4
Bacteria;Proteobacteria;Gammaproteobacteria;Cellvibrionales;Microbulbiferaceae;Microbulbifer	4
Bacteria;Proteobacteria;Gammaproteobacteria;Nitrosococcales;Nitrosococcaceae;SZB85	4
Bacteria;Proteobacteria;Alphaproteobacteria;Rhodospirillales;Terasakiellaceae;Aestuariispira	4
Bacteria;Margulisbacteria;uncultured bacterium	4
Bacteria;Verrucomicrobiota;Kiritimatiellae;WCHB1-41;uncultured bacterium	4
Bacteria;WS2;uncultured bacterium	4
Bacteria;Chloroflexi;JG30-KF-CM66;uncultured bacterium	4
Bacteria;Calditrichota;Calditrichia;Calditrichales;Calditrichaceae;Calorithrix	4
Bacteria;Proteobacteria;Alphaproteobacteria;Rhizobiales;Beijerinckiaceae;Methylobacterium-Methylorubrum	4
Bacteria;Proteobacteria;Gammaproteobacteria;Cellvibrionales;Cellvibrionaceae;Aestuariicella	4
Bacteria;Bdellovibrionota;Bdellovibrionia;Bacteriovoracales;Bacteriovoracaceae;uncultured	4
Bacteria;Planctomycetota;Planctomycetes;Planctomycetales;Rubinisphaeraceae;uncultured	4
Bacteria;Bacteroidota;Bacteroidia;Sphingobacteriales;Lentimicrobiaceae;uncultured Bacteroidetes bacterium	4
Bacteria;Proteobacteria;Alphaproteobacteria;Rhodobacterales;Rhodobacteraceae;Pseudooceanicola	4
Bacteria;Nitrospirota;Thermodesulfovibrionia;Thermodesulfovibrionales;Thermodesulfovibrionaceae;Thermodesulfovibrio	4
Bacteria;Proteobacteria;Alphaproteobacteria;Caulobacterales;Hyphomonadaceae;Hyphomonas	4
Bacteria;Firmicutes;Clostridia;Oscillospirales;Oscillospiraceae;NK4A214 group	4
Bacteria;Proteobacteria;Alphaproteobacteria;Rhodobacterales;Rhodobacteraceae;Yoonia-Loktanella	3
Bacteria;Proteobacteria;Gammaproteobacteria;UBA10353 marine group;uncultured bacterium HERMI11	3
Bacteria;Bacteroidota;Bacteroidia;Chitinophagales;uncultured;uncultured Bacteroidetes bacterium	3
Bacteria;Proteobacteria;Gammaproteobacteria;Oceanospirillales;Saccharospirillaceae;Thalassolituus	3
Bacteria;Desulfobacterota;Desulfobulbia;Desulfobulbales;uncultured;uncultured bacterium	3
Bacteria;Firmicutes;Clostridia;Peptostreptococcales-Tissierellales;Brassicibacter;Methanosarcina mazei	3
Bacteria;Bacteroidota;Bacteroidia;Bacteroidetes VC2.1 Bac22;uncultured Bacteroidetes bacterium	3
Bacteria;Desulfobacterota;Desulfobacteria;Desulfobacterales;Desulfobacteraceae;uncultured	3
Bacteria;Planctomycetota;Phycisphaerae;mle1-8;uncultured bacterium	3
Bacteria;Proteobacteria;Alphaproteobacteria;Rhodobacterales;Rhodobacteraceae;Amylibacter	3
Bacteria;Firmicutes;Clostridia;Lachnospirales;Lachnospiraceae;[Eubacterium] hallii group	3
Bacteria;Desulfobacterota;Desulfuromonadia;Bradymonadales;uncultured delta proteobacterium	3
Bacteria;Proteobacteria;Gammaproteobacteria;Ectothiorhodospirales;Ectothiorhodospiraceae;uncultured	3
Bacteria;Proteobacteria;Gammaproteobacteria;Alteromonadales;Moritellaceae;Moritella	3
Bacteria;Proteobacteria;Gammaproteobacteria;Thioprofundaceae;Thioprofundum;Thioprofundum hispidum	3
Bacteria;Proteobacteria;Alphaproteobacteria;Kiloniellales;Kiloniellaceae;Tistlia	3
Bacteria;Chloroflexi;Anaerolineae;Anaerolineales;Anaerolineaceae;Longilinea	3
Bacteria;Proteobacteria;Alphaproteobacteria;Sphingomonadales;Sphingomonadaceae;uncultured	3
Bacteria;Proteobacteria;Alphaproteobacteria;Rhizobiales;Devosiaceae;Pelagibacterium	3
Bacteria;Bacteroidota;Bacteroidia;Flavobacteriales;Flavobacteriaceae;Bizionia	3
Bacteria;Firmicutes;Desulfitobacteriia;Desulfitobacteriales;Desulfitobacteriaceae;Desulfosporosinus	3
Bacteria;Proteobacteria;Alphaproteobacteria;Rhizobiales;Rhizobiaceae;Nitratireductor	3
Bacteria;Proteobacteria;Gammaproteobacteria;Vibrionales;Vibrionaceae;Enterovibrio	3
Bacteria;Proteobacteria;Gammaproteobacteria;Vibrionales;Vibrionaceae;Grimontia	3
Bacteria;Proteobacteria;Gammaproteobacteria;D90;uncultured gamma proteobacterium	3
Bacteria;Proteobacteria;Gammaproteobacteria;Enterobacterales;Morganellaceae;Photorhabdus	3
Bacteria;Nitrospirota;Thermodesulfovibrionia;uncultured;uncultured bacterium	3
Bacteria;Gemmatimonadota;Gemmatimonadetes;Gemmatimonadales;Gemmatimonadaceae;uncultured	3
Bacteria;Chloroflexi;Anaerolineae;SBR1031;A4b;uncultured bacterium	3
Bacteria;Acidobacteriota;Vicinamibacteria;Vicinamibacterales;uncultured;uncultured organism	3
Bacteria;Desulfobacterota;Syntrophobacteria;Syntrophobacterales;uncultured;uncultured bacterium	3
Bacteria;Proteobacteria;Gammaproteobacteria;Burkholderiales;Nitrosomonadaceae;IS-44	3
Bacteria;Desulfobacterota;Desulfobulbia;Desulfobulbales;Desulfocapsaceae;[Desulfobacterium] catecholicum group	3
Bacteria;Proteobacteria;Alphaproteobacteria;Rhodobacterales;Rhodobacteraceae;Cognatishimia	3
Bacteria;Proteobacteria;Alphaproteobacteria;Rhodobacterales;Rhodobacteraceae;Maritimibacter	3
Bacteria;Proteobacteria;Alphaproteobacteria;Rhizobiales;Hyphomicrobiaceae;Hyphomicrobium	3
Bacteria;Bacteroidota;Bacteroidia;Flavobacteriales;Flavobacteriaceae;Psychroserpens	3
Bacteria;Proteobacteria;Gammaproteobacteria;Burkholderiales;Nitrosomonadaceae;oc32	3
Bacteria;Fusobacteriota;Fusobacteriia;Fusobacteriales;Leptotrichiaceae;uncultured	3
Bacteria;Proteobacteria;Gammaproteobacteria;EPR3968-O8a-Bc78;uncultured bacterium	3
Bacteria;Proteobacteria;Alphaproteobacteria;Defluviicoccales;uncultured;uncultured bacterium	3
Bacteria;Proteobacteria;Gammaproteobacteria;Enterobacterales;Erwiniaceae;Pantoea	3
Bacteria;Firmicutes;Clostridia;Thermincolales;Thermincolaceae;Thermincola	3
Bacteria;Verrucomicrobiota;Chlamydiae;Chlamydiales;Chlamydiaceae;metagenome	3
Bacteria;Proteobacteria;Alphaproteobacteria;Rhodobacterales;Rhodobacteraceae;Pseudoruegeria	3
Bacteria;Proteobacteria;Alphaproteobacteria;Rhizobiales;Rhizobiaceae;Mesorhizobium	3
Bacteria;Caldatribacteriota;JS1;uncultured Candidatus Atribacteria bacterium	3
Bacteria;Bacteroidota;Bacteroidia;Flavobacteriales;Flavobacteriaceae;Flavirhabdus	3
Bacteria;Proteobacteria;Gammaproteobacteria;Ectothiorhodospirales;Ectothiorhodospiraceae;Thiogranum	3
Bacteria;Proteobacteria;Gammaproteobacteria;Enterobacterales;Pectobacteriaceae;Dickeya	3
Bacteria;Proteobacteria;Alphaproteobacteria;Rhizobiales;Devosiaceae;Devosia	2
Bacteria;Proteobacteria;Alphaproteobacteria;Rhizobiales;Beijerinckiaceae;FukuN57	2
Archaea;Crenarchaeota;Nitrososphaeria;Nitrosopumilales;Nitrosopumilaceae;Candidatus Nitrosopumilus	2
Bacteria;Bacteroidota;Bacteroidia;Flavobacteriales;Flavobacteriaceae;Ulvibacter	2
Bacteria;Firmicutes;Clostridia;Oscillospirales;[Eubacterium] coprostanoligenes group;gut metagenome	2
Bacteria;Actinobacteriota;Actinobacteria;Corynebacteriales;Nocardiaceae;Gordonia	2
Bacteria;Firmicutes;Desulfotomaculia;Desulfotomaculales;Desulfofarcimen;uncultured bacterium	2
Bacteria;Proteobacteria;Alphaproteobacteria;Sphingomonadales;Sphingomonadaceae;Parasphingopyxis	2
Bacteria;Proteobacteria;Alphaproteobacteria;Rhodobacterales;Rhodobacteraceae;Marivita	2
Bacteria;Proteobacteria;Gammaproteobacteria;Cellvibrionales;Halieaceae;Pseudohaliea	2
Bacteria;Proteobacteria;Gammaproteobacteria;Cellvibrionales;Cellvibrionaceae;Simiduia	2
Bacteria;Desulfobacterota;Desulfobacteria;Desulfobacterales;Desulfosarcinaceae;LCP-80	2
Bacteria;Proteobacteria;Gammaproteobacteria;Pasteurellales;Pasteurellaceae;Actinobacillus	2
Bacteria;Bacteroidota;Bacteroidia;Cytophagales;Cyclobacteriaceae;Marinoscillum	2
Bacteria;Proteobacteria;Alphaproteobacteria;Rhodospirillales;uncultured;marine metagenome	2
Bacteria;Proteobacteria;Gammaproteobacteria;Cellvibrionales;Cellvibrionaceae;Halioxenophilus	2
Bacteria;Verrucomicrobiota;Verrucomicrobiae;Opitutales;Puniceicoccaceae;Pelagicoccus	2
Bacteria;Desulfobacterota;Desulfobacteria;Desulfobacterales;Desulfosarcinaceae;Desulfatirhabdium	2
Bacteria;Chloroflexi;Anaerolineae;SBR1031;uncultured organism	2
Bacteria;Planctomycetota;Pla4 lineage;uncultured planctomycete	2
Bacteria;Proteobacteria;Alphaproteobacteria;Rhodobacterales;Rhodobacteraceae;Loktanella	2
Bacteria;Proteobacteria;Gammaproteobacteria;Alteromonadales;Gallaecimonas sp. HK-28	2
Bacteria;Myxococcota;bacteriap25;uncultured bacterium	2
Bacteria;Firmicutes;Bacilli;Mycoplasmatales;Mycoplasmataceae;uncultured	2
Bacteria;Proteobacteria;Gammaproteobacteria;Oceanospirillales;Litoricolaceae;Litoricola	2
Bacteria;Proteobacteria;Gammaproteobacteria;SS1-B-07-19;uncultured gamma proteobacterium	2
Bacteria;Proteobacteria;Gammaproteobacteria;Cellvibrionales;Halieaceae;Luminiphilus	2
Bacteria;Proteobacteria;Alphaproteobacteria;Parvibaculales;Parvibaculaceae;uncultured	2
Bacteria;Actinobacteriota;Acidimicrobiia;Microtrichales;uncultured;uncultured actinobacterium	2
Bacteria;Proteobacteria;Alphaproteobacteria;Thalassobaculales;uncultured;uncultured Alphaproteobacteria bacterium	2
Bacteria;Proteobacteria;Alphaproteobacteria;Rickettsiales;Rickettsiaceae;uncultured	2
Bacteria;Firmicutes;Clostridia;Lachnospirales;Lachnospiraceae;Lachnospiraceae NK3A20 group	2
Bacteria;Fusobacteriota;Fusobacteriia;Fusobacteriales;Fusobacteriaceae;Fusobacterium	2
Bacteria;Proteobacteria;Alphaproteobacteria;Caulobacterales;Parvularculaceae;Hyphococcus	2
Bacteria;Proteobacteria;Gammaproteobacteria;Vibrionales;Vibrionaceae;Candidatus Photodesmus	2
Bacteria;Proteobacteria;Gammaproteobacteria;OM182 clade;uncultured marine bacterium	2
Bacteria;Spirochaetota;Spirochaetia;Spirochaetales;Spirochaetaceae;Spirochaeta	2
Bacteria;Proteobacteria;Gammaproteobacteria;Thiomicrospirales;Thiomicrospiraceae;Thiomicrospira	2
Bacteria;Bdellovibrionota;Bdellovibrionia;Bacteriovoracales;Bacteriovoracaceae;Halobacteriovorax	2
Bacteria;Chloroflexi;Dehalococcoidia;S085;uncultured bacterium	2
Bacteria;Bacteroidota;Bacteroidia;Flavobacteriales;Flavobacteriaceae;Jejudonia	2
Bacteria;Gemmatimonadota;PAUC43f marine benthic group;uncultured bacterium	2
Bacteria;Proteobacteria;Alphaproteobacteria;Rickettsiales;Rickettsiaceae;Orientia	2
Bacteria;Planctomycetota;Planctomycetes;Planctomycetales;Schlesneriaceae;Schlesneria	2
Bacteria;Proteobacteria;Gammaproteobacteria;Nitrosococcales;Nitrosococcaceae;AqS1	2
Bacteria;Firmicutes;Clostridia;Lachnospirales;Lachnospiraceae;Coprococcus	2
Bacteria;Proteobacteria;Gammaproteobacteria;Oceanospirillales;Nitrincolaceae;Profundimonas	2
Bacteria;Proteobacteria;Alphaproteobacteria;Rhodobacterales;Rhodobacteraceae;Dinoroseobacter	2
Bacteria;Planctomycetota;Pla3 lineage;uncultured organism	2
Bacteria;Verrucomicrobiota;Lentisphaeria;Victivallales;PRD18C08;uncultured bacterium	2
Bacteria;Patescibacteria;Dojkabacteria;uncultured bacterium	2
Bacteria;Desulfobacterota;Desulfuromonadia;PB19;uncultured bacterium	2
Bacteria;Proteobacteria;Gammaproteobacteria;HOC36;uncultured bacterium	2
Bacteria;Sumerlaeota;Sumerlaeia;Sumerlaeales;Sumerlaeaceae;Sumerlaea	2
Bacteria;Desulfobacterota;Desulfuromonadia;Geopsychrobacteraceae;Malonomonas;Malonomonas rubra	2
Bacteria;Proteobacteria;Gammaproteobacteria;Burkholderiales;Methylophilaceae;Methylotenera	2
Bacteria;Proteobacteria;Gammaproteobacteria;Burkholderiales;Burkholderiaceae;Cupriavidus	2
Bacteria;Proteobacteria;Gammaproteobacteria;Enterobacterales;Yersiniaceae;Serratia	2
Bacteria;Proteobacteria;Gammaproteobacteria;SAR86 clade;uncultured gamma proteobacterium	2
Bacteria;Spirochaetota;V2072-189E03;uncultured bacterium	2
Bacteria;Proteobacteria;Alphaproteobacteria;Rhodospirillales;AEGEAN-169 marine group;uncultured bacterium	2
Bacteria;Proteobacteria;Alphaproteobacteria;Thalassobaculales;uncultured;uncultured Rhodospirillaceae bacterium	2
Bacteria;Desulfobacterota;Desulfobulbia;Desulfobulbales;Desulfobulbaceae;uncultured delta proteobacterium	2
Bacteria;Actinobacteriota;Actinobacteria;Propionibacteriales;Propionibacteriaceae;Friedmanniella	2
Bacteria;Bacteroidota;Bacteroidia;Bacteroidales;Prolixibacteraceae;WCHB1-32	2
Bacteria;Proteobacteria;Alphaproteobacteria;Caulobacterales;Hyphomonadaceae;Oceanicaulis	2
Bacteria;SAR324 clade(Marine group B);SAR324 cluster bacterium SCGC AB-629-O05	2
Bacteria;Proteobacteria;Alphaproteobacteria;Caulobacterales;Hyphomonadaceae;Robiginitomaculum	2
Bacteria;Proteobacteria;Alphaproteobacteria;uncultured;uncultured organism	2
Bacteria;Actinobacteriota;Actinobacteria;Micrococcales;Micrococcaceae;Nesterenkonia	2
Bacteria;Firmicutes;Clostridia;Lachnospirales;Defluviitaleaceae;Defluviitalea	2
Bacteria;Acidobacteriota;Acidobacteriae;Subgroup 2;uncultured bacterium	2
Bacteria;Verrucomicrobiota;Chlamydiae;Chlamydiales;Criblamydiaceae;uncultured organism	2
Bacteria;Proteobacteria;Gammaproteobacteria;EC3;uncultured gamma proteobacterium	2
Bacteria;Firmicutes;Clostridia;Hungateiclostridiaceae;uncultured;uncultured bacterium	2
Bacteria;Acidobacteriota;Vicinamibacteria;Subgroup 17;uncultured bacterium	2
Bacteria;Proteobacteria;Alphaproteobacteria;Caulobacterales;Hyphomonadaceae;Ponticaulis	2
Bacteria;Dadabacteria;Dadabacteriia;Dadabacteriales;uncultured organism	2
Bacteria;Planctomycetota;Planctomycetes;Pirellulales;Pirellulaceae;Rubripirellula	2
Bacteria;Proteobacteria;Gammaproteobacteria;KI89A clade;uncultured gamma proteobacterium	2
Bacteria;Planctomycetota;OM190;marine metagenome	2
Bacteria;Gemmatimonadota;PAUC43f marine benthic group;uncultured deep-sea bacterium	2
Bacteria;Firmicutes;Clostridia;Lachnospirales;Lachnospiraceae;[Eubacterium] eligens group	2
Bacteria;Proteobacteria;Alphaproteobacteria;Rhodobacterales;Rhodobacteraceae;Pelagibaca	2
Bacteria;Myxococcota;Polyangia;Polyangiales;Eel-36e1D6;uncultured Polyangiaceae bacterium	2
Bacteria;Proteobacteria;Alphaproteobacteria;Rickettsiales;SM2D12;uncultured bacterium	2
Bacteria;Proteobacteria;Alphaproteobacteria;Rhodospirillales;Terasakiellaceae;uncultured	2
Bacteria;Firmicutes;Clostridia;Lachnospirales;Lachnospiraceae;Anaerostipes	2
Bacteria;Proteobacteria;Gammaproteobacteria;HOC36;uncultured gamma proteobacterium	2
Bacteria;Proteobacteria;Alphaproteobacteria;Parvibaculales;PS1 clade;uncultured Alphaproteobacteria bacterium	2
Bacteria;Acidobacteriota;Vicinamibacteria;Vicinamibacterales;uncultured;uncultured bacterium KM3-47-B8	2
Bacteria;Acidobacteriota;Subgroup 26;uncultured marine microorganism	2
Bacteria;Desulfobacterota;Desulfuromonadia;Bradymonadales;uncultured organism	2
Bacteria;Desulfobacterota;Dissulfuribacteria;Dissulfuribacterales;Dissulfuribacteraceae;uncultured	2
Bacteria;Bacteroidota;Bacteroidia;Flavobacteriales;Crocinitomicaceae;Salinirepens	2
Bacteria;Chloroflexi;Anaerolineae;Anaerolineales;Anaerolineaceae;Ornatilinea	2
Bacteria;Actinobacteriota;Actinobacteria;Micrococcales;Micrococcaceae;Kocuria	2
Bacteria;Proteobacteria;Alphaproteobacteria;Acetobacterales;Acetobacteraceae;Craurococcus-Caldovatus	2
Bacteria;Chloroflexi;Chloroflexia;Thermomicrobiales;AKYG1722;uncultured bacterium	2
Bacteria;Verrucomicrobiota;Verrucomicrobiae;Pedosphaerales;Pedosphaeraceae;uncultured bacterium	2
Bacteria;Bacteroidota;Bacteroidia;Flavobacteriales;NS9 marine group;uncultured bacterium	2
Bacteria;Proteobacteria;Alphaproteobacteria;Rhodospirillales;Terasakiellaceae;Terasakiella	2
Bacteria;Proteobacteria;Gammaproteobacteria;UBA10353 marine group;marine metagenome	2
Bacteria;Verrucomicrobiota;Verrucomicrobiae;Verrucomicrobiales;Rubritaleaceae;Luteolibacter	2
Bacteria;Actinobacteriota;Acidimicrobiia;Microtrichales;Iamiaceae;Iamia	2
Bacteria;Actinobacteriota;Actinobacteria;Micrococcales;Microbacteriaceae;Leifsonia	2
Bacteria;Proteobacteria;Gammaproteobacteria;Methylococcales;Methylomonadaceae;IheB2-23	2
Bacteria;Proteobacteria;Gammaproteobacteria;Arenicellales;Arenicellaceae;Arenicella	2
Bacteria;Proteobacteria;Gammaproteobacteria;Vibrionales;Vibrionaceae;Catenococcus	2
Bacteria;Firmicutes;Desulfotomaculia;Desulfotomaculales;Cryptanaerobacter;uncultured Pelotomaculum sp.	2
Bacteria;Proteobacteria;Alphaproteobacteria;Rhodobacterales;Rhodobacteraceae;Amaricoccus	2
Bacteria;Acidobacteriota;Vicinamibacteria;Subgroup 9;uncultured bacterium	2
Bacteria;Acidobacteriota;Acidobacteriae;PAUC26f;uncultured Acidobacteria bacterium	2
Bacteria;Proteobacteria;Gammaproteobacteria;Methylococcales;Methylomonadaceae;Methylomicrobium	2
Bacteria;Proteobacteria;Gammaproteobacteria;FGL7S;uncultured bacterium	2
Bacteria;Proteobacteria;Gammaproteobacteria;Burkholderiales;Comamonadaceae;Pelomonas	2
Bacteria;Proteobacteria;Gammaproteobacteria;Diplorickettsiales;Diplorickettsiaceae;uncultured	2
Bacteria;Firmicutes;Bacilli;Lactobacillales;Carnobacteriaceae;Dolosigranulum	2
Bacteria;Actinobacteriota;Actinobacteria;Micromonosporales;Micromonosporaceae;Virgisporangium	2
Bacteria;Acidobacteriota;Vicinamibacteria;Vicinamibacterales;uncultured;metagenome	2
Bacteria;Proteobacteria;Gammaproteobacteria;Ga0077536;uncultured proteobacterium	2
Bacteria;Bacteroidota;Kapabacteria;Kapabacteriales;uncultured bacterium	2
Bacteria;Caldatribacteriota;JS1;uncultured bacterium	2
Bacteria;Bacteroidota;Bacteroidia;Flavobacteriales;Schleiferiaceae;Schleiferia	2
Bacteria;Proteobacteria;Alphaproteobacteria;Sphingomonadales;Sphingomonadaceae;Altererythrobacter	2
Bacteria;Planctomycetota;Planctomycetes;Planctomycetales;Rubinisphaeraceae;SH-PL14	2
Bacteria;Proteobacteria;Gammaproteobacteria;Cellvibrionales;Cellvibrionaceae;Marinimicrobium	2
Bacteria;Firmicutes;Clostridia;Oscillospirales;[Eubacterium] coprostanoligenes group;uncultured rumen bacterium	2
Bacteria;Proteobacteria;Alphaproteobacteria;Kiloniellales;Kiloniellaceae;Tagaea	2
Bacteria;Spirochaetota;Leptospirae;Leptospirales;Leptospiraceae;RBG-16-49-21	2
Bacteria;NKB15;uncultured bacterium	2
Bacteria;Desulfobacterota;Desulfobacteria;Desulfobacterales;Desulfobacteraceae;Desulfospira	2
Bacteria;Proteobacteria;Alphaproteobacteria;Rhizobiales;Rhizobiaceae;Allorhizobium-Neorhizobium-Pararhizobium-Rhizobium	2
Bacteria;Planctomycetota;Phycisphaerae;Phycisphaerales;Phycisphaeraceae;CL500-3	2
Bacteria;Bacteroidota;Bacteroidia;Flavobacteriales;Cryomorphaceae;Vicingus	2
Bacteria;Patescibacteria;Gracilibacteria;uncultured organism	2
Bacteria;Bacteroidota;Bacteroidia;Cytophagales;Microscillaceae;OLB12	2
Bacteria;Proteobacteria;Gammaproteobacteria;Burkholderiales;Comamonadaceae;uncultured	2
Bacteria;Verrucomicrobiota;Verrucomicrobiae;Verrucomicrobiales;Rubritaleaceae;Haloferula	2
Bacteria;Planctomycetota;BD7-11;uncultured planctomycete	2
Bacteria;Firmicutes;Clostridia;Gracilibacteraceae;Lutispora;uncultured bacterium	2
Bacteria;Proteobacteria;Alphaproteobacteria;Rhizobiales;A0839;uncultured bacterium	2
Bacteria;Calditrichota;Calditrichia;Calditrichales;Calditrichaceae;Caldithrix	2
Bacteria;Proteobacteria;Alphaproteobacteria;Rhodospirillales;Terasakiellaceae;uncultured bacterium	2
Archaea;Nanoarchaeota;Nanoarchaeia;Woesearchaeales;SCGC AAA011-D5;uncultured archaeon CLEAR-15	2
Bacteria;Desulfobacterota;Desulfuromonadia;PB19;uncultured organism	2
Bacteria;Verrucomicrobiota;Verrucomicrobiae;Opitutales;Puniceicoccaceae;Verruc-01	2
Bacteria;Verrucomicrobiota;Chlamydiae;Chlamydiales;cvE6;Gammaproteobacteria bacterium RIFCSPLOWO2_02_FULL_47_50	2
Bacteria;Acidobacteriota;Vicinamibacteria;Vicinamibacterales;uncultured;uncultured Acidobacteriales bacterium	2
Bacteria;Proteobacteria;Alphaproteobacteria;Rhizobiales;Stappiaceae;Pseudovibrio	2
Bacteria;Planctomycetota;vadinHA49;uncultured bacterium	2
Bacteria;Bacteroidota;Bacteroidia;Flavobacteriales;Flavobacteriaceae;NS5 marine group	2
Bacteria;Actinobacteriota;Acidimicrobiia;Microtrichales;uncultured;wastewater metagenome	2
Bacteria;Bacteroidota;Bacteroidia;Bacteroidales;Prevotellaceae;Prevotella	2
Bacteria;Actinobacteriota;Actinobacteria;Kineosporiales;Kineosporiaceae;uncultured bacterium	2
Bacteria;Proteobacteria;Alphaproteobacteria;Sphingomonadales;Sphingomonadaceae;Sphingorhabdus	2
Bacteria;Proteobacteria;Gammaproteobacteria;Salinisphaerales;Salinisphaeraceae;Salinisphaera	2
Bacteria;Proteobacteria;Alphaproteobacteria;Caulobacterales;Hyphomonadaceae;SWB02	2
Bacteria;Acidobacteriota;d142;uncultured organism	2
Bacteria;Firmicutes;Clostridia;Peptostreptococcales-Tissierellales;Anaerococcus;uncultured bacterium	2
Bacteria;Nitrospinota;Nitrospinia;Nitrospinales;Nitrospinaceae;LS-NOB	2
Bacteria;Proteobacteria;Gammaproteobacteria;Enterobacterales;Enterobacteriaceae;Plesiomonas	2
Bacteria;Proteobacteria;Gammaproteobacteria;Pasteurellales;Pasteurellaceae;Frederiksenia	2
Bacteria;Proteobacteria;Gammaproteobacteria;Cellvibrionales;Cellvibrionaceae;Agaribacterium	2
Bacteria;Fusobacteriota;Fusobacteriia;Fusobacteriales;Leptotrichiaceae;Sebaldella	2
Bacteria;Acidobacteriota;Aminicenantia;Aminicenantales;uncultured Aminicenantes bacterium	2
Bacteria;NB1-j;uncultured organism	2
Bacteria;Firmicutes;Clostridia;Clostridiales;Clostridiaceae;Oceanirhabdus	2
Bacteria;Proteobacteria;Gammaproteobacteria;Ectothiorhodospirales;Acidihalobacteraceae;Acidihalobacter	2
Bacteria;Gemmatimonadota;BD2-11 terrestrial group;uncultured actinobacterium	2
Bacteria;Actinobacteriota;Thermoleophilia;Gaiellales;Gaiellaceae;Gaiella	2
Bacteria;Bacteroidota;Bacteroidia;Flavobacteriales;Flavobacteriaceae;Frondibacter aureus	2
Bacteria;Proteobacteria;Gammaproteobacteria;BD72BR169;uncultured bacterium	2
Bacteria;Verrucomicrobiota;Chlamydiae;Chlamydiales;Simkaniaceae;Ga0074140	2
Bacteria;Latescibacterota;uncultured Latescibacteria bacterium	2
Bacteria;Proteobacteria;Gammaproteobacteria;Gammaproteobacteria Incertae Sedis;Unknown Family;uncultured bacterium	2
Bacteria;Acetothermia;Acetothermiia;uncultured bacterium	2
Bacteria;Chloroflexi;KD4-96;uncultured bacterium	2
Bacteria;Bacteroidota;Bacteroidia;Bacteroidales;Marinilabiliaceae;Carboxylicivirga	2
Bacteria;Bacteroidota;Bacteroidia;Flavobacteriales;Crocinitomicaceae;Crocinitomix	2
Bacteria;Proteobacteria;Alphaproteobacteria;Rhizobiales;Beijerinckiaceae;Chelatococcus	2
Bacteria;Actinobacteriota;Actinobacteria;Micrococcales;Promicromonosporaceae;Myceligenerans	2
Bacteria;Proteobacteria;Alphaproteobacteria;Rhodobacterales;Rhodobacteraceae;Maribius	2
Bacteria;Proteobacteria;Gammaproteobacteria;Alteromonadales;Alteromonadaceae;XY-R5	2
Bacteria;Proteobacteria;Gammaproteobacteria;Thiotrichales;Thiotrichaceae;Thiothrix	2
Bacteria;Chloroflexi;Dehalococcoidia;SAR202 clade;uncultured deep-sea bacterium	2
Bacteria;Patescibacteria;Parcubacteria;Candidatus Kaiserbacteria;marine metagenome	2
Bacteria;Actinobacteriota;Actinobacteria;Micrococcales;Micrococcaceae;Rothia	2
Bacteria;Myxococcota;Polyangia;Polyangiales;Phaselicystidaceae;Phaselicystis	2
Bacteria;Chloroflexi;Dehalococcoidia;SAR202 clade;uncultured marine microorganism	2
Bacteria;Acidobacteriota;Blastocatellia;Blastocatellales;Blastocatellaceae;Blastocatella	2
Bacteria;Patescibacteria;Microgenomatia;Candidatus Pacebacteria;uncultured bacterium	2
Bacteria;Proteobacteria;Alphaproteobacteria;Caulobacterales;Caulobacteraceae;uncultured	2
Bacteria;Firmicutes;Clostridia;Peptostreptococcales-Tissierellales;Fusibacteraceae;Fusibacter	2
Bacteria;NB1-j;uncultured bacterium W4-39b	2
Bacteria;Planctomycetota;Phycisphaerae;mle1-8;uncultured planctomycete	2
Bacteria;Actinobacteriota;Actinobacteria;Micromonosporales;Micromonosporaceae;Krasilnikovia	2
Bacteria;Elusimicrobiota;Elusimicrobia;Lineage IV;uncultured bacterium	2
Bacteria;Acidobacteriota;Acidobacteriae;PAUC26f;uncultured Acidobacterium sp.	2
Bacteria;Acidobacteriota;Subgroup 26;uncultured bacterium	2
Bacteria;Bacteroidota;Bacteroidia;Flavobacteriales;Flavobacteriaceae;Croceitalea	2
Bacteria;Proteobacteria;Alphaproteobacteria;Rhodobacterales;Rhodobacteraceae;Pseudorhodobacter	2
Bacteria;Bacteroidota;Ignavibacteria;Ignavibacteriales;PHOS-HE36;uncultured bacterium	2
Bacteria;Proteobacteria;Alphaproteobacteria;NRL2;alpha proteobacterium DG1294	2
Bacteria;Verrucomicrobiota;Chlamydiae;Chlamydiales;uncultured organism	2
Bacteria;Bacteroidota;Bacteroidia;Flavobacteriales;Crocinitomicaceae;Fluviicola	2
Bacteria;Proteobacteria;Gammaproteobacteria;Cellvibrionales;Porticoccaceae;C1-B045	2
Bacteria;Patescibacteria;Saccharimonadia;Saccharimonadales;uncultured organism	2
Bacteria;Planctomycetota;Planctomycetes;Planctomycetales;Gimesiaceae;uncultured	2
Bacteria;Proteobacteria;Alphaproteobacteria;Rickettsiales;SM2D12;uncultured organism	2
Bacteria;Proteobacteria;Gammaproteobacteria;Burkholderiales;Burkholderiaceae;Polynucleobacter	2
Bacteria;Proteobacteria;Alphaproteobacteria;Kordiimonadales;uncultured;uncultured bacterium	2
Bacteria;Proteobacteria;Alphaproteobacteria;Rhodobacterales;Rhodobacteraceae;Aestuariibius	2
Bacteria;Planctomycetota;Phycisphaerae;CCM11a;uncultured planctomycete	2
Bacteria;Actinobacteriota;Actinobacteria;Micromonosporales;Micromonosporaceae;Asanoa	2
Bacteria;Bacteroidota;Bacteroidia;Flavobacteriales;Crocinitomicaceae;uncultured	2
Bacteria;Proteobacteria;Gammaproteobacteria;Pasteurellales;Pasteurellaceae;Bibersteinia	2
Bacteria;Proteobacteria;Gammaproteobacteria;Xanthomonadales;Xanthomonadaceae;Pseudoxanthomonas	2
Archaea;Thermoplasmatota;Thermoplasmata;SG8-5;uncultured sediment archaeon	2
Bacteria;Bacteroidota;Ignavibacteria;Ignavibacteriales;Melioribacteraceae;IheB3-7	2
Bacteria;Proteobacteria;Alphaproteobacteria;Rhizobiales;Rhizobiaceae;Chelativorans	2
Bacteria;Proteobacteria;Gammaproteobacteria;Methylococcales;Methylomonadaceae;pItb-vmat-59	2
Bacteria;Proteobacteria;Gammaproteobacteria;Oceanospirillales;Nitrincolaceae;Amphritea	2
Bacteria;Bdellovibrionota;Oligoflexia;053A03-B-DI-P58;uncultured bacterium	2
Bacteria;Proteobacteria;Alphaproteobacteria;Rhodobacterales;Rhodobacteraceae;Thalassococcus	2
Bacteria;Bacteroidota;Bacteroidia;Sphingobacteriales;NS11-12 marine group;uncultured bacterium	2
Bacteria;Poribacteria;hydrothermal vent metagenome	2
Bacteria;Chloroflexi;Dehalococcoidia;SAR202 clade;Chloroflexi bacterium SCGC AB-629-P13	2
Bacteria;Proteobacteria;Gammaproteobacteria;KI89A clade;uncultured deep-sea bacterium	2
Bacteria;Bacteroidota;Bacteroidia;Flavobacteriales;Flavobacteriaceae;Flagellimonas sp.	2
Bacteria;Desulfobacterota;Desulfomonilia;Desulfomonilales;Desulfomonilaceae;Desulfomonile	2
Bacteria;Bacteroidota;Bacteroidia;Flavobacteriales;Flavobacteriaceae;Tenacibaculum	2
Bacteria;Schekmanbacteria;uncultured proteobacterium	2
Bacteria;Latescibacterota;Latescibacteria;Latescibacterales;Latescibacteraceae;Candidatus Latescibacter	2
Bacteria;Proteobacteria;Alphaproteobacteria;Sneathiellales;Sneathiellaceae;Sneathiella	2
Bacteria;Proteobacteria;Alphaproteobacteria;uncultured;uncultured Rhodobacteraceae bacterium	2
Bacteria;Modulibacteria;Moduliflexia;Moduliflexales;Moduliflexaceae;uncultured bacterium	2
Bacteria;Firmicutes;Clostridia;Oscillospirales;UCG-010;uncultured bacterium	2
Bacteria;Myxococcota;Polyangia;Blfdi19;uncultured prokaryote	2
Bacteria;Actinobacteriota;Actinobacteria;Streptosporangiales;Thermomonosporaceae;Actinomadura	2
Bacteria;Proteobacteria;Alphaproteobacteria;Rhodobacterales;Rhodobacteraceae;Tropicimonas	2
Bacteria;Planctomycetota;OM190;uncultured marine bacterium	2
Bacteria;Acidobacteriota;Subgroup 26;uncultured bacterium SAT52-B4	2
Bacteria;Actinobacteriota;Actinobacteria;Actinomycetales;Actinomycetaceae;Varibaculum	2
Bacteria;Patescibacteria;Parcubacteria;Candidatus Campbellbacteria;Candidatus Campbellbacteria bacterium GW2011_GWC2_35_28	2
Bacteria;Desulfobacterota;Desulfuromonadia;MA-28-I98C;uncultured bacterium	2
Bacteria;Myxococcota;Polyangia;Polyangiales;Polyangiaceae;Polyangium	2
Bacteria;Chloroflexi;Anaerolineae;SBR1031;A4b;metagenome	2
Bacteria;Patescibacteria;Gracilibacteria;uncultured bacterium	2
Bacteria;Verrucomicrobiota;Chlamydiae;Chlamydiales;Waddliaceae;Waddlia	2
Bacteria;Acidobacteriota;Subgroup 21;uncultured deep-sea bacterium	2
Bacteria;Actinobacteriota;Acidimicrobiia;IMCC26256;uncultured bacterium	2
Bacteria;Proteobacteria;Alphaproteobacteria;Thalassobaculales;Nisaeaceae;Nisaea	2
Bacteria;Proteobacteria;Alphaproteobacteria;Rhodobacterales;Rhodobacteraceae;Oceanobacterium	2
Bacteria;Bacteroidota;Bacteroidia;Chitinophagales;Saprospiraceae;Aureispira	2
Bacteria;Actinobacteriota;Acidimicrobiia;Microtrichales;uncultured;uncultured bacterium	2
Bacteria;Proteobacteria;Alphaproteobacteria;AT-s3-44;uncultured organism	2
Bacteria;Desulfobacterota;Desulfuromonadia;Geobacterales;Geobacteraceae;uncultured	2
Bacteria;Proteobacteria;Alphaproteobacteria;Rhodobacterales;Rhodobacteraceae;Lutimaribacter	2
Bacteria;Acidobacteriota;Subgroup 22;uncultured delta proteobacterium	2
Bacteria;Planctomycetota;Phycisphaerae;Phycisphaerales;Phycisphaeraceae;FS140-16B-02 marine group	2
Bacteria;Proteobacteria;Alphaproteobacteria;Rhodobacterales;Rhodobacteraceae;Oceanibulbus	2
Bacteria;Bacteroidota;Bacteroidia;Flavobacteriales;Flavobacteriaceae;Lutimonas	2
Bacteria;Firmicutes;Clostridia;Clostridiales;Clostridiaceae;Clostridium sensu stricto 1	2
Bacteria;Proteobacteria;Gammaproteobacteria;Nitrococcales;Nitrococcaceae;Spiribacter	2
Bacteria;Acidobacteriota;Blastocatellia;Pyrinomonadales;Pyrinomonadaceae;RB41	2
Bacteria;Proteobacteria;Gammaproteobacteria;Cellvibrionales;BD2-7;uncultured organism	2
Bacteria;Bacteroidota;Bacteroidia;Bacteroidales;Prolixibacteraceae;Sunxiuqinia	2
Bacteria;Myxococcota;Polyangia;Nannocystales;Nannocystaceae;Nannocystis	2
Bacteria;Firmicutes;Bacilli;Staphylococcales;Gemellaceae;Gemella	2
Bacteria;Proteobacteria;Gammaproteobacteria;Chromatiales;Sedimenticolaceae;Candidatus Thiodiazotropha	2
Bacteria;Planctomycetota;Planctomycetes;Planctomycetales;Gimesiaceae;Gimesia	2
Bacteria;Proteobacteria;Alphaproteobacteria;Rhizobiales;Hyphomicrobiaceae;uncultured	2
Archaea;Nanoarchaeota;Nanoarchaeia;Woesearchaeales;marine metagenome	2
Bacteria;Firmicutes;Clostridia;Clostridia UCG-014;uncultured rumen bacterium	2
Bacteria;Firmicutes;Clostridia;Lachnospirales;Lachnospiraceae;Robinsoniella	2
Bacteria;Desulfobacterota;Desulfobulbia;Desulfobulbales;Desulfocapsaceae;Desulfotalea	2
Bacteria;Spirochaetota;Spirochaetia;Spirochaetales;Spirochaetaceae;Sediminispirochaeta	2
Bacteria;Proteobacteria;Gammaproteobacteria;Nitrosococcales;Nitrosococcaceae;CI75cm.2.12	2
Bacteria;Myxococcota;Polyangia;MidBa8;uncultured organism	2
Bacteria;Proteobacteria;Gammaproteobacteria;Cellvibrionales;Cellvibrionaceae;Candidatus Endobugula	2
Bacteria;Planctomycetota;Pla3 lineage;uncultured planctomycete	2
Bacteria;Proteobacteria;Gammaproteobacteria;Thioprofundaceae;Thioprofundum;Thioprofundum lithotrophicum	2
Bacteria;Proteobacteria;Alphaproteobacteria;Rhodobacterales;Rhodobacteraceae;Marinovum	2
Bacteria;Proteobacteria;Gammaproteobacteria;Oceanospirillales;Kangiellaceae;uncultured	2
Bacteria;Bacteroidota;Ignavibacteria;Ignavibacteriales;Ignavibacteriaceae;Ignavibacterium	1
Bacteria;Verrucomicrobiota;Kiritimatiellae;WCHB1-41;uncultured Verrucomicrobia bacterium	1
Archaea;Nanoarchaeota;Nanoarchaeia;Woesearchaeales;CG1-02-57-44;uncultured euryarchaeote	1
Archaea;Nanoarchaeota;Nanoarchaeia;Woesearchaeales;SCGC AAA286-E23;Euryarchaeota archaeon SCGC AAA286-E23	1
Bacteria;Proteobacteria;Gammaproteobacteria;AT-s2-59;uncultured bacterium	1
Bacteria;Chloroflexi;Anaerolineae;Ardenticatenales;uncultured;uncultured Chloroflexi bacterium	1
Bacteria;Proteobacteria;Gammaproteobacteria;EPR3968-O8a-Bc78;uncultured Chromatiales bacterium	1
Bacteria;Proteobacteria;Gammaproteobacteria;Alteromonadales;Moritellaceae;uncultured	1
Bacteria;Gemmatimonadota;BD2-11 terrestrial group;uncultured organism	1
Bacteria;Proteobacteria;Alphaproteobacteria;Rhodobacterales;Rhodobacteraceae;Rubellimicrobium	1
Bacteria;Bacteroidota;Bacteroidia;Bacteroidales;Rikenellaceae;Rikenella	1
Bacteria;Proteobacteria;Alphaproteobacteria;Rickettsiales;S25-593;uncultured bacterium	1
Bacteria;Campilobacterota;Desulfurellia;Desulfurellales;Hippeaceae;Hippea	1
Bacteria;Proteobacteria;Gammaproteobacteria;Chromatiales;Chromatiaceae;uncultured	1
Bacteria;Marinimicrobia (SAR406 clade);hydrothermal vent metagenome	1
Bacteria;Proteobacteria;Gammaproteobacteria;Chromatiales;Chromatiaceae;Marichromatium	1
Bacteria;Bacteroidota;Bacteroidia;Flavobacteriales;Flavobacteriaceae;Seonamhaeicola	1
Bacteria;Spirochaetota;Spirochaetia;Spirochaetales;Spirochaetaceae;Salinispira	1
Bacteria;Bacteroidota;Bacteroidia;Cytophagales;Flammeovirgaceae;uncultured bacterium	1
Bacteria;Firmicutes;Negativicutes;Veillonellales-Selenomonadales;Veillonellaceae;Veillonella	1
Bacteria;Firmicutes;Desulfotomaculia;Desulfotomaculales;Desulfofundulus;uncultured Desulfotomaculum sp.	1
Bacteria;Desulfobacterota;Desulfuromonadia;Desulfuromonadaceae;Desulfuromonas;uncultured bacterium	1
Bacteria;Firmicutes;Syntrophomonadia;Syntrophomonadales;Syntrophomonadaceae;Syntrophomonas	1
Bacteria;Desulfobacterota;Desulfobacteria;Desulfobacterales;Desulfosarcinaceae;uncultured delta proteobacterium	1
Bacteria;SAR324 clade(Marine group B);uncultured bacterium HF0500_03A04	1
Bacteria;Verrucomicrobiota;Verrucomicrobiae;Opitutales;Puniceicoccaceae;Coraliomargarita	1
Bacteria;Proteobacteria;Gammaproteobacteria;Enterobacterales;Pectobacteriaceae;Sodalis	1
Archaea;Crenarchaeota;Thermoprotei;Thermoproteales;Thermoproteaceae;Pyrobaculum	1
Bacteria;Planctomycetota;Pla4 lineage;uncultured bacterium	1
Bacteria;Bacteroidota;Bacteroidia;Flavobacteriales;Flavobacteriaceae;NS4 marine group	1
Bacteria;Proteobacteria;Gammaproteobacteria;Thiotrichales;Thiotrichaceae;Leucothrix	1
Bacteria;Patescibacteria;Parcubacteria;Candidatus Azambacteria;Entomoplasmatales bacterium EntAcro10	1
Bacteria;Proteobacteria;Gammaproteobacteria;uncultured;bacterium enrichment culture clone 36(2013)	1
Bacteria;Bacteroidota;Bacteroidia;Bacteroidales;Bacteroidetes BD2-2;uncultured organism	1
Bacteria;Chloroflexi;Dehalococcoidia;SAR202 clade;hydrothermal vent metagenome	1
Bacteria;Proteobacteria;Alphaproteobacteria;Rhodobacterales;Rhodobacteraceae;Sedimentitalea	1
Bacteria;Patescibacteria;Parcubacteria;Candidatus Portnoybacteria;Candidatus Spechtbacteria bacterium RIFCSPHIGHO2_01_FULL_43_30	1
Bacteria;Proteobacteria;Alphaproteobacteria;Rhodobacterales;Rhodobacteraceae;Celeribacter neptunius	1
Bacteria;Firmicutes;Clostridia;Peptostreptococcales-Tissierellales;JTB215;bacterium enrichment culture clone AOM-SR-B4	1
Bacteria;Firmicutes;Natranaerobiia;Natranaerobiales;Natranaerobiaceae;Natranaerobius	1
Bacteria;Bacteroidota;Bacteroidia;Bacteroidales;Rikenellaceae;Rikenellaceae RC9 gut group	1
Bacteria;Proteobacteria;Alphaproteobacteria;Rhodobacterales;Rhodobacteraceae;Confluentimicrobium	1
Bacteria;Bacteroidota;Bacteroidia;Bacteroidales;SB-5;uncultured bacterium	1
Bacteria;Proteobacteria;Gammaproteobacteria;Francisellales;Francisellaceae;[Caedibacter] taeniospiralis group	1
Bacteria;Firmicutes;Negativicutes;Veillonellales-Selenomonadales;Sporomusaceae;Sporomusa	1
Bacteria;Firmicutes;Desulfotomaculia;Ammonifexales;Ammonificaceae;Ammonifex	1
Bacteria;Firmicutes;Negativicutes;Acidaminococcales;Acidaminococcaceae;Phascolarctobacterium	1
Bacteria;Bacteroidota;Bacteroidia;Flavobacteriales;Flavobacteriaceae;Actibacter	1
Bacteria;Acidobacteriota;Subgroup 5;uncultured deep-sea bacterium	1
Bacteria;Proteobacteria;Alphaproteobacteria;Rickettsiales;uncultured bacterium	1
Bacteria;Marinimicrobia (SAR406 clade);uncultured bacterium HF0500_01L02	1
Bacteria;Actinobacteriota;Acidimicrobiia;Microtrichales;Ilumatobacteraceae;uncultured	1
Bacteria;Planctomycetota;OM190;uncultured Planctomycetaceae bacterium	1
Bacteria;Proteobacteria;Alphaproteobacteria;Rhodospirillales;Magnetospiraceae;Magnetospira	1
Bacteria;Proteobacteria;Gammaproteobacteria;Piscirickettsiales;Piscirickettsiaceae;Piscirickettsia	1
Bacteria;Proteobacteria;Alphaproteobacteria;Rhodobacterales;Rhodobacteraceae;Roseibacterium	1
Bacteria;Chloroflexi;Dehalococcoidia;SAR202 clade;uncultured Chloroflexales bacterium	1
Bacteria;Deinococcota;Deinococci;Thermales;Thermaceae;Rhabdothermus	1
Bacteria;Campilobacterota;Campylobacteria;Campylobacterales;Helicobacteraceae;Helicobacter	1
Bacteria;Proteobacteria;Gammaproteobacteria;Methylococcales;Methylococcaceae;uncultured	1
Bacteria;Patescibacteria;Gracilibacteria;JGI 0000069-P22;Gracilibacteria bacterium JGI 0000069-P22	1
Bacteria;Desulfobacterota;Desulfuromonadia;Geothermobacteraceae;Geothermobacter;Geothermobacter sp. EPR-M	1
Bacteria;Firmicutes;Clostridia;Oscillospirales;UCG-011;uncultured bacterium	1
Bacteria;Latescibacterota;Latescibacteria;Latescibacterales;Latescibacteraceae;uncultured bacterium	1
Bacteria;Chloroflexi;Anaerolineae;uncultured;uncultured bacterium	1
Bacteria;Firmicutes;Clostridia;Oscillospirales;Ruminococcaceae;uncultured	1
Bacteria;Actinobacteriota;Actinobacteria;Kineosporiales;Kineosporiaceae;Kineosporia	1
Bacteria;Proteobacteria;Gammaproteobacteria;Pasteurellales;Pasteurellaceae;Otariodibacter	1
Bacteria;Caldatribacteriota;JS1;Atribacteria bacterium JGI 0000014-F07	1
Bacteria;Marinimicrobia (SAR406 clade);uncultured bacterium 413004-H17	1
Bacteria;Proteobacteria;Gammaproteobacteria;Burkholderiales;Rhodocyclaceae;Uliginosibacterium	1
Bacteria;Proteobacteria;Alphaproteobacteria;Rhodospirillales;Rhodospirillaceae;Novispirillum	1
Bacteria;Firmicutes;Desulfotomaculia;Desulfotomaculales;Pelotomaculum;Pelotomaculum thermopropionicum SI	1
Bacteria;Proteobacteria;Alphaproteobacteria;Sphingomonadales;Sphingomonadaceae;Sphingobium	1
Bacteria;Proteobacteria;Gammaproteobacteria;Diplorickettsiales;Diplorickettsiaceae;Aquicella	1
Bacteria;Planctomycetota;Phycisphaerae;MSBL9;SG8-4;uncultured bacterium	1
Bacteria;Proteobacteria;Alphaproteobacteria;Rickettsiales;bac2nit3;metagenome	1
Bacteria;Proteobacteria;Gammaproteobacteria;Enterobacterales;Enterobacteriaceae;Enterobacter	1
Bacteria;Aquificota;Desulfurobacteriia;Desulfurobacteriales;Desulfurobacteriaceae;Thermovibrio	1
Bacteria;Proteobacteria;Gammaproteobacteria;Cellvibrionales;Cellvibrionaceae;gamma proteobacterium EHK-1	1
Bacteria;Proteobacteria;Alphaproteobacteria;Rhodobacterales;Rhodobacteraceae;Phaeobacter sp. CECT 7735	1
Bacteria;Bacteroidota;Bacteroidia;Flavobacteriales;Flavobacteriaceae;Mesoflavibacter	1
Bacteria;Actinobacteriota;Actinobacteria;Streptosporangiales;Nocardiopsaceae;Nocardiopsis	1
Bacteria;Bacteroidota;Bacteroidia;Bacteroidales;Marinilabiliaceae;Alkalitalea	1
Bacteria;Actinobacteriota;Actinobacteria;Streptomycetales;Streptomycetaceae;Streptomyces	1
Bacteria;Actinobacteriota;Actinobacteria;Streptomycetales;Streptomycetaceae;E1B-B3-114	1
Bacteria;Proteobacteria;Alphaproteobacteria;Caedibacterales;Caedibacteraceae;Caedibacter	1
Bacteria;Proteobacteria;Gammaproteobacteria;B2M28;uncultured sediment bacterium	1
Bacteria;Bacteroidota;Bacteroidia;Flavobacteriales;Flavobacteriaceae;Ascidiimonas	1
Bacteria;Proteobacteria;Gammaproteobacteria;EPR3968-O8a-Bc78;uncultured deep-sea bacterium	1
Bacteria;Actinobacteriota;Actinobacteria;Corynebacteriales;Corynebacteriales Incertae Sedis;Tomitella	1
Bacteria;Firmicutes;Clostridia;Peptostreptococcales-Tissierellales;Peptostreptococcaceae;uncultured	1
Bacteria;Acidobacteriota;Vicinamibacteria;Vicinamibacterales;uncultured;uncultured Acidobacteriaceae bacterium	1
Bacteria;Proteobacteria;Alphaproteobacteria;Rhodobacterales;Rhodobacteraceae;Octadecabacter	1
Bacteria;Proteobacteria;Gammaproteobacteria;UBA10353 marine group;uncultured proteobacterium	1
Bacteria;Verrucomicrobiota;Chlamydiae;LD1-PA32;uncultured organism	1
Bacteria;Proteobacteria;Gammaproteobacteria;JG36-GS-52;uncultured bacterium	1
Bacteria;Proteobacteria;Alphaproteobacteria;Sphingomonadales;Sphingomonadaceae;Porphyrobacter	1
Bacteria;Chloroflexi;Anaerolineae;SBR1031;A4b;uncultured Chloroflexi bacterium	1
Bacteria;Firmicutes;Clostridia;Peptococcales;Peptococcaceae;uncultured	1
Bacteria;Proteobacteria;Gammaproteobacteria;Burkholderiales;MWH-UniP1 aquatic group;uncultured bacterium	1
Bacteria;Acidobacteriota;Acidobacteriae;Subgroup 15;uncultured proteobacterium	1
Bacteria;Verrucomicrobiota;Chlamydiae;Chlamydiales;Parachlamydiaceae;Neochlamydia	1
Bacteria;Cyanobacteria;Cyanobacteriia;Cyanobacteriales;Xenococcaceae;uncultured	1
Bacteria;Proteobacteria;Gammaproteobacteria;UBA10353 marine group;uncultured gamma proteobacterium	1
Bacteria;Actinobacteriota;Actinobacteria;Micromonosporales;Micromonosporaceae;Micromonospora	1
Bacteria;Planctomycetota;Phycisphaerae;S-70;uncultured bacterium	1
Bacteria;Acidobacteriota;Vicinamibacteria;Vicinamibacterales;uncultured;uncultured bacterium AD106-G4	1
Bacteria;Firmicutes;Clostridia;Lachnospirales;Lachnospiraceae;Epulopiscium	1
Bacteria;Proteobacteria;Alphaproteobacteria;Parvibaculales;uncultured;uncultured marine bacterium	1
Bacteria;Actinobacteriota;Actinobacteria;Actinomycetales;Actinomycetaceae;Actinomyces	1
Bacteria;Campilobacterota;Campylobacteria;Nautiliales;Nautiliaceae;uncultured	1
Bacteria;Firmicutes;Clostridia;Peptostreptococcales-Tissierellales;Parvimonas;Tissierellia bacterium KA00581	1
Bacteria;Marinimicrobia (SAR406 clade);marine metagenome	1
Bacteria;Proteobacteria;Gammaproteobacteria;EPR3968-O8a-Bc78;uncultured Ectothiorhodospiraceae bacterium	1
Bacteria;Proteobacteria;Gammaproteobacteria;Ga0077536;uncultured bacterium	1
Bacteria;Patescibacteria;Parcubacteria;Candidatus Portnoybacteria;marine metagenome	1
Bacteria;Proteobacteria;Gammaproteobacteria;Orbales;Orbaceae;Orbus	1
Bacteria;Bacteroidota;Bacteroidia;Flavobacteriales;Flavobacteriaceae;Neptunitalea	1
Bacteria;Desulfobacterota;Desulfuromonadia;Geothermobacteraceae;Geothermobacter;uncultured bacterium	1
Bacteria;Proteobacteria;Alphaproteobacteria;Caulobacterales;Hyphomonadaceae;Hirschia	1
Bacteria;Desulfobacterota;uncultured;Desulfarculaceae bacterium JdFR-97	1
Bacteria;Proteobacteria;Gammaproteobacteria;Arenicellales;Arenicellaceae;uncultured bacterium	1
Bacteria;Proteobacteria;Alphaproteobacteria;Rhodobacterales;Rhodobacteraceae;Thalassobius	1
Bacteria;Proteobacteria;Alphaproteobacteria;Rhodobacterales;Rhodobacteraceae;Jannaschia	1
Bacteria;Proteobacteria;Alphaproteobacteria;Micavibrionales;uncultured;metagenome	1
Bacteria;Chloroflexi;Anaerolineae;Ardenticatenales;uncultured;uncultured Caldilineaceae bacterium	1
Bacteria;Verrucomicrobiota;Chlamydiae;Chlamydiales;Parachlamydiaceae;Candidatus Protochlamydia	1
Bacteria;Proteobacteria;Gammaproteobacteria;EPR3968-O8a-Bc78;uncultured Thioalkalivibrio sp.	1
Bacteria;Calditrichota;Calditrichia;Calditrichales;Calditrichaceae;uncultured Deferribacteres bacterium	1
Bacteria;Bacteroidota;Bacteroidia;Flavobacteriales;Flavobacteriaceae;Pseudozobellia	1
Bacteria;Desulfobacterota;Desulfuromonadia;Geopsychrobacteraceae;uncultured delta proteobacterium	1
Bacteria;Planctomycetota;Planctomycetes;Planctomycetales;uncultured;uncultured bacterium HF0500_40D21	1
Bacteria;Proteobacteria;Gammaproteobacteria;Ectothiorhodospirales;Ectothiorhodospiraceae;Thiohalomonas	1
Bacteria;Bacteroidota;Bacteroidia;Flavobacteriales;Flavobacteriaceae;Aureitalea	1
Bacteria;Desulfobacterota;Desulfuromonadia;Geopsychrobacteraceae;Pelobacter;uncultured bacterium	1
Bacteria;Acidobacteriota;Acidobacteriae;PAUC26f;uncultured microorganism	1
Bacteria;Verrucomicrobiota;Chlamydiae;Chlamydiales;Simkaniaceae;metagenome	1
Bacteria;Desulfobacterota;Desulfobacteria;Desulfobacterales;Desulfatiferula;uncultured delta proteobacterium	1
Bacteria;Proteobacteria;Alphaproteobacteria;Parvibaculales;uncultured;Saccharina japonica	1
Bacteria;Bacteroidota;Bacteroidia;Sphingobacteriales;Lentimicrobiaceae;uncultured Cytophagales bacterium	1
Bacteria;Acidobacteriota;Acidobacteriae;Bryobacterales;Bryobacteraceae;Bryobacter	1
Bacteria;Proteobacteria;Gammaproteobacteria;Oceanospirillales;Saccharospirillaceae;Saccharospirillum	1
Bacteria;Firmicutes;Clostridia;Hungateiclostridiaceae;Pseudoclostridium;uncultured bacterium	1
Bacteria;Bacteroidota;Bacteroidia;Flavobacteriales;Flavobacteriaceae;Robiginitalea	1
Bacteria;Proteobacteria;Gammaproteobacteria;Oceanospirillales;Nitrincolaceae;Motiliproteus	1
Bacteria;Proteobacteria;Alphaproteobacteria;Rhodobacterales;Rhodobacteraceae;Halovulum	1
Bacteria;Desulfobacterota;Desulfobacteria;Desulfobacterales;Desulfobacteraceae;Desulfoconvexum	1
Bacteria;Proteobacteria;Gammaproteobacteria;Burkholderiales;Gallionellaceae;Gallionella	1
Bacteria;Proteobacteria;Alphaproteobacteria;Rhodobacterales;Rhodobacteraceae;Limimaricola	1
Bacteria;Proteobacteria;Gammaproteobacteria;Burkholderiales;Sulfuricellaceae;Sulfurirhabdus	1
Bacteria;Proteobacteria;Alphaproteobacteria;Kiloniellales;Fodinicurvataceae;uncultured	1
Bacteria;Acidobacteriota;Acidobacteriae;Subgroup 15;uncultured bacterium	1
Bacteria;Thermotogota;Thermotogae;Mesoaciditogales;Mesoaciditogaceae;Mesoaciditoga	1
Bacteria;Proteobacteria;Gammaproteobacteria;uncultured bacterium	1
Archaea;Nanoarchaeota;Nanoarchaeia;Woesearchaeales;SCGC AAA286-E23;uncultured archaeon	1
Bacteria;Desulfobacterota;Desulfobacteria;Desulfobacterales;Desulfosarcinaceae;Incertae Sedis	1
Bacteria;Bacteroidota;Bacteroidia;Flavobacteriales;Flavobacteriaceae;Hanstruepera	1
Bacteria;Firmicutes;Bacilli;Bacillales;Bacillaceae;Gracilibacillus	1
Bacteria;Proteobacteria;Alphaproteobacteria;Rhodobacterales;Rhodobacteraceae;Litoreibacter	1
Bacteria;Proteobacteria;Gammaproteobacteria;Burkholderiales;Aquaspirillaceae;Rivicola	1
Bacteria;Sva0485;uncultured organism	1
Archaea;Nanoarchaeota;Nanoarchaeia;Woesearchaeales;uncultured euryarchaeote	1
Bacteria;Verrucomicrobiota;Chlamydiae;Chlamydiales;Parachlamydiaceae;Candidatus Metachlamydia	1
Bacteria;Proteobacteria;Gammaproteobacteria;Legionellales;Legionellaceae;uncultured bacterium	1
Bacteria;Patescibacteria;Parcubacteria;Candidatus Yonathbacteria;uncultured bacterium	1
Bacteria;Verrucomicrobiota;Verrucomicrobiae;Opitutales;Opitutaceae;Opitutus	1
Bacteria;Chloroflexi;Dehalococcoidia;Napoli-4B-65;uncultured bacterium	1
Bacteria;Proteobacteria;Gammaproteobacteria;Cardiobacteriales;Wohlfahrtiimonadaceae;Wohlfahrtiimonas	1
Bacteria;Acidobacteriota;Subgroup 11;uncultured bacterium	1
Bacteria;Bacteroidota;Bacteroidia;Bacteroidales;Dysgonomonadaceae;uncultured	1
Bacteria;Firmicutes;Clostridia;Caldicoprobacterales;Caldicoprobacteraceae;Caldicoprobacter	1
Bacteria;Planctomycetota;Phycisphaerae;Phycisphaerales;Phycisphaeraceae;uncultured planctomycete	1
Bacteria;Chloroflexi;Anaerolineae;ADurb.Bin180;uncultured bacterium	1
Bacteria;Marinimicrobia (SAR406 clade);Candidatus Marinimicrobia bacterium CG1_02_48_14	1
Bacteria;Firmicutes;Clostridia;Clostridia vadinBB60 group;uncultured bacterium	1
Bacteria;Proteobacteria;Alphaproteobacteria;Rickettsiales;AB1;uncultured bacterium	1
Bacteria;Proteobacteria;Gammaproteobacteria;Pasteurellales;Pasteurellaceae;Pasteurella	1
Bacteria;Bacteroidota;Bacteroidia;Flavobacteriales;Flavobacteriaceae;Salegentibacter	1

## Sheet: Root (2) - panels a-c
This is the input data 'Root (2)' used in PhyloFlash to generate panels a-c in Extended Data Figure 2.
Bacteria;Proteobacteria;Gammaproteobacteria;Vibrionales;Vibrionaceae;Vibrio	13325
Bacteria;Proteobacteria;Gammaproteobacteria;Alteromonadales;Celerinatantimonadaceae;Celerinatantimonas	889
Bacteria;Proteobacteria;Gammaproteobacteria;Vibrionales;Vibrionaceae;Photobacterium	840
Bacteria;Desulfobacterota;Desulfobacteria;Desulfobacterales;Desulfosarcinaceae;Desulfatitalea	637
Bacteria;Proteobacteria;Gammaproteobacteria;Alteromonadales;Shewanellaceae;Shewanella	528
Bacteria;Firmicutes;Clostridia;Lachnospirales;Lachnospiraceae;uncultured	318
Bacteria;Proteobacteria;Gammaproteobacteria;Alteromonadales;Psychromonadaceae;Psychromonas	281
Bacteria;Proteobacteria;Gammaproteobacteria;Vibrionales;Vibrionaceae;Salinivibrio	273
Bacteria;Desulfobacterota;Syntrophobacteria;Syntrophobacterales;Syntrophobacteraceae;Syntrophobacter	266
Bacteria;Desulfobacterota;Desulfobacteria;Desulfobacterales;Desulfosarcinaceae;Sva0081 sediment group	250
Bacteria;Proteobacteria;Gammaproteobacteria;Alteromonadales;Psychromonadaceae;Agarivorans	230
Bacteria;Proteobacteria;Gammaproteobacteria;Vibrionales;Vibrionaceae;Grimontia	211
Bacteria;Spirochaetota;Spirochaetia;Spirochaetales;Spirochaetaceae;Spirochaeta 2	190
Bacteria;Fusobacteriota;Fusobacteriia;Fusobacteriales;Leptotrichiaceae;Hypnocyclicus	181
Bacteria;Desulfobacterota;Syntrophobacteria;Syntrophobacterales;Syntrophobacteraceae;Desulfovirga	167
Bacteria;Proteobacteria;Gammaproteobacteria;Oceanospirillales;Nitrincolaceae;Neptunomonas	160
Bacteria;Proteobacteria;Gammaproteobacteria;Pasteurellales;Pasteurellaceae;Aggregatibacter	145
Bacteria;Proteobacteria;Gammaproteobacteria;Alteromonadales;Colwelliaceae;Thalassomonas	144
Bacteria;Proteobacteria;Gammaproteobacteria;Alteromonadales;Shewanellaceae;Ferrimonas	139
Bacteria;Desulfobacterota;Desulfovibrionia;Desulfovibrionales;Desulfovibrionaceae;Desulfovibrio	133
Bacteria;Desulfobacterota;Desulfobacteria;Desulfobacterales;Desulfosarcinaceae;uncultured	124
Bacteria;Proteobacteria;Gammaproteobacteria;Enterobacterales;Morganellaceae;Proteus	115
Bacteria;Desulfobacterota;Desulfobacteria;Desulfatiglandales;Desulfatiglandaceae;Desulfatiglans	97
Bacteria;Proteobacteria;Gammaproteobacteria;Alteromonadales;Colwelliaceae;Thalassotalea	92
Bacteria;Desulfobacterota;Desulfobacteria;Desulfobacterales;Desulfosarcinaceae;SEEP-SRB1	87
Bacteria;Desulfobacterota;Desulfobulbia;Desulfobulbales;Desulfocapsaceae;Desulfopila	82
Bacteria;Bacteroidota;Bacteroidia;Chitinophagales;Saprospiraceae;uncultured	81
Bacteria;Proteobacteria;Gammaproteobacteria;Alteromonadales;Idiomarinaceae;Idiomarina	77
Bacteria;Desulfobacterota;Syntrophobacteria;Syntrophobacterales;Syntrophobacteraceae;uncultured	73
Bacteria;Desulfobacterota;Desulfobacteria;Desulfobacterales;Desulfobacteraceae;Desulfobacter	68
Bacteria;Desulfobacterota;Desulfobulbia;Desulfobulbales;Desulfocapsaceae;uncultured	66
Bacteria;Fusobacteriota;Fusobacteriia;Fusobacteriales;Leptotrichiaceae;uncultured	64
Bacteria;Proteobacteria;Gammaproteobacteria;Alteromonadales;Idiomarinaceae;Aliidiomarina	61
Bacteria;Proteobacteria;Gammaproteobacteria;Alteromonadales;Psychromonadaceae;Motilimonas sp. PLHSC7-2	59
Bacteria;Proteobacteria;Gammaproteobacteria;Alteromonadales;Pseudoalteromonadaceae;Pseudoalteromonas	58
Bacteria;Proteobacteria;Gammaproteobacteria;Pseudomonadales;Pseudomonadaceae;Thiopseudomonas	53
Bacteria;Firmicutes;Bacilli;Bacillales;Planococcaceae;Planococcus	53
Bacteria;Desulfobacterota;Desulfobulbia;Desulfobulbales;Desulfocapsaceae;Desulfotalea	52
Bacteria;Chloroflexi;Anaerolineae;Anaerolineales;Anaerolineaceae;uncultured	50
Bacteria;Proteobacteria;Alphaproteobacteria;Rhodospirillales;Rhodospirillaceae;Candidatus Riegeria	50
Bacteria;Proteobacteria;Gammaproteobacteria;Chromatiales;Sedimenticolaceae;Candidatus Thiodiazotropha	48
Bacteria;Myxococcota;Polyangia;PS-B29;uncultured bacterium	46
Bacteria;Firmicutes;Symbiobacteriia;Symbiobacteriales;Symbiobacteraceae;uncultured	45
Bacteria;Proteobacteria;Gammaproteobacteria;Aeromonadales;Aeromonadaceae;Oceanisphaera	44
Bacteria;Proteobacteria;Gammaproteobacteria;Alteromonadales;Alteromonadaceae;Alteromonas	42
Bacteria;SAR324 clade(Marine group B);uncultured bacterium	42
Bacteria;Proteobacteria;Gammaproteobacteria;Tenderiales;Tenderiaceae;Candidatus Tenderia	42
Bacteria;Firmicutes;Clostridia;Peptostreptococcales-Tissierellales;Fusibacteraceae;Fusibacter	42
Bacteria;Desulfobacterota;Desulfobacteria;Desulfobacterales;Desulfosarcinaceae;Desulfosarcina	39
Bacteria;Firmicutes;Bacilli;Bacillales;Bacillaceae;Bacillus	39
Bacteria;Proteobacteria;Alphaproteobacteria;Rhizobiales;Rhodomicrobiaceae;Rhodomicrobium	38
Bacteria;Proteobacteria;Gammaproteobacteria;Alteromonadales;Alteromonadales Incertae Sedis;Alkalimonas	38
Bacteria;Proteobacteria;Gammaproteobacteria;pItb-vmat-80;uncultured bacterium	35
Bacteria;Desulfobacterota;Desulfobulbia;Desulfobulbales;Desulfocapsaceae;Desulforhopalus	34
Bacteria;Firmicutes;Clostridia;Clostridiales;Clostridiaceae;Clostridium sensu stricto 10	34
Bacteria;Bacteroidota;Ignavibacteria;Ignavibacteriales;BSV40;unidentified eubacterium clone BSV40	33
Bacteria;Myxococcota;Myxococcia;Myxococcales;Anaeromyxobacteraceae;Anaeromyxobacter	31
Bacteria;Desulfobacterota;Desulfobaccia;Desulfobaccales;Desulfobaccaceae;Desulfobacca	31
Bacteria;Desulfobacterota;Desulfobacteria;Desulfobacterales;Desulfolunaceae;Desulfofaba	30
Bacteria;Firmicutes;Clostridia;Lachnospirales;Lachnospiraceae;uncultured bacterium	30
Bacteria;Proteobacteria;Gammaproteobacteria;Legionellales;Legionellaceae;Legionella	30
Bacteria;Myxococcota;Polyangia;Haliangiales;Haliangiaceae;Haliangium	29
Bacteria;Proteobacteria;Gammaproteobacteria;pItb-vmat-80;uncultured gamma proteobacterium	29
Bacteria;Proteobacteria;Gammaproteobacteria;Chromatiales;Sedimenticolaceae;Sedimenticola	27
Bacteria;Bacteroidota;Bacteroidia;Bacteroidales;Bacteroidetes BD2-2;uncultured bacterium	26
Bacteria;Desulfobacterota;Desulfobacteria;Desulfobacterales;Desulfobacteraceae;uncultured	26
Bacteria;Proteobacteria;Gammaproteobacteria;Aeromonadales;Aeromonadaceae;Aeromonas	26
Bacteria;Proteobacteria;Gammaproteobacteria;Enterobacterales;Morganellaceae;Xenorhabdus	26
Bacteria;Proteobacteria;Gammaproteobacteria;Steroidobacterales;Woeseiaceae;Woeseia	26
Bacteria;Calditrichota;Calditrichia;Calditrichales;Calditrichaceae;uncultured bacterium	25
Bacteria;Chloroflexi;Anaerolineae;Ardenticatenales;uncultured;uncultured bacterium	25
Bacteria;Firmicutes;Clostridia;Lachnospirales;Defluviitaleaceae;Defluviitaleaceae UCG-011	25
Bacteria;Firmicutes;Clostridia;Clostridiales;Clostridiaceae;Clostridium sensu stricto 8	25
Bacteria;Proteobacteria;Gammaproteobacteria;Steroidobacterales;Steroidobacteraceae;uncultured	25
Bacteria;Desulfobacterota;Desulfobacteria;Desulfobacterales;Desulfosarcinaceae;LCP-80	24
Bacteria;Proteobacteria;Gammaproteobacteria;Vibrionales;Vibrionaceae;Aliivibrio	24
Bacteria;Proteobacteria;Gammaproteobacteria;Vibrionales;Vibrionaceae;Thaumasiovibrio	23
Bacteria;Proteobacteria;Gammaproteobacteria;Pasteurellales;Pasteurellaceae;Muribacter	23
Bacteria;Proteobacteria;Gammaproteobacteria;Nitrosococcales;Methylophagaceae;Methylophaga	23
Bacteria;Desulfobacterota;Desulfuromonadia;Syntrophotaleaceae;Syntrophotalea;uncultured bacterium	23
Bacteria;Firmicutes;Bacilli;Lactobacillales;Carnobacteriaceae;Carnobacterium	23
Bacteria;Proteobacteria;Gammaproteobacteria;Alteromonadales;Psychromonadaceae;Aliagarivorans	23
Bacteria;Firmicutes;Clostridia;Christensenellales;Christensenellaceae;Christensenellaceae R-7 group	22
Archaea;Crenarchaeota;Bathyarchaeia;uncultured archaeon	22
Bacteria;Firmicutes;Desulfitobacteriia;Desulfitobacteriales;Desulfitobacteriaceae;Desulfitobacterium	22
Bacteria;Desulfobacterota;Desulfobulbia;Desulfobulbales;Desulfocapsaceae;SEEP-SRB4	22
Bacteria;Acidobacteriota;Acidobacteriae;Solibacterales;Solibacteraceae;Candidatus Solibacter	22
Bacteria;Actinobacteriota;Acidimicrobiia;Microtrichales;Microtrichaceae;uncultured	20
Bacteria;Proteobacteria;Gammaproteobacteria;Vibrionales;Vibrionaceae;uncultured	20
Bacteria;Fusobacteriota;Fusobacteriia;Fusobacteriales;Fusobacteriaceae;Fusobacterium	20
Bacteria;Desulfobacterota;Desulfobulbia;Desulfobulbales;Desulfobulbaceae;Desulfobulbus	20
Bacteria;NB1-j;uncultured bacterium	20
Bacteria;Myxococcota;Myxococcia;Myxococcales;Myxococcaceae;P3OB-42	19
Bacteria;Firmicutes;Bacilli;Lactobacillales;Streptococcaceae;Streptococcus	18
Bacteria;Proteobacteria;Alphaproteobacteria;Kiloniellales;Kiloniellaceae;uncultured	18
Bacteria;Firmicutes;Desulfotomaculia;Desulfotomaculales;Desulfofarcimen;uncultured bacterium	18
Bacteria;Latescibacterota;uncultured bacterium	18
Bacteria;Acidobacteriota;Thermoanaerobaculia;Thermoanaerobaculales;Thermoanaerobaculaceae;Subgroup 23	18
Bacteria;Acidobacteriota;Thermoanaerobaculia;Thermoanaerobaculales;Thermoanaerobaculaceae;Subgroup 10	17
Bacteria;Firmicutes;Clostridia;Lachnospirales;Lachnospiraceae;Vallitalea	16
Bacteria;Acidobacteriota;Acidobacteriae;Acidobacteriales;Koribacteraceae;Candidatus Koribacter	16
Bacteria;Desulfobacterota;Desulfobulbia;Desulfobulbales;Desulfocapsaceae;[Desulfobacterium] catecholicum group	16
Bacteria;Actinobacteriota;Acidimicrobiia;Actinomarinales;uncultured;uncultured actinobacterium	16
Bacteria;Proteobacteria;Gammaproteobacteria;Alteromonadales;Colwelliaceae;Colwellia	16
Bacteria;Firmicutes;Clostridia;Clostridiales;Oxobacteraceae;Oxobacter	16
Bacteria;Firmicutes;Bacilli;Paenibacillales;Paenibacillaceae;Paenibacillus	15
Bacteria;Proteobacteria;Gammaproteobacteria;Enterobacterales;Enterobacteriaceae;Enterobacter	15
Bacteria;Desulfobacterota;Syntrophorhabdia;Syntrophorhabdales;Syntrophorhabdaceae;Syntrophorhabdus	15
Bacteria;Proteobacteria;Gammaproteobacteria;Vibrionales;Vibrionaceae;uncultured bacterium	15
Bacteria;Desulfobacterota;Desulfuromonadia;Geobacterales;Geobacteraceae;Citrifermentans	15
Bacteria;Acidobacteriota;Acidobacteriae;Acidobacteriales;uncultured;uncultured bacterium	15
Bacteria;Proteobacteria;Alphaproteobacteria;Rhodospirillales;uncultured;marine metagenome	15
Bacteria;Bacteroidota;Bacteroidia;Bacteroidales;Marinifilaceae;Marinifilum	14
Bacteria;Desulfobacterota;Desulfobacteria;Desulfobacterales;Desulfococcaceae;Desulfococcus	14
Bacteria;Chloroflexi;Anaerolineae;SBR1031;uncultured bacterium	14
Bacteria;Proteobacteria;Gammaproteobacteria;Oceanospirillales;Marinomonadaceae;Marinomonas	14
Bacteria;Proteobacteria;Gammaproteobacteria;Enterobacterales;Enterobacteriaceae;Escherichia-Shigella	14
Bacteria;Proteobacteria;Gammaproteobacteria;Alteromonadales;Moritellaceae;Moritella	14
Bacteria;Elusimicrobiota;Endomicrobia;Endomicrobiales;Endomicrobiaceae;Endomicrobium	14
Bacteria;Myxococcota;Myxococcia;Myxococcales;Myxococcaceae;uncultured	14
Bacteria;Planctomycetota;OM190;uncultured bacterium	14
Bacteria;Proteobacteria;Alphaproteobacteria;Rhodospirillales;uncultured;uncultured bacterium	14
Bacteria;Chloroflexi;Anaerolineae;Anaerolineales;Anaerolineaceae;Anaerolinea	13
Bacteria;Actinobacteriota;Acidimicrobiia;Actinomarinales;uncultured;uncultured bacterium	13
Bacteria;Desulfobacterota;Desulfobacteria;Desulfobacterales;Desulfosarcinaceae;uncultured delta proteobacterium	13
Bacteria;Desulfobacterota;Desulfobacteria;Desulfobacterales;Desulfosarcinaceae;Desulfatibacillum	13
Bacteria;Firmicutes;Clostridia;Clostridiales;Caloramatoraceae;Fonticella	12
Bacteria;Acidobacteriota;Acidobacteriae;AKIW659;uncultured bacterium	12
Bacteria;Proteobacteria;Gammaproteobacteria;D90;uncultured bacterium	12
Bacteria;Firmicutes;Clostridia;Lachnospirales;uncultured;bacterium enrichment culture clone ecb9	12
Bacteria;Armatimonadota;uncultured;uncultured bacterium	12
Bacteria;Proteobacteria;Gammaproteobacteria;Pasteurellales;Pasteurellaceae;Haemophilus	12
Bacteria;Firmicutes;Bacilli;Bacillales;Planococcaceae;Lysinibacillus	12
Bacteria;Proteobacteria;Gammaproteobacteria;Oceanospirillales;Saccharospirillaceae;Reinekea	12
Bacteria;Acidobacteriota;Acidobacteriae;Bryobacterales;Bryobacteraceae;Bryobacter	12
Bacteria;Acidobacteriota;Vicinamibacteria;Subgroup 17;uncultured bacterium	12
Bacteria;Chloroflexi;Anaerolineae;SJA-15;uncultured bacterium	12
Bacteria;Proteobacteria;Gammaproteobacteria;Enterobacterales;Erwiniaceae;Pantoea	11
Bacteria;Desulfobacterota;Desulfuromonadia;Syntrophotaleaceae;Syntrophotalea;Pelobacter sp. SFB93	11
Bacteria;Proteobacteria;Alphaproteobacteria;Rhodobacterales;Rhodobacteraceae;uncultured	11
Bacteria;Bacteroidota;Bacteroidia;Bacteroidales;Marinilabiliaceae;uncultured	11
Bacteria;Proteobacteria;Gammaproteobacteria;Oceanospirillales;Nitrincolaceae;Neptuniibacter	11
Bacteria;Proteobacteria;Gammaproteobacteria;Alteromonadales;Alteromonadaceae;Paraglaciecola	10
Bacteria;Calditrichota;Calditrichia;Calditrichales;Calditrichaceae;uncultured Deferribacteres bacterium	10
Bacteria;Desulfobacterota;Desulfobacteria;Desulfobacterales;Desulfococcaceae;uncultured	10
Bacteria;SAR324 clade(Marine group B);uncultured Desulfobulbaceae bacterium	10
Bacteria;Firmicutes;Limnochordia;Hydrogenispora;uncultured bacterium	10
Bacteria;Spirochaetota;Spirochaetia;Spirochaetales;Spirochaetaceae;Spirochaeta	10
Bacteria;Desulfobacterota;Desulfuromonadia;Geobacterales;Geobacteraceae;Geobacter	10
Bacteria;Proteobacteria;Gammaproteobacteria;Alteromonadales;Colwelliaceae;uncultured	10
Bacteria;Bacteroidota;Bacteroidia;Bacteroidales;SB-5;uncultured organism	10
Bacteria;Proteobacteria;Gammaproteobacteria;Arenicellales;Arenicellaceae;uncultured	10
Bacteria;Proteobacteria;Gammaproteobacteria;Cellvibrionales;Halieaceae;Halioglobus	10
Bacteria;Proteobacteria;Gammaproteobacteria;Oceanospirillales;Nitrincolaceae;uncultured	10
Bacteria;Proteobacteria;Gammaproteobacteria;Pseudomonadales;Pseudomonadaceae;Pseudomonas	10
Bacteria;Bacteroidota;Bacteroidia;Sphingobacteriales;Lentimicrobiaceae;Lentimicrobium	10
Bacteria;Actinobacteriota;Acidimicrobiia;Microtrichales;Ilumatobacteraceae;Ilumatobacter	9
Bacteria;Firmicutes;Clostridia;Clostridiales;Clostridiaceae;Clostridium sensu stricto 1	9
Bacteria;Desulfobacterota;Desulfobulbia;Desulfobulbales;Desulfocapsaceae;Desulfocapsa	9
Bacteria;Proteobacteria;Gammaproteobacteria;Oceanospirillales;Saccharospirillaceae;Oleispira	9
Bacteria;Campilobacterota;Campylobacteria;Campylobacterales;Arcobacteraceae;Halarcobacter	9
Bacteria;Proteobacteria;Gammaproteobacteria;Enterobacterales;Yersiniaceae;Serratia	9
Bacteria;Bacteroidota;Ignavibacteria;Ignavibacteriales;Melioribacteraceae;IheB3-7	9
Bacteria;Acidobacteriota;Subgroup 22;uncultured bacterium	9
Bacteria;Proteobacteria;Gammaproteobacteria;Burkholderiales;Rhodocyclaceae;uncultured	9
Bacteria;Planctomycetota;Planctomycetes;Pirellulales;Pirellulaceae;Pir4 lineage	9
Bacteria;Firmicutes;Clostridia;Clostridiales;Clostridiaceae;Clostridium sensu stricto 12	9
Bacteria;Verrucomicrobiota;Omnitrophia;Omnitrophales;Omnitrophaceae;Candidatus Omnitrophus	8
Bacteria;Bacteroidota;Bacteroidia;Cytophagales;Cyclobacteriaceae;uncultured	8
Bacteria;Campilobacterota;Campylobacteria;Campylobacterales;Arcobacteraceae;uncultured	8
Bacteria;Firmicutes;Desulfotomaculia;Desulfotomaculales;Desulfofarcimen;Desulfofarcimen acetoxidans DSM 771	8
Bacteria;Proteobacteria;Alphaproteobacteria;Rhizobiales;Xanthobacteraceae;uncultured	8
Bacteria;Desulfobacterota;Desulfovibrionia;Desulfovibrionales;Desulfovibrionaceae;Halodesulfovibrio	8
Bacteria;Proteobacteria;Gammaproteobacteria;Alteromonadales;Pseudoalteromonadaceae;Algicola	8
Bacteria;Desulfobacterota;Desulfuromonadia;Geopsychrobacteraceae;Desulfuromusa;uncultured bacterium	8
Bacteria;Myxococcota;Polyangia;Polyangiales;BIrii41;uncultured bacterium	8
Bacteria;Proteobacteria;Gammaproteobacteria;Enterobacterales;Enterobacteriaceae;Salmonella	8
Bacteria;Proteobacteria;Gammaproteobacteria;Legionellales;Legionellaceae;uncultured	8
Bacteria;Myxococcota;Polyangia;Polyangiales;Polyangiaceae;Pajaroellobacter	8
Bacteria;Proteobacteria;Gammaproteobacteria;Oceanospirillales;Endozoicomonadaceae;Endozoicomonas	8
Bacteria;Firmicutes;Clostridia;Clostridia vadinBB60 group;uncultured bacterium	8
Bacteria;Bacteroidota;Ignavibacteria;Ignavibacteriales;BSV40;uncultured bacterium	8
Bacteria;Desulfobacterota;Desulfobacteria;Desulfobacterales;Desulfatiferula;uncultured delta proteobacterium	8
Bacteria;Fusobacteriota;Fusobacteriia;Fusobacteriales;Leptotrichiaceae;Streptobacillus	8
Bacteria;Desulfobacterota;Desulfobulbia;Desulfobulbales;Desulfobulbaceae;Candidatus Electrothrix	8
Bacteria;Firmicutes;Clostridia;Hungateiclostridiaceae;Pseudobacteroides;uncultured bacterium	8
Bacteria;Proteobacteria;Gammaproteobacteria;Pasteurellales;Pasteurellaceae;uncultured	8
Bacteria;Proteobacteria;Gammaproteobacteria;Pasteurellales;Pasteurellaceae;Rodentibacter	8
Bacteria;Actinobacteriota;Actinobacteria;Propionibacteriales;Nocardioidaceae;Nocardioides	8
Bacteria;Planctomycetota;Pla4 lineage;uncultured bacterium	8
Bacteria;Proteobacteria;Gammaproteobacteria;Burkholderiales;SC-I-84;beta proteobacterium JGI 0001003-N18	8
Bacteria;Bdellovibrionota;Bdellovibrionia;Bacteriovoracales;Bacteriovoracaceae;Halobacteriovorax	8
Bacteria;Chloroflexi;Anaerolineae;Ardenticatenales;uncultured;uncultured Chloroflexi bacterium	8
Bacteria;Proteobacteria;Gammaproteobacteria;Alteromonadales;Alteromonadaceae;uncultured gamma proteobacterium	8
Bacteria;Actinobacteriota;Thermoleophilia;Gaiellales;uncultured;uncultured bacterium	8
Archaea;Halobacterota;Methanosarcinia;Methanosarciniales;Methanosarcinaceae;Methanosarcina	8
Bacteria;Desulfobacterota;Desulfobacteria;Desulfobacterales;Desulfosarcinaceae;Incertae Sedis	7
Bacteria;Chloroflexi;KD4-96;uncultured bacterium	7
Bacteria;Proteobacteria;Gammaproteobacteria;Enterobacterales;Morganellaceae;Morganella	7
Bacteria;Proteobacteria;Alphaproteobacteria;Rhizobiales;Hyphomicrobiaceae;Hyphomicrobium	7
Bacteria;Desulfobacterota;Desulfuromonadia;Geobacterales;Geobacteraceae;Geotalea	7
Bacteria;WS4;uncultured bacterium	7
Bacteria;Proteobacteria;Gammaproteobacteria;Pseudomonadales;Moraxellaceae;Acinetobacter	7
Bacteria;Firmicutes;Desulfitobacteriia;Desulfitobacteriales;Desulfitobacteriaceae;Desulfosporosinus	7
Bacteria;Firmicutes;Clostridia;Clostridiales;Clostridiaceae;Clostridium sensu stricto 5	6
Bacteria;Sva0485;uncultured delta proteobacterium	6
Bacteria;Modulibacteria;Moduliflexia;Moduliflexales;Moduliflexaceae;uncultured bacterium	6
Bacteria;Calditrichota;Calditrichia;Calditrichales;Calditrichaceae;Caldithrix	6
Bacteria;Chloroflexi;TK10;uncultured bacterium	6
Bacteria;Acidobacteriota;Vicinamibacteria;Subgroup 17;uncultured Acidobacteria bacterium	6
Bacteria;Firmicutes;Bacilli;Erysipelotrichales;Erysipelotrichaceae;ZOR0006	6
Bacteria;Calditrichota;Calditrichia;Calditrichales;Calditrichaceae;JdFR-76	6
Bacteria;Desulfobacterota;Desulfuromonadia;Geobacterales;Geobacteraceae;uncultured	6
Bacteria;Sumerlaeota;Sumerlaeia;Sumerlaeales;Sumerlaeaceae;Sumerlaea	6
Bacteria;Proteobacteria;Gammaproteobacteria;Enterobacterales;Pectobacteriaceae;Dickeya	6
Bacteria;Actinobacteriota;Thermoleophilia;Solirubrobacterales;Solirubrobacteraceae;Conexibacter	6
Bacteria;Actinobacteriota;Coriobacteriia;OPB41;uncultured bacterium	6
Bacteria;Bacteroidota;Ignavibacteria;Ignavibacteriales;Ignavibacteriaceae;Ignavibacterium	6
Bacteria;Proteobacteria;Gammaproteobacteria;Alteromonadales;Alteromonadaceae;Lacimicrobium	6
Bacteria;Firmicutes;Desulfotomaculia;Desulfotomaculales;Desulfofarcimen;Desulfofarcimen intricatum	6
Bacteria;Chloroflexi;Anaerolineae;SBR1031;A4b;uncultured organism	6
Bacteria;Proteobacteria;Alphaproteobacteria;Rhizobiales;Hyphomicrobiaceae;Filomicrobium	6
Bacteria;Proteobacteria;Gammaproteobacteria;Alteromonadales;Marinobacteraceae;Marinobacter	6
Bacteria;Campilobacterota;Campylobacteria;Campylobacterales;Sulfurospirillaceae;Sulfurospirillum	6
Bacteria;Proteobacteria;Gammaproteobacteria;Pasteurellales;Pasteurellaceae;Phocoenobacter	6
Bacteria;Zixibacteria;uncultured bacterium	6
Bacteria;Proteobacteria;Gammaproteobacteria;Oceanospirillales;Saccharospirillaceae;Thalassolituus	6
Bacteria;Bacteroidota;Bacteroidia;Bacteroidales;Bacteroidetes BD2-2;uncultured Bacteroidetes bacterium	6
Bacteria;Desulfobacterota;Desulfobacteria;Desulfobacterales;Desulfosarcinaceae;Desulfatirhabdium	6
Bacteria;Proteobacteria;Gammaproteobacteria;Vibrionales;Vibrionaceae;Candidatus Photodesmus	6
Bacteria;Desulfobacterota;Desulfarculia;Desulfarculales;Desulfarculaceae;Desulfocarbo	6
Bacteria;Proteobacteria;Alphaproteobacteria;Rhizobiales;Xanthobacteraceae;Bradyrhizobium	6
Bacteria;Planctomycetota;Phycisphaerae;MSBL9;SG8-4;uncultured bacterium	6
Bacteria;Bdellovibrionota;Bdellovibrionia;Bdellovibrionales;Bdellovibrionaceae;OM27 clade	6
Bacteria;Firmicutes;Clostridia;Hungateiclostridiaceae;uncultured;uncultured bacterium	6
Bacteria;Proteobacteria;Gammaproteobacteria;Alteromonadales;Alteromonadaceae;Salinimonas	6
Bacteria;Firmicutes;Clostridia;Peptostreptococcales-Tissierellales;Caminicellaceae;Paramaledivibacter	6
Bacteria;Actinobacteriota;Actinobacteria;Micrococcales;Intrasporangiaceae;Phycicoccus	6
Bacteria;Bacteroidota;Bacteroidia;Sphingobacteriales;Lentimicrobiaceae;uncultured bacterium	6
Bacteria;Nitrospirota;Nitrospiria;Nitrospirales;Nitrospiraceae;Nitrospira	6
Bacteria;Bacteroidota;Bacteroidia;Bacteroidales;Bacteroidetes vadinHA17;uncultured bacterium	6
Bacteria;Desulfobacterota;Desulfobacteria;Desulfobacterales;Desulfatiferula;Desulfatiferula olefinivorans	6
Bacteria;Proteobacteria;Alphaproteobacteria;Rhodobacterales;Rhodobacteraceae;Rhodovulum	6
Bacteria;Bacteroidota;Bacteroidia;Flavobacteriales;Flavobacteriaceae;Maribacter	6
Bacteria;Proteobacteria;Gammaproteobacteria;Alteromonadales;Alteromonadaceae;Alishewanella	6
Bacteria;Planctomycetota;Pla4 lineage;uncultured organism	6
Bacteria;Patescibacteria;Dojkabacteria;uncultured bacterium	6
Bacteria;Acidobacteriota;Subgroup 18;uncultured bacterium	6
Bacteria;Firmicutes;Clostridia;Hungateiclostridiaceae;Ruminiclostridium;uncultured bacterium	6
Bacteria;Proteobacteria;Gammaproteobacteria;Thiotrichales;Thiotrichaceae;uncultured	6
Bacteria;Proteobacteria;Alphaproteobacteria;uncultured;uncultured bacterium	6
Bacteria;Acidobacteriota;Aminicenantia;Aminicenantales;uncultured bacterium	6
Bacteria;Desulfobacterota;Syntrophia;Syntrophales;Syntrophaceae;Syntrophus	6
Bacteria;Actinobacteriota;Actinobacteria;Streptomycetales;Streptomycetaceae;Streptomyces	6
Bacteria;Actinobacteriota;Thermoleophilia;Gaiellales;Gaiellaceae;Gaiella	6
Bacteria;Firmicutes;Desulfotomaculia;Desulfotomaculales;Desulfurispora;uncultured bacterium	6
Bacteria;Bacteroidota;Bacteroidia;Bacteroidales;Bacteroidetes BD2-2;uncultured Cytophagales bacterium	5
Bacteria;Proteobacteria;Alphaproteobacteria;Rhodobacterales;Rhodobacteraceae;Roseobacter clade CHAB-I-5 lineage	5
Bacteria;Bacteroidota;Kryptonia;Kryptoniales;BSV26;uncultured bacterium	5
Bacteria;Nitrospirota;Thermodesulfovibrionia;uncultured;uncultured bacterium	5
Bacteria;Firmicutes;Clostridia;Christensenellales;Christensenellaceae;uncultured	5
Bacteria;Firmicutes;Limnochordia;Limnochordales;Limnochordaceae;uncultured bacterium	5
Bacteria;Bacteroidota;Bacteroidia;Chitinophagales;Chitinophagaceae;Flavisolibacter	5
Bacteria;Patescibacteria;ABY1;Candidatus Falkowbacteria;marine metagenome	5
Bacteria;Proteobacteria;Alphaproteobacteria;Rhodobacterales;Rhodobacteraceae;Paracoccus	5
Bacteria;Planctomycetota;Phycisphaerae;Phycisphaerales;Phycisphaeraceae;Urania-1B-19 marine sediment group	5
Bacteria;Myxococcota;Polyangia;Polyangiales;Phaselicystidaceae;Phaselicystis	5
Bacteria;Sva0485;uncultured bacterium	5
Bacteria;Acidobacteriota;Vicinamibacteria;Vicinamibacterales;uncultured;uncultured Acidobacteria bacterium	5
Bacteria;Firmicutes;Bacilli;Exiguobacterales;Exiguobacteraceae;Exiguobacterium	5
Bacteria;Firmicutes;Clostridia;Hungateiclostridiaceae;Ruminiclostridium;Ruminiclostridium hungatei	5
Bacteria;Proteobacteria;Gammaproteobacteria;Chromatiales;Sedimenticolaceae;uncultured	5
Bacteria;Proteobacteria;Gammaproteobacteria;UBA10353 marine group;uncultured bacterium	5
Bacteria;Proteobacteria;Gammaproteobacteria;uncultured;uncultured bacterium	5
Bacteria;Proteobacteria;Alphaproteobacteria;Rhodospirillales;Magnetospiraceae;uncultured	5
Bacteria;Planctomycetota;Planctomycetes;Pirellulales;Pirellulaceae;Rhodopirellula	5
Bacteria;Proteobacteria;Alphaproteobacteria;Rhizobiales;Methyloligellaceae;uncultured	5
Bacteria;Desulfobacterota;Desulfobulbia;Desulfobulbales;Desulfobulbaceae;uncultured	5
Bacteria;Bdellovibrionota;Oligoflexia;0319-6G20;uncultured bacterium	4
Bacteria;Bacteroidota;Bacteroidia;Cytophagales;Flammeovirgaceae;uncultured	4
Bacteria;Proteobacteria;Alphaproteobacteria;Rhodobacterales;Rhodobacteraceae;Pseudoruegeria	4
Bacteria;Desulfobacterota;uncultured;uncultured delta proteobacterium	4
Bacteria;Bacteroidota;Bacteroidia;Bacteroidales;Marinifilaceae;uncultured	4
Bacteria;Proteobacteria;Alphaproteobacteria;Rhizobiales;Rhizobiaceae;Allorhizobium-Neorhizobium-Pararhizobium-Rhizobium	4
Archaea;Nanoarchaeota;Nanoarchaeia;Woesearchaeales;uncultured euryarchaeote	4
Bacteria;Bacteroidota;Bacteroidia;Bacteroidales;Bacteroidetes vadinHA17;uncultured soil bacterium	4
Bacteria;Proteobacteria;Gammaproteobacteria;Arenicellales;Arenicellaceae;Candidatus Thiosymbion	4
Bacteria;Desulfobacterota;Desulfuromonadia;Geopsychrobacteraceae;Malonomonas;Malonomonas rubra	4
Bacteria;Bacteroidota;Bacteroidia;Bacteroidales;SB-5;uncultured bacterium	4
Bacteria;Proteobacteria;Alphaproteobacteria;Micavibrionales;Micavibrionaceae;uncultured	4
Bacteria;Firmicutes;Clostridia;Lachnospirales;Lachnospiraceae;Coprococcus	4
Bacteria;Verrucomicrobiota;Verrucomicrobiae;Pedosphaerales;Pedosphaeraceae;uncultured bacterium	4
Bacteria;Proteobacteria;Alphaproteobacteria;Rhizobiales;Rhizobiaceae;Pseudahrensia	4
Bacteria;SAR324 clade(Marine group B);uncultured delta proteobacterium	4
Bacteria;Bacteroidota;Kapabacteria;Kapabacteriales;uncultured organism	4
Bacteria;Myxococcota;Polyangia;VHS-B3-70;uncultured delta proteobacterium	4
Bacteria;Spirochaetota;Leptospirae;Leptospirales;Leptospiraceae;uncultured	4
Bacteria;Desulfobacterota;Desulfarculia;Desulfarculales;Desulfarculaceae;uncultured	4
Bacteria;Actinobacteriota;Coriobacteriia;CG2-30-50-142;Actinobacteria bacterium CG2_30_50_142	4
Bacteria;Proteobacteria;Alphaproteobacteria;Rhodobacterales;Rhodobacteraceae;Donghicola	4
Bacteria;Verrucomicrobiota;Lentisphaeria;P.palmC41;uncultured bacterium	4
Bacteria;Proteobacteria;Alphaproteobacteria;Rhizobiales;Beijerinckiaceae;Methylobacterium-Methylorubrum	4
Bacteria;Verrucomicrobiota;Chlamydiae;Chlamydiales;Simkaniaceae;uncultured	4
Bacteria;Bacteroidota;Bacteroidia;Chitinophagales;Saprospiraceae;Portibacter	4
Bacteria;Desulfobacterota;Desulfuromonadia;Geopsychrobacteraceae;Malonomonas;uncultured delta proteobacterium	4
Archaea;Crenarchaeota;Nitrososphaeria;Nitrosopumilales;Nitrosopumilaceae;Candidatus Nitrosopumilus	4
Bacteria;Myxococcota;Polyangia;Polyangiales;Sandaracinaceae;uncultured	4
Bacteria;Bacteroidota;Bacteroidia;Bacteroidales;Bacteroidetes vadinHA17;uncultured Bacteroidales bacterium	4
Bacteria;Patescibacteria;Gracilibacteria;JGI 0000069-P22;uncultured bacterium	4
Bacteria;Modulibacteria;Moduliflexia;Moduliflexales;Moduliflexaceae;uncultured organism	4
Bacteria;Firmicutes;Bacilli;Acholeplasmatales;Acholeplasmataceae;Acholeplasma	4
Bacteria;Proteobacteria;Gammaproteobacteria;Burkholderiales;Rhodocyclaceae;Dechloromonas	4
Bacteria;Proteobacteria;Gammaproteobacteria;Burkholderiales;Comamonadaceae;Caenimonas	4
Archaea;Nanoarchaeota;Nanoarchaeia;Woesearchaeales;SCGC AAA286-E23;metagenome	4
Bacteria;Proteobacteria;Alphaproteobacteria;Thalassobaculales;uncultured;uncultured bacterium	4
Bacteria;Bacteroidota;Bacteroidia;Bacteroidales;Marinilabiliaceae;Labilibacter	4
Bacteria;Firmicutes;Clostridia;Gracilibacteraceae;Lutispora;uncultured bacterium	4
Bacteria;Myxococcota;Myxococcia;Myxococcales;Myxococcaceae;Corallococcus	4
Bacteria;Proteobacteria;Alphaproteobacteria;Caulobacterales;Hyphomonadaceae;uncultured	4
Bacteria;Proteobacteria;Alphaproteobacteria;Defluviicoccales;Defluviicoccaceae;Defluviicoccus	4
Bacteria;Desulfobacterota;Desulfobulbia;Desulfobulbales;Desulfurivibrionaceae;MSBL7	4
Bacteria;Proteobacteria;Gammaproteobacteria;Burkholderiales;Oxalobacteraceae;Undibacterium	4
Bacteria;Proteobacteria;Gammaproteobacteria;Pasteurellales;Pasteurellaceae;Pasteurellaceae bacterium 20215/4	4
Bacteria;Proteobacteria;Gammaproteobacteria;Enterobacterales;Enterobacteriaceae;Klebsiella	4
Bacteria;Proteobacteria;Alphaproteobacteria;Kiloniellales;Kiloniellaceae;Pelagibius	4
Bacteria;Bacteroidota;Bacteroidia;Chitinophagales;Saprospiraceae;Lewinella	4
Bacteria;Proteobacteria;Gammaproteobacteria;Burkholderiales;Burkholderiaceae;Limnobacter	4
Bacteria;Fusobacteriota;Fusobacteriia;Fusobacteriales;Fusobacteriaceae;Propionigenium	4
Bacteria;Chloroflexi;Anaerolineae;SBR1031;uncultured Chloroflexi bacterium	4
Bacteria;Proteobacteria;Gammaproteobacteria;Oceanospirillales;Halomonadaceae;Halomonas	4
Archaea;Aenigmarchaeota;Deep Sea Euryarchaeotic Group(DSEG);uncultured archaeon	4
Bacteria;Myxococcota;Polyangia;VHS-B3-70;uncultured bacterium	4
Bacteria;Firmicutes;Clostridia;Lachnospirales;Lachnospiraceae;Anaerostipes	4
Bacteria;Myxococcota;Polyangia;Polyangiales;Sandaracinaceae;Sandaracinus	4
Bacteria;Proteobacteria;Alphaproteobacteria;Elsterales;uncultured;uncultured bacterium	4
Bacteria;Bacteroidota;Bacteroidia;Chitinophagales;Saprospiraceae;Phaeodactylibacter	4
Bacteria;Myxococcota;Polyangia;Polyangiales;Polyangiaceae;Sorangium	4
Bacteria;Proteobacteria;Gammaproteobacteria;Alteromonadales;Alteromonadaceae;uncultured	4
Bacteria;Proteobacteria;Alphaproteobacteria;Elsterales;uncultured;uncultured soil bacterium	4
Bacteria;Proteobacteria;Gammaproteobacteria;Enterobacterales;Morganellaceae;Buchnera	4
Bacteria;Bacteroidota;Bacteroidia;Bacteroidales;Bacteroidetes vadinHA17;uncultured Cytophagales bacterium	4
Bacteria;Bacteroidota;Bacteroidia;Bacteroidales;Bacteroidales RF16 group;uncultured bacterium	4
Bacteria;Actinobacteriota;Acidimicrobiia;Microtrichales;Microtrichaceae;Sva0996 marine group	4
Bacteria;Cyanobacteria;Vampirivibrionia;Gastranaerophilales;uncultured bacterium	4
Bacteria;Bacteroidota;Rhodothermia;Rhodothermales;Rhodothermaceae;uncultured	4
Bacteria;Firmicutes;Negativicutes;Veillonellales-Selenomonadales;Sporomusaceae;uncultured	3
Bacteria;Firmicutes;Bacilli;Izemoplasmatales;uncultured bacterium	3
Bacteria;Proteobacteria;Gammaproteobacteria;Ectothiorhodospirales;Thioalkalispiraceae;Thioalkalispira-Sulfurivermis	3
Bacteria;Bacteroidota;Bacteroidia;Bacteroidales;Bacteroidetes vadinHA17;uncultured Prolixibacter sp.	3
Bacteria;Proteobacteria;Alphaproteobacteria;AT-s3-44;uncultured Rhodospirillales bacterium	3
Bacteria;Proteobacteria;Gammaproteobacteria;Alteromonadales;Alteromonadaceae;Agaribacter	3
Bacteria;Bacteroidota;Bacteroidia;Bacteroidales;Rikenellaceae;Rikenellaceae RC9 gut group	3
Bacteria;Myxococcota;Polyangia;Polyangiales;Polyangiaceae;Aetherobacter	3
Bacteria;Proteobacteria;Gammaproteobacteria;JTB23;uncultured bacterium	3
Bacteria;Caldatribacteriota;JS1;uncultured bacterium	3
Bacteria;Firmicutes;Bacilli;Staphylococcales;Staphylococcaceae;Staphylococcus	3
Bacteria;Firmicutes;Bacilli;Bacillales;Bacillaceae;Aureibacillus	3
Bacteria;Proteobacteria;Alphaproteobacteria;Rhodospirillales;uncultured;uncultured Alphaproteobacteria bacterium	3
Bacteria;Proteobacteria;Gammaproteobacteria;Methylococcales;Methylomonadaceae;Methylobacter	3
Bacteria;Desulfobacterota;Desulfovibrionia;Desulfovibrionales;Desulfovibrionaceae;uncultured	3
Bacteria;Desulfobacterota;Desulfobulbia;Desulfobulbales;Desulfurivibrionaceae;Desulfurivibrio	3
Bacteria;Proteobacteria;Gammaproteobacteria;uncultured bacterium	3
Bacteria;Proteobacteria;Gammaproteobacteria;SS1-B-09-64;uncultured bacterium	3
Bacteria;Proteobacteria;Gammaproteobacteria;Vibrionales;Vibrionaceae;Catenococcus	3
Archaea;Nanoarchaeota;Nanoarchaeia;Woesearchaeales;uncultured archaeon	3
Bacteria;Proteobacteria;Alphaproteobacteria;Caulobacterales;Parvularculaceae;Marinicaulis	3
Bacteria;Desulfobacterota;uncultured;uncultured bacterium	3
Bacteria;Proteobacteria;Gammaproteobacteria;Enterobacterales;Budviciaceae;Pragia	3
Bacteria;Proteobacteria;Gammaproteobacteria;Halothiobacillales;Thioalkalibacteraceae;Guyparkeria	3
Bacteria;Desulfobacterota;Desulfuromonadia;Geobacterales;Geobacteraceae;Trichlorobacter	3
Bacteria;Desulfobacterota;Desulfobacteria;Desulfobacterales;Desulfobacteraceae;Desulfobacula	3
Bacteria;Firmicutes;Clostridia;Clostridiales;Caloramatoraceae;Thermobrachium	3
Bacteria;Bacteroidota;Bacteroidia;Bacteroidales;SB-5;bacterium YC-LK-LKJ31	3
Bacteria;Proteobacteria;Gammaproteobacteria;Oceanospirillales;Alcanivoracaceae1;Alcanivorax	3
Bacteria;Proteobacteria;Gammaproteobacteria;Enterobacterales;Erwiniaceae;Izhakiella	3
Bacteria;Chloroflexi;Dehalococcoidia;Napoli-4B-65;uncultured bacterium	3
Bacteria;Chloroflexi;Anaerolineae;RBG-13-54-9;uncultured bacterium	3
Bacteria;Patescibacteria;ABY1;Candidatus Falkowbacteria;uncultured bacterium	3
Bacteria;Desulfobacterota;Syntrophobacteria;Syntrophobacterales;uncultured;uncultured bacterium	3
Bacteria;Patescibacteria;Saccharimonadia;Saccharimonadales;uncultured bacterium	3
Bacteria;Proteobacteria;Gammaproteobacteria;Chromatiales;Chromatiaceae;Candidatus Thiobios	3
Bacteria;Proteobacteria;Gammaproteobacteria;Enterobacterales;Morganellaceae;Cosenzaea	3
Bacteria;Proteobacteria;Gammaproteobacteria;Vibrionales;Vibrionaceae;Enterovibrio	3
Bacteria;Chloroflexi;Anaerolineae;Anaerolineales;Anaerolineaceae;RBG-16-58-14	3
Bacteria;Firmicutes;Clostridia;Lachnospirales;Lachnospiraceae;Lachnoclostridium	3
Bacteria;Armatimonadota;DG-56;uncultured bacterium	3
Bacteria;Bacteroidota;Bacteroidia;Bacteroidales;Marinilabiliaceae;Carboxylicivirga	3
Bacteria;Firmicutes;Clostridia;Peptococcales;Peptococcaceae;uncultured	3
Bacteria;Chloroflexi;JG30-KF-CM66;uncultured bacterium	3
Bacteria;Desulfobacterota;Desulfobacteria;Desulfobacterales;Desulfobacteraceae;Desulfobacterium	3
Bacteria;Proteobacteria;Gammaproteobacteria;Pasteurellales;Pasteurellaceae;Mannheimia	3
Bacteria;Chloroflexi;Dehalococcoidia;S085;metagenome	3
Bacteria;Proteobacteria;Alphaproteobacteria;Rhodobacterales;Rhodobacteraceae;Vadicella	2
Bacteria;Aerophobota;Aerophobia;Aerophobales;uncultured bacterium	2
Bacteria;Proteobacteria;Gammaproteobacteria;Burkholderiales;Comamonadaceae;Pelomonas	2
Bacteria;Verrucomicrobiota;Kiritimatiellae;Kiritimatiellales;Kiritimatiellaceae;R76-B128	2
Bacteria;Proteobacteria;Gammaproteobacteria;Enterobacterales;Pectobacteriaceae;Pectobacterium	2
Bacteria;Chloroflexi;SHA-26;uncultured Chloroflexi bacterium	2
Bacteria;Fusobacteriota;Fusobacteriia;Fusobacteriales;Fusobacteriaceae;uncultured Fusobacteria bacterium	2
Bacteria;Campilobacterota;Campylobacteria;Campylobacterales;Arcobacteraceae;Arcobacter	2
Bacteria;Patescibacteria;ABY1;Candidatus Falkowbacteria;Candidatus Falkowbacteria bacterium RIFOXYC2_FULL_34_220	2
Bacteria;Proteobacteria;Gammaproteobacteria;Nitrosococcales;Nitrosococcaceae;FS142-36B-02	2
Bacteria;Chloroflexi;Dehalococcoidia;GIF9;uncultured Chloroflexi bacterium	2
Bacteria;Gemmatimonadota;BD2-11 terrestrial group;uncultured sediment bacterium	2
Bacteria;Firmicutes;Bacilli;Bacillales;Planococcaceae;Sporosarcina	2
Bacteria;Bacteroidota;Bacteroidia;Chitinophagales;uncultured;uncultured bacterium	2
Bacteria;Proteobacteria;Alphaproteobacteria;Rhodobacterales;Rhodobacteraceae;Silicimonas	2
Bacteria;Verrucomicrobiota;Verrucomicrobiae;Opitutales;Puniceicoccaceae;Lentimonas	2
Bacteria;Firmicutes;Clostridia;Peptostreptococcales-Tissierellales;Peptostreptococcaceae;Peptoclostridium	2
Bacteria;Proteobacteria;Alphaproteobacteria;Rhodospirillales;Magnetospiraceae;Magnetospira	2
Bacteria;Verrucomicrobiota;Verrucomicrobiae;Pedosphaerales;Pedosphaeraceae;Ellin516	2
Bacteria;Proteobacteria;Alphaproteobacteria;Rhizobiales;Hyphomicrobiaceae;Pedomicrobium	2
Bacteria;Proteobacteria;Gammaproteobacteria;Alteromonadales;Alteromonadaceae;Aestuariibacter	2
Bacteria;Chloroflexi;Anaerolineae;SJA-15;metagenome	2
Bacteria;Myxococcota;Myxococcia;Myxococcales;Myxococcaceae;Myxococcales bacterium H22C18031201	2
Bacteria;Proteobacteria;Gammaproteobacteria;MBMPE27;uncultured bacterium	2
Bacteria;Firmicutes;Syntrophomonadia;Syntrophomonadales;Syntrophomonadaceae;uncultured	2
Archaea;Nanoarchaeota;Nanoarchaeia;Woesearchaeales;SCGC AAA286-E23;uncultured euryarchaeote	2
Bacteria;Firmicutes;Clostridia;Peptostreptococcales-Tissierellales;Anaerovoracaceae;uncultured	2
Bacteria;Proteobacteria;Alphaproteobacteria;Rhodobacterales;Rhodobacteraceae;uncultured bacterium	2
Bacteria;Planctomycetota;Planctomycetes;Isosphaerales;Isosphaeraceae;uncultured	2
Bacteria;Proteobacteria;Gammaproteobacteria;Nitrosococcales;Nitrosococcaceae;SZB85	2
Bacteria;Proteobacteria;Gammaproteobacteria;MBAE14;uncultured gamma proteobacterium	2
Bacteria;Firmicutes;Bacilli;Paenibacillales;Paenibacillaceae;uncultured	2
Bacteria;Proteobacteria;Gammaproteobacteria;Alteromonadales;Pseudoalteromonadaceae;Psychrosphaera	2
Bacteria;Latescibacterota;Latescibacteria;Latescibacterales;Latescibacteraceae;Candidatus Latescibacter	2
Bacteria;Desulfobacterota;Desulfuromonadia;Geopsychrobacteraceae;Pelobacter;uncultured bacterium	2
Bacteria;Proteobacteria;Alphaproteobacteria;Caulobacterales;Parvularculaceae;Parvularcula	2
Archaea;Crenarchaeota;Nitrososphaeria;Nitrososphaerales;Nitrososphaeraceae;Candidatus Nitrocosmicus	2
Bacteria;Firmicutes;Bacilli;Alicyclobacillales;Alicyclobacillaceae;Alicyclobacillus	2
Bacteria;Armatimonadota;Chthonomonadetes;Chthonomonadales;uncultured bacterium	2
Bacteria;Desulfobacterota;Desulfobacteria;Desulfobacterales;Desulfobacteraceae;Desulfospira	2
Bacteria;Proteobacteria;Alphaproteobacteria;Rhizobiales;Rhizobiaceae;Aurantimonas	2
Archaea;Thermoplasmatota;Thermoplasmata;Marine Benthic Group D and DHVEG-1;uncultured euryarchaeote	2
Bacteria;Firmicutes;Bacilli;Bacillales;Sporolactobacillaceae;Pullulanibacillus	2
Bacteria;Desulfobacterota;Desulfobacteria;Desulfobacterales;uncultured;uncultured bacterium	2
Bacteria;Firmicutes;Bacilli;Paenibacillales;Paenibacillaceae;Ammoniphilus	2
Bacteria;Proteobacteria;Alphaproteobacteria;Rhodobacterales;Rhodobacteraceae;Ruegeria	2
Bacteria;Firmicutes;Clostridia;Peptostreptococcales-Tissierellales;Clostridium sensu stricto;Clostridium formicaceticum	2
Archaea;Nanoarchaeota;Nanoarchaeia;Woesearchaeales;SCGC AAA286-E23;uncultured archaeon	2
Bacteria;Firmicutes;Clostridia;Oscillospirales;Oscillospiraceae;V9D2013 group	2
Bacteria;Proteobacteria;Gammaproteobacteria;Chromatiales;Chromatiaceae;uncultured	2
Bacteria;Planctomycetota;Planctomycetes;Pirellulales;Pirellulaceae;Blastopirellula	2
Bacteria;Acidobacteriota;Aminicenantia;Aminicenantales;uncultured Aminicenantes bacterium	2
Bacteria;Fibrobacterota;Fibrobacteria;Fibrobacterales;BBMC-4;uncultured bacterium	2
Bacteria;Fusobacteriota;Fusobacteriia;Fusobacteriales;Fusobacteriaceae;Psychrilyobacter	2
Bacteria;Myxococcota;Polyangia;Polyangiales;BIrii41;metagenome	2
Bacteria;Bacteroidota;Bacteroidia;Bacteroidetes VC2.1 Bac22;uncultured bacterium	2
Bacteria;Patescibacteria;Microgenomatia;Candidatus Levybacteria;uncultured bacterium	2
Bacteria;Methylomirabilota;Methylomirabilia;Methylomirabilales;Methylomirabilaceae;Sh765B-TzT-35	2
Bacteria;Firmicutes;Negativicutes;Veillonellales-Selenomonadales;Sporomusaceae;Sporomusa	2
Bacteria;NB1-j;uncultured delta proteobacterium	2
Bacteria;Planctomycetota;Phycisphaerae;MSBL9;SG8-4;uncultured planctomycete	2
Bacteria;Verrucomicrobiota;Lentisphaeria;Victivallales;BD2-3;uncultured Verrucomicrobia bacterium	2
Bacteria;Proteobacteria;Alphaproteobacteria;Rhizobiales;Devosiaceae;Cucumibacter	2
Bacteria;Bacteroidota;Bacteroidia;Bacteroidales;Marinilabiliaceae;Saccharicrinis	2
Archaea;Crenarchaeota;Bathyarchaeia;unidentified archaeon	2
Bacteria;Actinobacteriota;Actinobacteria;Corynebacteriales;Corynebacteriaceae;Corynebacterium	2
Bacteria;Patescibacteria;Microgenomatia;Candidatus Beckwithbacteria;uncultured bacterium	2
Bacteria;Armatimonadota;uncultured;uncultured Armatimonadetes bacterium	2
Bacteria;Desulfobacterota;Desulfobacteria;Desulfobacterales;Desulfolunaceae;Desulfoluna	2
Bacteria;Firmicutes;Clostridia;Clostridiales;Clostridiaceae;Clostridium sensu stricto 9	2
Bacteria;Proteobacteria;Gammaproteobacteria;Oceanospirillales;Saccharospirillaceae;Oleibacter	2
Bacteria;Proteobacteria;Gammaproteobacteria;Burkholderiales;Nitrosomonadaceae;mle1-7	2
Bacteria;Bacteroidota;Bacteroidia;Sphingobacteriales;AKYH767;metagenome	2
Bacteria;Proteobacteria;Gammaproteobacteria;Burkholderiales;Rhodocyclaceae;Azoarcus	2
Bacteria;Proteobacteria;Gammaproteobacteria;Cellvibrionales;Cellvibrionaceae;uncultured	2
Bacteria;Proteobacteria;Gammaproteobacteria;BD7-8;uncultured bacterium	2
Bacteria;Proteobacteria;Gammaproteobacteria;B2M28;uncultured gamma proteobacterium	2
Bacteria;Firmicutes;Bacilli;Bacillales;Planococcaceae;uncultured	2
Archaea;Micrarchaeota;Micrarchaeia;Micrarchaeales;uncultured archaeon	2
Bacteria;Firmicutes;Clostridia;Lachnospirales;Lachnospiraceae;[Ruminococcus] torques group	2
Bacteria;Gemmatimonadota;Longimicrobia;Longimicrobiales;Longimicrobiaceae;uncultured compost bacterium	2
Bacteria;Desulfobacterota;Desulfuromonadia;PB19;metagenome	2
Bacteria;Bacteroidota;Bacteroidia;Flavobacteriales;Flavobacteriaceae;Mesoflavibacter	2
Bacteria;Proteobacteria;Alphaproteobacteria;Parvibaculales;Parvibaculaceae;Parvibaculum	2
Bacteria;Proteobacteria;Alphaproteobacteria;Rhodobacterales;Rhodobacteraceae;Pseudophaeobacter	2
Bacteria;Desulfobacterota;Desulfuromonadia;Bradymonadales;uncultured bacterium	2
Bacteria;Proteobacteria;Alphaproteobacteria;Thalassobaculales;uncultured;metagenome	2
Bacteria;Bdellovibrionota;Oligoflexia;053A03-B-DI-P58;uncultured bacterium	2
Bacteria;Proteobacteria;Alphaproteobacteria;Rhizobiales;uncultured;uncultured bacterium	2
Bacteria;Cyanobacteria;Vampirivibrionia;Gastranaerophilales;uncultured organism	2
Bacteria;Verrucomicrobiota;Verrucomicrobiae;Verrucomicrobiales;Rubritaleaceae;Roseibacillus	2
Bacteria;Acidobacteriota;Subgroup 18;uncultured prokaryote	2
Bacteria;Planctomycetota;vadinHA49;uncultured bacterium	2
Bacteria;Proteobacteria;Gammaproteobacteria;Burkholderiales;Comamonadaceae;Rhizobacter	2
Archaea;Crenarchaeota;Bathyarchaeia;metagenome	2
Bacteria;Bacteroidota;Ignavibacteria;Ignavibacteriales;PHOS-HE36;uncultured bacterium	2
Bacteria;Verrucomicrobiota;Kiritimatiellae;WCHB1-41;uncultured soil bacterium PBS-III-20	2
Bacteria;Firmicutes;Bacilli;Aneurinibacillales;Aneurinibacillaceae;Aneurinibacillus	2
Bacteria;Proteobacteria;Alphaproteobacteria;Rhodobacterales;Rhodobacteraceae;Roseicyclus	2
Bacteria;Desulfobacterota;Syntrophobacteria;Syntrophobacterales;Syntrophobacteraceae;Desulfosoma	2
Bacteria;Firmicutes;Clostridia;Lachnospirales;Lachnospiraceae;Lachnospiraceae NK4A136 group	2
Bacteria;Proteobacteria;Gammaproteobacteria;Burkholderiales;uncultured bacterium	2
Bacteria;Firmicutes;Bacilli;Paenibacillales;Paenibacillaceae;Fontibacillus	2
Bacteria;Desulfobacterota;Desulfuromonadia;Geopsychrobacteraceae;Pelobacter;Pelobacter massiliensis	2
Bacteria;Deferribacterota;Deferribacteres;Deferribacterales;Deferribacteraceae;Denitrovibrio	2
Bacteria;Planctomycetota;Phycisphaerae;Tepidisphaerales;WD2101 soil group;uncultured bacterium	2
Bacteria;Bacteroidota;Bacteroidia;Cytophagales;Cyclobacteriaceae;Marinoscillum	2
Bacteria;Proteobacteria;Gammaproteobacteria;Methylococcales;Methylomonadaceae;Milano-WF1B-03	2
Bacteria;Planctomycetota;Phycisphaerae;Phycisphaerales;Phycisphaeraceae;uncultured	2
Bacteria;Verrucomicrobiota;Verrucomicrobiae;Pedosphaerales;Pedosphaeraceae;ADurb.Bin063-1	2
Bacteria;Calditrichota;Calditrichia;Calditrichales;Calditrichaceae;Calorithrix	2
Archaea;Halobacterota;Halobacteria;Halobacterales;uncultured haloarchaeon	2
Bacteria;Proteobacteria;Gammaproteobacteria;Milano-WF1B-44;uncultured bacterium	2
Bacteria;Actinobacteriota;Coriobacteriia;OPB41;uncultured actinobacterium	2
Bacteria;Planctomycetota;Pla3 lineage;uncultured organism	2
Bacteria;TX1A-33;uncultured bacterium	2
Bacteria;Firmicutes;Incertae Sedis;DTU014;uncultured Clostridia bacterium	2
Bacteria;Firmicutes;Clostridia;Hungateiclostridiaceae;Ruminiclostridium;Ruminiclostridium sufflavum	2
Bacteria;Proteobacteria;Gammaproteobacteria;Aeromonadales;Succinivibrionaceae;Succinivibrionaceae UCG-001	2
Bacteria;Planctomycetota;Phycisphaerae;MSBL9;SG8-4;uncultured deep-sea bacterium	2
Bacteria;Marinimicrobia (SAR406 clade);uncultured bacterium FGYC_13M19	2
Bacteria;Patescibacteria;Parcubacteria;Candidatus Kaiserbacteria;uncultured bacterium	2
Archaea;Crenarchaeota;Nitrososphaeria;Nitrososphaerales;Nitrososphaeraceae;uncultured archaeon	2
Bacteria;Campilobacterota;Campylobacteria;Campylobacterales;Arcobacteraceae;Poseidonibacter	2
Bacteria;Proteobacteria;Gammaproteobacteria;Ectothiorhodospirales;Thioalkalispiraceae;Thiohalophilus	2
Bacteria;Cyanobacteria;Cyanobacteriia;Cyanobacteriales;Microcystaceae;Microcystis PCC-7914	2
Bacteria;Proteobacteria;Gammaproteobacteria;Arenicellales;Arenicellaceae;HTCC5015	2
Archaea;Halobacterota;Methanosarcinia;Methanosarciniales;Methanosaetaceae;Methanosaeta	2
Bacteria;Bacteroidota;Bacteroidia;Bacteroidales;Prolixibacteraceae;WCHB1-32	2
Bacteria;Bacteroidota;Bacteroidia;Flavobacteriales;Flavobacteriaceae;Aureicoccus marinus	2
Bacteria;Desulfobacterota;Desulfuromonadia;Desulfuromonadaceae;uncultured bacterium	2
Bacteria;Proteobacteria;Gammaproteobacteria;Nitrosococcales;Nitrosococcaceae;Cm1-21	2
Bacteria;Proteobacteria;Gammaproteobacteria;Burkholderiales;Rhodocyclaceae;Sulfuritalea	2
Bacteria;Proteobacteria;Gammaproteobacteria;HOC36;Candidatus Thioglobus sp. REDSEA-S12_B1	2
Bacteria;Proteobacteria;Gammaproteobacteria;Cellvibrionales;Halieaceae;OM60(NOR5) clade	2
Bacteria;Proteobacteria;Gammaproteobacteria;Ectothiorhodospirales;Ectothiorhodospiraceae;uncultured	2
Bacteria;Bacteroidota;Bacteroidia;Bacteroidales;Bacteroidetes BD2-2;uncultured organism	2
Bacteria;Myxococcota;Polyangia;PS-B29;uncultured organism	2
Bacteria;Cyanobacteria;Vampirivibrionia;Obscuribacterales;Obscuribacteraceae;metagenome	2
Bacteria;Firmicutes;Bacilli;Bacillales;Bacillaceae;uncultured	2
Bacteria;Bacteroidota;Bacteroidia;Flavobacteriales;Flavobacteriaceae;Gilvibacter	2
Bacteria;Desulfobacterota;Desulfobacteria;Desulfobacterales;Desulfolunaceae;Desulfofrigus	2
Bacteria;Desulfobacterota;Dissulfuribacteria;Dissulfuribacterales;Dissulfuribacteraceae;uncultured	2
Archaea;Crenarchaeota;Nitrososphaeria;Nitrososphaerales;Nitrososphaeraceae;Candidatus Nitrososphaera	2
Bacteria;Firmicutes;Incertae Sedis;DTU014;uncultured bacterium	2
Bacteria;Nitrospirota;BMS9AB35;uncultured bacterium	2
Bacteria;Proteobacteria;Gammaproteobacteria;Alteromonadales;Alteromonadaceae;Rheinheimera	2
Bacteria;Proteobacteria;Alphaproteobacteria;Puniceispirillales;SAR116 clade;uncultured bacterium	2
Bacteria;Chloroflexi;Anaerolineae;Anaerolineales;Anaerolineaceae;Leptolinea	2
Bacteria;Desulfobacterota;Syntrophia;Syntrophales;Smithellaceae;Smithella	2
Bacteria;Myxococcota;Polyangia;Polyangiales;Eel-36e1D6;uncultured bacterium	2
Bacteria;Desulfobacterota;Desulfobacteria;Desulfobacterales;Desulfolunaceae;uncultured	2
Bacteria;Spirochaetota;Spirochaetia;Spirochaetales;Spirochaetaceae;Candidatus Marispirochaeta	2
Bacteria;Firmicutes;Bacilli;Bacillales;Bacillaceae;Anoxybacillus	2
Bacteria;Planctomycetota;Phycisphaerae;MSBL9;4572-13;uncultured organism	2
Bacteria;Proteobacteria;Alphaproteobacteria;Zavarziniales;uncultured;metagenome	2
Bacteria;Proteobacteria;Gammaproteobacteria;Aeromonadales;Aeromonadaceae;Tolumonas	2
Bacteria;Bacteroidota;Bacteroidia;Sphingobacteriales;KD1-131;uncultured bacterium	2
Bacteria;Acidobacteriota;Vicinamibacteria;Vicinamibacterales;uncultured;metagenome	2
Bacteria;Proteobacteria;Gammaproteobacteria;HOC36;uncultured bacterium	2
Bacteria;Actinobacteriota;Actinobacteria;Corynebacteriales;Nocardiaceae;Nocardia	2
Archaea;Nanoarchaeota;Nanoarchaeia;Woesearchaeales;SCGC AAA011-D5;Candidatus Diapherotrites archaeon ADurb.Bin253	2
Bacteria;Proteobacteria;Gammaproteobacteria;Oceanospirillales;Nitrincolaceae;Motiliproteus	2
Archaea;Halobacterota;Methanomicrobia;Methanomicrobiales;Methanoregulaceae;Methanoregula	2
Bacteria;Proteobacteria;Gammaproteobacteria;Burkholderiales;Gallionellaceae;Gallionella	2
Bacteria;Desulfobacterota;Syntrophobacteria;Syntrophobacterales;Syntrophobacteraceae;Desulfacinum	2
Bacteria;Proteobacteria;Magnetococcia;Magnetococcales;Magnetococcaceae;Magnetococcus	2
Bacteria;Firmicutes;Clostridia;Peptostreptococcales-Tissierellales;Clostridiisalibacter;uncultured organism	2
Archaea;Thermoplasmatota;uncultured;uncultured euryarchaeote	2
Bacteria;Proteobacteria;Gammaproteobacteria;Alteromonadales;Shewanellaceae;Psychrobium	2
Bacteria;Desulfobacterota;Desulfobacteria;Desulfobacterales;Desulfobacteraceae;Desulfotignum	2
Bacteria;Acidobacteriota;Vicinamibacteria;Vicinamibacterales;uncultured;uncultured bacterium	2
Archaea;Halobacterota;Methanomicrobia;Methanomicrobiales;Methanocorpusculaceae;Methanocalculus	2
Archaea;Halobacterota;Methanosarcinia;Methanosarciniales;Methanosarcinaceae;Methanolobus	2
Bacteria;Myxococcota;Polyangia;MidBa8;uncultured bacterium	2
Bacteria;Desulfobacterota;Syntrophia;Syntrophales;uncultured;uncultured bacterium	2
Bacteria;Proteobacteria;Alphaproteobacteria;Rhizobiales;Rhizobiaceae;Cohaesibacter	2
Bacteria;Bacteroidota;Bacteroidia;Bacteroidales;Bacteroidetes BD2-2;uncultured prokaryote	2
Bacteria;Campilobacterota;Campylobacteria;Campylobacterales;Sulfurimonadaceae;Sulfurimonas	2
Bacteria;Chloroflexi;Anaerolineae;SBR1031;uncultured organism	2
Bacteria;Firmicutes;Negativicutes;Veillonellales-Selenomonadales;Sporomusaceae;Anaerospora	2
Bacteria;Proteobacteria;Alphaproteobacteria;Rhodobacterales;Rhodobacteraceae;Marivita	2
Bacteria;Desulfobacterota;Desulfuromonadia;PB19;uncultured delta proteobacterium DeepAnt-32C6	2
Bacteria;Proteobacteria;Gammaproteobacteria;KI89A clade;uncultured bacterium	2
Bacteria;Firmicutes;Clostridia;Hungateiclostridiaceae;uncultured;uncultured Firmicutes bacterium	2
Bacteria;NB1-j;uncultured bacterium W4-39b	2
Bacteria;Patescibacteria;Gracilibacteria;Candidatus Peregrinibacteria;uncultured Microgenomates group bacterium	2
Bacteria;Actinobacteriota;Acidimicrobiia;Microtrichales;Ilumatobacteraceae;CL500-29 marine group	2
Bacteria;Planctomycetota;Planctomycetes;Pirellulales;Pirellulaceae;uncultured	2
Bacteria;Methylomirabilota;Methylomirabilia;Methylomirabilales;Methylomirabilaceae;Candidatus Methylomirabilis	2
Bacteria;Firmicutes;Clostridia;Oscillospirales;Oscillospiraceae;Papillibacter	2
Bacteria;Proteobacteria;Alphaproteobacteria;Sphingomonadales;Sphingomonadaceae;Sphingobium	2
Bacteria;Planctomycetota;Phycisphaerae;Phycisphaerales;AKAU3564 sediment group;uncultured bacterium	2
Bacteria;Myxococcota;Polyangia;UASB-TL25;metagenome	2
Bacteria;Proteobacteria;Gammaproteobacteria;Oceanospirillales;Endozoicomonadaceae;Kistimonas	2
Bacteria;Desulfobacterota;Desulfuromonadia;Syntrophotaleaceae;Syntrophotalea;uncultured delta proteobacterium	2
Bacteria;Chloroflexi;Dehalococcoidia;SAR202 clade;uncultured bacterium	2
Bacteria;Latescibacterota;uncultured delta proteobacterium	2
Bacteria;Bacteroidota;Bacteroidia;Chitinophagales;Chitinophagaceae;uncultured	2
Bacteria;Fibrobacterota;Fibrobacteria;Fibrobacterales;BBMC-4;uncultured microorganism	2
Bacteria;Proteobacteria;Alphaproteobacteria;Rhizobiales;Rhizobiales Incertae Sedis;uncultured	2
Bacteria;Verrucomicrobiota;Chlamydiae;LD1-PA32;uncultured organism	2
Archaea;Asgardarchaeota;Lokiarchaeia;uncultured archaeon	2
Bacteria;Proteobacteria;Gammaproteobacteria;Oceanospirillales;P13-46;uncultured bacterium	2
Bacteria;Actinobacteriota;Actinobacteria;Micrococcales;Intrasporangiaceae;Janibacter	2
Bacteria;Proteobacteria;Gammaproteobacteria;Aeromonadales;Aeromonadaceae;Zobellella	2
Bacteria;Acidobacteriota;Acidobacteriae;AKIW659;uncultured soil bacterium	2
Bacteria;Desulfobacterota;Desulfovibrionia;Desulfovibrionales;Desulfonatronaceae;Desulfonatronum	2
Bacteria;Proteobacteria;Alphaproteobacteria;Caulobacterales;Hyphomonadaceae;Ponticaulis	2
Bacteria;Bacteroidota;Bacteroidia;Flavobacteriales;Cryomorphaceae;uncultured	2
Bacteria;Proteobacteria;Alphaproteobacteria;Caulobacterales;Caulobacteraceae;Phenylobacterium	2
Bacteria;Proteobacteria;Gammaproteobacteria;Cellvibrionales;Spongiibacteraceae;uncultured	2
Bacteria;Hydrogenedentes;Hydrogenedentia;Hydrogenedentiales;Hydrogenedensaceae;uncultured organism	2
Bacteria;Fusobacteriota;Fusobacteriia;Fusobacteriales;Fusobacteriaceae;Ilyobacter	2
Bacteria;Firmicutes;Bacilli;Erysipelotrichales;Erysipelotrichaceae;Erysipelothrix	2
Bacteria;Bacteroidota;Bacteroidia;Sphingobacteriales;Lentimicrobiaceae;uncultured Sphingobacteriales bacterium	2
Bacteria;MBNT15;uncultured bacterium	2
Bacteria;Proteobacteria;Alphaproteobacteria;Rhizobiales;Rhizobiaceae;Hoeflea	2
Bacteria;Proteobacteria;Gammaproteobacteria;Oceanospirillales;Halomonadaceae;Chromohalobacter	2
Bacteria;Planctomycetota;Phycisphaerae;CCM11a;uncultured planctomycete	2
Bacteria;Desulfobacterota;Desulfovibrionia;Desulfovibrionales;Desulfonatronovibrionaceae;Desulfonatronospira	2
Bacteria;Firmicutes;Clostridia;Clostridiales;Clostridiaceae;Youngiibacter	2
Bacteria;Proteobacteria;Gammaproteobacteria;Enterobacterales;Morganellaceae;Photorhabdus	2
Bacteria;Actinobacteriota;Actinobacteria;Streptosporangiales;Thermomonosporaceae;Actinomadura scrupuli	2
Bacteria;Proteobacteria;Gammaproteobacteria;Burkholderiales;Oxalobacteraceae;Herminiimonas	2
Bacteria;Campilobacterota;Campylobacteria;Campylobacterales;Arcobacteraceae;Pseudarcobacter	2
Archaea;Nanoarchaeota;Nanoarchaeia;Woesearchaeales;GW2011;AR15	2
Bacteria;Desulfobacterota;Desulfuromonadia;PB19;uncultured delta proteobacterium	2
Bacteria;Firmicutes;Clostridia;Clostridiales;Clostridiaceae;uncultured	2
Bacteria;Bacteroidota;Bacteroidia;Flavobacteriales;Flavobacteriaceae;uncultured	2
Bacteria;Desulfobacterota;Desulfobulbia;Desulfobulbales;uncultured;uncultured bacterium	2
Bacteria;Proteobacteria;Alphaproteobacteria;Rhizobiales;Stappiaceae;Labrenzia	2
Bacteria;Spirochaetota;V2072-189E03;uncultured Spirochaetales bacterium	2
Bacteria;Bacteroidota;Bacteroidia;Bacteroidales;Prolixibacteraceae;Roseimarinus	2
Archaea;Euryarchaeota;Methanobacteria;Methanobacteriales;Methanobacteriaceae;Methanosphaera	2
Bacteria;Fibrobacterota;Fibrobacteria;Fibrobacterales;B122;uncultured bacterium	2
Bacteria;Spirochaetota;Spirochaetia;Spirochaetales;Spirochaetaceae;Salinispira	2
Bacteria;Planctomycetota;Planctomycetes;Pirellulales;Pirellulaceae;Pirellula	2
Bacteria;Myxococcota;Myxococcia;Myxococcales;Myxococcaceae;Cystobacter sp. 6tx	2
Bacteria;Firmicutes;Bacilli;Izemoplasmatales;Izemoplasmataceae;Izimaplasma	2
Bacteria;SAR324 clade(Marine group B);metagenome	2
Bacteria;Proteobacteria;Gammaproteobacteria;D90;uncultured organism	2
Bacteria;Patescibacteria;Gracilibacteria;uncultured bacterium	2
Bacteria;SAR324 clade(Marine group B);uncultured organism	2
Bacteria;Proteobacteria;Alphaproteobacteria;Rhodobacterales;Rhodobacteraceae;Roseivivax	2
Bacteria;Marinimicrobia (SAR406 clade);uncultured organism	2
Bacteria;Actinobacteriota;Thermoleophilia;Gaiellales;uncultured;uncultured Solirubrobacter sp.	2
Bacteria;Bacteroidota;Bacteroidia;Bacteroidales;Prolixibacteraceae;BSV13	2
Bacteria;Bacteroidota;Bacteroidia;Flavobacteriales;Flavobacteriaceae;uncultured bacterium	2
Bacteria;Firmicutes;D8A-2;uncultured bacterium	2
Bacteria;Proteobacteria;Gammaproteobacteria;EC3;uncultured bacterium	2
Bacteria;Firmicutes;Clostridia;Lachnospirales;Lachnospiraceae;Anaerostignum	2
Bacteria;Desulfobacterota;Desulfomonilia;Desulfomonilales;Desulfomonilaceae;Desulfomonile	2
Bacteria;Proteobacteria;Alphaproteobacteria;Rhizobiales;Beijerinckiaceae;Methylorosula	2
Bacteria;Proteobacteria;Gammaproteobacteria;Alteromonadales;Moritellaceae;uncultured	2
Bacteria;Verrucomicrobiota;Kiritimatiellae;WCHB1-41;uncultured bacterium	2
Bacteria;Acidobacteriota;Holophagae;Holophagales;Holophagaceae;Geothrix	2
Bacteria;Latescibacterota;Latescibacteria;Latescibacterales;Latescibacteraceae;uncultured bacterium	2
Bacteria;Desulfobacterota;Desulfuromonadia;Geopsychrobacteraceae;Malonomonas;uncultured bacterium	2
Bacteria;Firmicutes;Bacilli;Bacillales;Planococcaceae;Planomicrobium	2
Archaea;Thermoplasmatota;Thermoplasmata;uncultured;uncultured archaeon	2
Bacteria;Patescibacteria;Microgenomatia;Candidatus Gottesmanbacteria;uncultured bacterium	2
Bacteria;MBNT15;uncultured delta proteobacterium	2
Bacteria;Proteobacteria;Gammaproteobacteria;Burkholderiales;Gallionellaceae;Sideroxydans	2
Bacteria;Verrucomicrobiota;Verrucomicrobiae;Pedosphaerales;Pedosphaeraceae;DEV008	2
Bacteria;Proteobacteria;Alphaproteobacteria;Rhodospirillales;Terasakiellaceae;Terasakiella	2
Bacteria;Desulfobacterota;Desulfarculia;Desulfarculales;Desulfarculaceae;Desulfarculus	2
Bacteria;Firmicutes;Clostridia;Hungateiclostridiaceae;Acetivibrio;Acetivibrio cellulolyticus CD2	2
Bacteria;Bdellovibrionota;Bdellovibrionia;Bacteriovoracales;Bacteriovoracaceae;uncultured	2
Bacteria;Chloroflexi;Anaerolineae;SBR1031;A4b;uncultured bacterium	2
Bacteria;Proteobacteria;Alphaproteobacteria;Rhodobacterales;Rhodobacteraceae;Limibaculum	2
Archaea;Euryarchaeota;Methanobacteria;Methanobacteriales;Methanobacteriaceae;Methanobacterium	2
Bacteria;Proteobacteria;Gammaproteobacteria;Gammaproteobacteria Incertae Sedis;Unknown Family;uncultured	2
Bacteria;Proteobacteria;Gammaproteobacteria;Cardiobacteriales;Cardiobacteriaceae;uncultured	2
Archaea;Crenarchaeota;Bathyarchaeia;uncultured crenarchaeote	2
Bacteria;Firmicutes;Bacilli;Mycoplasmatales;Mycoplasmataceae;uncultured	2
Bacteria;Proteobacteria;Alphaproteobacteria;Rhodobacterales;Rhodobacteraceae;Aliiroseovarius	2
Bacteria;Proteobacteria;Gammaproteobacteria;Alteromonadales;Psychromonadaceae;Alteromonadaceae bacterium 1ta3	2
Bacteria;Proteobacteria;Alphaproteobacteria;Caulobacterales;Parvularculaceae;Hyphococcus	2
Bacteria;Firmicutes;Clostridia;Clostridiales;Clostridiaceae;uncultured bacterium	2
Bacteria;Bdellovibrionota;Oligoflexia;Oligoflexales;uncultured;uncultured organism	2
Bacteria;Proteobacteria;Gammaproteobacteria;Ectothiorhodospirales;Ectothiorhodospiraceae;Thiogranum	2
Bacteria;Myxococcota;Polyangia;MidBa8;uncultured microorganism	2
Bacteria;Bacteroidota;Bacteroidia;Bacteroidales;Prolixibacteraceae;uncultured	2
Bacteria;Calditrichota;Calditrichia;Calditrichales;Calditrichaceae;uncultured organism	2
Bacteria;Bacteroidota;Bacteroidia;Bacteroidales;SB-5;uncultured soil bacterium	2
Bacteria;Planctomycetota;OM190;uncultured planctomycete	2
Bacteria;Myxococcota;Polyangia;Polyangiales;BIrii41;uncultured delta proteobacterium	2
Bacteria;Firmicutes;Bacilli;Bacillales;Planococcaceae;Paenisporosarcina	2
Bacteria;Actinobacteriota;Acidimicrobiia;Microtrichales;uncultured;uncultured bacterium	2
Bacteria;Proteobacteria;Alphaproteobacteria;Sphingomonadales;Sphingomonadaceae;Sphingomonas	2
Bacteria;Proteobacteria;Gammaproteobacteria;Burkholderiales;Rhodocyclaceae;Z-35	2
Bacteria;Gemmatimonadota;Gemmatimonadetes;Gemmatimonadales;Gemmatimonadaceae;Gemmatimonas	2
Bacteria;Firmicutes;Clostridia;Oscillospirales;UCG-011;uncultured rumen bacterium	2
Bacteria;Proteobacteria;Gammaproteobacteria;Burkholderiales;Oxalobacteraceae;Herbaspirillum	2
Bacteria;Firmicutes;Bacilli;Acholeplasmatales;Acholeplasmataceae;Anaeroplasma	2
Bacteria;Fibrobacterota;Fibrobacteria;Fibrobacterales;TG3;uncultured organism	2
Bacteria;Bacteroidota;Bacteroidia;Flavobacteriales;Flavobacteriaceae;Spongiimicrobium	2
Bacteria;Actinobacteriota;Thermoleophilia;Gaiellales;uncultured;uncultured microorganism	2
Bacteria;Proteobacteria;Alphaproteobacteria;Rhizobiales;Beijerinckiaceae;Methylocystis	2
Bacteria;Actinobacteriota;Acidimicrobiia;IMCC26256;uncultured bacterium	2
Bacteria;Proteobacteria;Gammaproteobacteria;Enterobacterales;Enterobacteriaceae;Plesiomonas	2
Bacteria;Proteobacteria;Alphaproteobacteria;Defluviicoccales;uncultured;uncultured bacterium	2
Bacteria;Latescibacterota;Latescibacteria;Latescibacterales;Latescibacteraceae;uncultured organism	2
Bacteria;Firmicutes;Clostridia;Monoglobales;Monoglobaceae;Monoglobus	2
Bacteria;Marinimicrobia (SAR406 clade);uncultured deep-sea bacterium	2
Bacteria;Fibrobacterota;Fibrobacteria;Fibrobacterales;BBMC-4;metagenome	2
Bacteria;Firmicutes;Clostridia;Clostridiales;Clostridiaceae;Clostridium sensu stricto 2	1
Bacteria;Proteobacteria;Alphaproteobacteria;Rhodobacterales;Rhodobacteraceae;Tropicibacter	1
Bacteria;Acidobacteriota;Acidobacteriae;Paludibaculum;uncultured bacterium	1
Bacteria;Firmicutes;Clostridia;Lachnospirales;Lachnospiraceae;Epulopiscium	1
Bacteria;Campilobacterota;Campylobacteria;Campylobacterales;Arcobacteraceae;Malaciobacter	1
Bacteria;Acidobacteriota;Acidobacteriae;Subgroup 13;uncultured bacterium	1
Bacteria;Bacteroidota;Bacteroidia;Bacteroidales;SB-5;uncultured Cytophagales bacterium	1
Bacteria;Acidobacteriota;Vicinamibacteria;Vicinamibacterales;Vicinamibacteraceae;uncultured Acidobacteria bacterium	1
Archaea;Thermoplasmatota;Thermoplasmata;Marine Benthic Group D and DHVEG-1;uncultured archaeon	1
Bacteria;Actinobacteriota;RBG-16-55-12;uncultured bacterium	1
Bacteria;Proteobacteria;Gammaproteobacteria;Burkholderiales;Rhodocyclaceae;Azonexus	1
Bacteria;Firmicutes;Desulfotomaculia;Desulfotomaculales;Desulfallas-Sporotomaculum;BRH-c8a	1
Bacteria;Firmicutes;Bacilli;Lactobacillales;Listeriaceae;Brochothrix	1
Bacteria;Myxococcota;Polyangia;UASB-TL25;uncultured bacterium	1
Bacteria;MBNT15;Deltaproteobacteria bacterium CSP1-8	1
Bacteria;Proteobacteria;Alphaproteobacteria;Micropepsales;Micropepsaceae;uncultured	1
Bacteria;Firmicutes;Clostridia;Hungateiclostridiaceae;Hungateiclostridium;Hungateiclostridium clariflavum	1
Bacteria;Firmicutes;Bacilli;Bacillales;Bacillaceae;Ornithinibacillus	1
Bacteria;Chloroflexi;Chloroflexia;Chloroflexales;Chloroflexaceae;Chloronema	1
Bacteria;Proteobacteria;Gammaproteobacteria;Alteromonadales;Alteromonadaceae;Aliiglaciecola	1
Bacteria;Firmicutes;Bacilli;Paenibacillales;Paenibacillaceae;Thermobacillus	1
Bacteria;Proteobacteria;Gammaproteobacteria;Ga0077536;uncultured gamma proteobacterium	1
Bacteria;Dadabacteria;Dadabacteriia;Dadabacteriales;uncultured bacterium	1
Bacteria;Firmicutes;Desulfotomaculia;Ammonifexales;Ammonificaceae;uncultured	1
Bacteria;Proteobacteria;Gammaproteobacteria;Pasteurellales;Pasteurellaceae;Pasteurella	1
Bacteria;Actinobacteriota;Actinobacteria;Frankiales;Geodermatophilaceae;Blastococcus	1
Bacteria;Chloroflexi;Anaerolineae;Ardenticatenales;uncultured;uncultured sediment bacterium	1
Bacteria;Elusimicrobiota;Lineage IIa;uncultured actinobacterium	1
Bacteria;Proteobacteria;Gammaproteobacteria;Cellvibrionales;Cellvibrionaceae;Agaribacterium	1
Bacteria;Proteobacteria;Gammaproteobacteria;Alteromonadales;Colwelliaceae;uncultured gamma proteobacterium	1
Bacteria;Acidobacteriota;Holophagae;Acanthopleuribacterales;Acanthopleuribacteraceae;Thermotomaculum	1
Bacteria;Proteobacteria;Gammaproteobacteria;Burkholderiales;Burkholderiaceae;Burkholderia-Caballeronia-Paraburkholderia	1
Bacteria;Acidobacteriota;Acidobacteriae;Acidobacteriales;Acidobacteriaceae (Subgroup 1);Occallatibacter	1
Bacteria;Firmicutes;Bacilli;Lactobacillales;Enterococcaceae;Enterococcus	1
Bacteria;Chloroflexi;Anaerolineae;Ardenticatenales;uncultured;uncultured organism	1
Bacteria;Firmicutes;Clostridia;Hungateiclostridiaceae;Hungateiclostridium;Clostridium sp. Bc-iso-3	1
Bacteria;Firmicutes;Clostridia;Clostridiales;Clostridiaceae;Clostridium sensu stricto 6	1
Bacteria;Firmicutes;Desulfotomaculia;Ammonifexales;Desulforudaceae;Candidatus Desulforudis	1
Bacteria;Firmicutes;Clostridia;Lachnospirales;Lachnospiraceae;Marvinbryantia	1
Bacteria;Chloroflexi;Anaerolineae;Anaerolineales;Anaerolineaceae;Longilinea	1
Bacteria;Acidobacteriota;Thermoanaerobaculia;Thermoanaerobaculales;Thermoanaerobaculaceae;TPD-58	1
Bacteria;Planctomycetota;Phycisphaerae;MSBL9;SM23-30;uncultured bacterium	1
Bacteria;Calditrichota;Calditrichia;Calditrichales;Calditrichaceae;SM23-31	1
Bacteria;Proteobacteria;Alphaproteobacteria;Caulobacterales;Parvularculaceae;uncultured	1
Bacteria;Armatimonadota;uncultured;uncultured bacterium SJA-121	1
Bacteria;Firmicutes;Clostridia;Lachnospirales;Lachnospiraceae;Cellulosilyticum	1
Archaea;Nanoarchaeota;Nanoarchaeia;Woesearchaeales;uncultured crenarchaeote	1
Bacteria;Proteobacteria;Alphaproteobacteria;Rhodobacterales;Rhodobacteraceae;Roseovarius	1
Bacteria;Desulfobacterota;Desulfuromonadia;Geobacterales;Geobacteraceae;uncultured bacterium	1
Bacteria;Proteobacteria;Gammaproteobacteria;Cellvibrionales;Halieaceae;Pseudohaliea	1
Bacteria;Firmicutes;Clostridia;Clostridiales;Clostridiaceae;Clostridium sensu stricto 13	1
Bacteria;Desulfobacterota;Desulfuromonadia;PB19;uncultured bacterium	1
Bacteria;Desulfobacterota;Thermodesulfobacteria;Thermodesulfobacteriales;Thermodesulfobacteriaceae;Thermosulfuriphilus	1
Bacteria;Desulfobacterota;Desulfobacteria;Desulfobacterales;Desulfobacteraceae;bacterium enrichment culture clone AOM-SR-B24	1
Bacteria;Firmicutes;Bacilli;Bacillales;Bacillaceae;Virgibacillus kekensis	1
Bacteria;Desulfobacterota;Desulfuromonadia;Syntrophotaleaceae;Syntrophotalea;Pelobacter acetylenicus	1
Bacteria;Proteobacteria;Gammaproteobacteria;D90;uncultured gamma proteobacterium	1
Bacteria;Proteobacteria;Gammaproteobacteria;Methylococcales;Methylomonadaceae;Methylomonas	1
Bacteria;Planctomycetota;Phycisphaerae;MSBL9;SM23-30;uncultured Planctomyces sp.	1
Bacteria;Actinobacteriota;WCHB1-81;uncultured bacterium	1
Bacteria;Firmicutes;Bacilli;Lactobacillales;Lactobacillaceae;Lactobacillus	1
Bacteria;Proteobacteria;Gammaproteobacteria;Alteromonadales;Alteromonadaceae;Gammaproteobacteria bacterium TS1	1
Bacteria;Myxococcota;Polyangia;MSB-4B10;uncultured bacterium	1
Bacteria;Proteobacteria;Gammaproteobacteria;Oceanospirillales;Nitrincolaceae;Marinobacterium	1
Bacteria;Proteobacteria;Gammaproteobacteria;Cellvibrionales;Cellvibrionaceae;Marinimicrobium	1
Bacteria;Acidobacteriota;Acidobacteriae;Subgroup 12;uncultured bacterium	1
Bacteria;Firmicutes;Thermacetogenia;Thermacetogeniales;Thermacetogeniaceae;Thermacetogenium	1
Bacteria;Firmicutes;Clostridia;Lachnospirales;Lachnospiraceae;Anaerosporobacter	1
Bacteria;Acidobacteriota;Blastocatellia;Pyrinomonadales;Pyrinomonadaceae;RB41	1
Bacteria;Desulfobacterota;Desulfobacteria;Desulfobacterales;Desulfobacteraceae;Desulfoconvexum	1
Bacteria;Proteobacteria;Gammaproteobacteria;Burkholderiales;Burkholderiaceae;Pandoraea	1
Bacteria;Proteobacteria;Alphaproteobacteria;Rhodobacterales;Rhodobacteraceae;Lentibacter	1
Bacteria;Proteobacteria;Gammaproteobacteria;Thiomicrospirales;Thioglobaceae;SUP05 cluster	1
Bacteria;Desulfobacterota;Desulfuromonadia;Syntrophotaleaceae;Syntrophotalea;bacterium enrichment culture clone ecb6	1
Bacteria;Proteobacteria;Gammaproteobacteria;Ectothiorhodospirales;Thioalkalispiraceae;uncultured	1
Bacteria;Proteobacteria;Alphaproteobacteria;Rhodobacterales;Rhodobacteraceae;Dinoroseobacter	1
Bacteria;Actinobacteriota;Acidimicrobiia;Microtrichales;Ilumatobacteraceae;uncultured	1
Bacteria;Firmicutes;Bacilli;Thermoactinomycetales;Thermoactinomycetaceae;Laceyella	1
Bacteria;Proteobacteria;Gammaproteobacteria;Methylococcales;Methylomonadaceae;pItb-vmat-59	1
Bacteria;WS1;uncultured bacterium	1
Bacteria;Proteobacteria;Gammaproteobacteria;Burkholderiales;Rhodocyclaceae;Quatrionicoccus	1
Bacteria;GAL15;uncultured bacterium	1
Bacteria;Proteobacteria;Gammaproteobacteria;Nitrosococcales;Methylophagaceae;Marine Methylotrophic Group 3	1
Bacteria;Desulfobacterota;Syntrophobacteria;Syntrophobacterales;uncultured;Deltaproteobacteria bacterium RBG_13_43_22	1
Bacteria;Spirochaetota;Spirochaetia;Spirochaetales;Spirochaetaceae;GWE2-31-10	1
Bacteria;Desulfobacterota;Desulfovibrionia;Desulfovibrionales;Desulfomicrobiaceae;Desulfomicrobium	1
Bacteria;Firmicutes;Clostridia;Lachnospirales;Lachnospiraceae;Robinsoniella	1
Bacteria;Proteobacteria;Gammaproteobacteria;Enterobacterales;Morganellaceae;uncultured marine bacterium	1
Bacteria;Proteobacteria;Gammaproteobacteria;Cellvibrionales;Halieaceae;Congregibacter	1
Bacteria;Firmicutes;Clostridia;Lachnospirales;Lachnospiraceae;[Eubacterium] xylanophilum group	1
Bacteria;Actinobacteriota;Coriobacteriia;OPB41;metagenome	1
Bacteria;Firmicutes;Desulfotomaculia;Desulfotomaculales;Desulfurispora;uncultured Peptococcaceae bacterium	1
Bacteria;Armatimonadota;Fimbriimonadia;Fimbriimonadales;Fimbriimonadaceae;uncultured bacterium	1
Bacteria;Planctomycetota;Phycisphaerae;Phycisphaerales;Phycisphaeraceae;SM1A02	1
Bacteria;Firmicutes;Clostridia;Peptostreptococcales-Tissierellales;Guggenheimella;uncultured bacterium	1
Bacteria;Bacteroidota;Bacteroidia;Bacteroidales;SB-5;uncultured Bacteroidetes bacterium	1
Bacteria;Dadabacteria;Dadabacteriia;Dadabacteriales;uncultured organism	1
Bacteria;WS1;metagenome	1
Bacteria;Bacteroidota;Bacteroidia;Flavobacteriales;Weeksellaceae;Cloacibacterium	1
Bacteria;Firmicutes;Clostridia;Lachnospirales;Lachnospiraceae;Lachnospiraceae UCG-010	1
Bacteria;Firmicutes;Clostridia;Peptostreptococcales-Tissierellales;Thermotaleaceae;Thermotalea	1
Bacteria;Firmicutes;Clostridia;Lachnospirales;Lachnospiraceae;Herbinix	1
Bacteria;Bacteroidota;Bacteroidia;Bacteroidales;Muribaculaceae;uncultured rumen bacterium	1
Bacteria;Proteobacteria;Gammaproteobacteria;Enterobacterales;Enterobacteriaceae;Citrobacter	1
Bacteria;Planctomycetota;Planctomycetes;Pirellulales;Pirellulaceae;Rubripirellula	1
Bacteria;Proteobacteria;Gammaproteobacteria;Enterobacterales;Enterobacteriaceae;Shimwellia	1
Bacteria;Firmicutes;Bacilli;Brevibacillales;Brevibacillaceae;Brevibacillus	1
Bacteria;Proteobacteria;Alphaproteobacteria;Tistrellales;Geminicoccaceae;Candidatus Alysiosphaera	1
Bacteria;Firmicutes;Clostridia;Clostridiales;Clostridiaceae;Haloimpatiens	1
Bacteria;Proteobacteria;Alphaproteobacteria;Parvibaculales;PS1 clade;uncultured organism	1
Bacteria;Acidobacteriota;Holophagae;Holophagales;Holophagaceae;marine group	1
Bacteria;Proteobacteria;Alphaproteobacteria;Rhizobiales;Rhizobiales Incertae Sedis;Dichotomicrobium	1
Bacteria;Firmicutes;Clostridia;Clostridiales;Caloramatoraceae;Caloramator	1
Bacteria;Acidobacteriota;Holophagae;Holophagales;Holophagaceae;uncultured bacterium	1
Bacteria;Spirochaetota;Spirochaetia;Spirochaetales;Spirochaetaceae;uncultured	1
Bacteria;NB1-j;uncultured organism	1
Bacteria;Chloroflexi;Anaerolineae;uncultured;uncultured Chloroflexi bacterium	1
Bacteria;Proteobacteria;Gammaproteobacteria;Oceanospirillales;Kangiellaceae;Kangiella	1
Bacteria;Proteobacteria;Alphaproteobacteria;Rhodobacterales;Rhodobacteraceae;Aestuariihabitans	1
Bacteria;Acidobacteriota;Acidobacteriae;Subgroup 13;uncultured Holophaga sp.	1
Bacteria;Gemmatimonadota;Gemmatimonadetes;Gemmatimonadales;Gemmatimonadaceae;uncultured	1
Bacteria;Myxococcota;Polyangia;Polyangiales;Polyangiaceae;uncultured	1
Bacteria;Proteobacteria;Gammaproteobacteria;Chromatiales;Chromatiaceae;Thiohalobacter	1
Bacteria;Myxococcota;Polyangia;VHS-B4-70;uncultured bacterium	1
Bacteria;Actinobacteriota;Coriobacteriia;FS118-23B-02;uncultured actinobacterium	1
Bacteria;Proteobacteria;Gammaproteobacteria;Burkholderiales;Comamonadaceae;Delftia	1
Bacteria;Proteobacteria;Gammaproteobacteria;Burkholderiales;Oxalobacteraceae;Noviherbaspirillum	1
Bacteria;Firmicutes;Clostridia;Oscillospirales;Oscillospiraceae;Colidextribacter	1
Bacteria;Chloroflexi;Anaerolineae;Anaerolineales;Anaerolineaceae;ADurb.Bin120	1
Bacteria;Firmicutes;Bacilli;Erysipelotrichales;Erysipelotrichaceae;Turicibacter	1
Bacteria;Marinimicrobia (SAR406 clade);uncultured bacterium	1

## Sheet: Core 2 - panels a-c
This is the input data 'Core 2' used in PhyloFlash to generate panels a-c in Extended Data Figure 2.
Bacteria;Proteobacteria;Gammaproteobacteria;Vibrionales;Vibrionaceae;Photobacterium	682
Bacteria;Proteobacteria;Gammaproteobacteria;Vibrionales;Vibrionaceae;Vibrio	501
Bacteria;Desulfobacterota;Desulfobacteria;Desulfobacterales;Desulfosarcinaceae;Sva0081 sediment group	460
Bacteria;Proteobacteria;Gammaproteobacteria;Alteromonadales;Psychromonadaceae;Psychromonas	376
Bacteria;Fusobacteriota;Fusobacteriia;Fusobacteriales;Fusobacteriaceae;Propionigenium	305
Bacteria;Proteobacteria;Gammaproteobacteria;Steroidobacterales;Woeseiaceae;Woeseia	256
Bacteria;Desulfobacterota;Desulfobacteria;Desulfobacterales;Desulfosarcinaceae;SEEP-SRB1	236
Bacteria;Actinobacteriota;Actinobacteria;Kineosporiales;Kineosporiaceae;uncultured bacterium	224
Bacteria;Actinobacteriota;Actinobacteria;Kineosporiales;Kineosporiaceae;uncultured	215
Bacteria;Proteobacteria;Gammaproteobacteria;Thiotrichales;Thiotrichaceae;uncultured	189
Bacteria;NB1-j;uncultured bacterium	172
Bacteria;Firmicutes;Clostridia;Peptostreptococcales-Tissierellales;Fusibacteraceae;Fusibacter	161
Bacteria;Desulfobacterota;Desulfobacteria;Desulfobacterales;Desulfosarcinaceae;uncultured	159
Bacteria;Desulfobacterota;Desulfobacteria;Desulfatiglandales;Desulfatiglandaceae;Desulfatiglans	148
Bacteria;Proteobacteria;Gammaproteobacteria;B2M28;uncultured bacterium	138
Bacteria;Actinobacteriota;Acidimicrobiia;Actinomarinales;uncultured;uncultured bacterium	136
Bacteria;Chloroflexi;Anaerolineae;Anaerolineales;Anaerolineaceae;uncultured	129
Bacteria;Acidobacteriota;Subgroup 22;uncultured bacterium	128
Bacteria;Latescibacterota;uncultured bacterium	125
Bacteria;Proteobacteria;Gammaproteobacteria;B2M28;uncultured gamma proteobacterium	115
Bacteria;Actinobacteriota;Actinobacteria;Kineosporiales;Kineosporiaceae;Kineosporia	114
Bacteria;Planctomycetota;Planctomycetes;Pirellulales;Pirellulaceae;Pir4 lineage	106
Bacteria;Proteobacteria;Alphaproteobacteria;Kiloniellales;Kiloniellaceae;uncultured	103
Bacteria;Proteobacteria;Gammaproteobacteria;Chromatiales;Sedimenticolaceae;Candidatus Thiodiazotropha	101
Bacteria;Acidobacteriota;Thermoanaerobaculia;Thermoanaerobaculales;Thermoanaerobaculaceae;Subgroup 10	92
Bacteria;Firmicutes;Bacilli;Bacillales;Bacillaceae;Bacillus	92
Bacteria;Proteobacteria;Gammaproteobacteria;Ectothiorhodospirales;Thioalkalispiraceae;Thiohalophilus	92
Bacteria;Proteobacteria;Gammaproteobacteria;Alteromonadales;Shewanellaceae;Shewanella	91
Bacteria;NB1-j;uncultured delta proteobacterium	90
Bacteria;Desulfobacterota;Desulfobacteria;Desulfobacterales;Desulfosarcinaceae;Desulfatitalea	90
Bacteria;Proteobacteria;Gammaproteobacteria;Burkholderiales;Burkholderiaceae;Burkholderia-Caballeronia-Paraburkholderia	89
Bacteria;Desulfobacterota;Syntrophobacteria;Syntrophobacterales;uncultured;uncultured bacterium	82
Bacteria;Spirochaetota;Spirochaetia;Spirochaetales;Spirochaetaceae;Spirochaeta	79
Bacteria;Acidobacteriota;Thermoanaerobaculia;Thermoanaerobaculales;Thermoanaerobaculaceae;Subgroup 23	78
Bacteria;Proteobacteria;Gammaproteobacteria;BD7-8;uncultured bacterium	76
Bacteria;Proteobacteria;Gammaproteobacteria;Ectothiorhodospirales;Ectothiorhodospiraceae;Thiogranum	72
Bacteria;Actinobacteriota;Acidimicrobiia;Microtrichales;Microtrichaceae;uncultured	72
Archaea;Crenarchaeota;Bathyarchaeia;uncultured archaeon	69
Bacteria;Spirochaetota;Spirochaetia;Spirochaetales;Spirochaetaceae;Spirochaeta 2	68
Bacteria;Bacteroidota;Bacteroidia;Bacteroidales;Bacteroidetes BD2-2;uncultured bacterium	66
Bacteria;Calditrichota;Calditrichia;Calditrichales;Calditrichaceae;uncultured bacterium	65
Bacteria;Planctomycetota;Phycisphaerae;MSBL9;SG8-4;uncultured bacterium	63
Bacteria;Desulfobacterota;Desulfobacteria;Desulfobacterales;Desulfosarcinaceae;Desulfosarcina	61
Bacteria;Desulfobacterota;Desulfobulbia;Desulfobulbales;Desulfobulbaceae;uncultured	61
Bacteria;Proteobacteria;Gammaproteobacteria;Thiomicrospirales;Thioglobaceae;SUP05 cluster	60
Bacteria;Desulfobacterota;Desulfobulbia;Desulfobulbales;Desulfocapsaceae;uncultured	60
Bacteria;Actinobacteriota;Acidimicrobiia;Actinomarinales;uncultured;uncultured actinobacterium	58
Bacteria;Chloroflexi;Anaerolineae;SBR1031;uncultured bacterium	56
Bacteria;Verrucomicrobiota;Omnitrophia;Omnitrophales;Omnitrophaceae;Candidatus Omnitrophus	56
Bacteria;Desulfobacterota;Desulfobacteria;Desulfobacterales;Desulfosarcinaceae;LCP-80	55
Bacteria;Planctomycetota;Phycisphaerae;Phycisphaerales;Phycisphaeraceae;Urania-1B-19 marine sediment group	54
Bacteria;Gemmatimonadota;BD2-11 terrestrial group;uncultured bacterium	54
Bacteria;Zixibacteria;uncultured bacterium	53
Bacteria;Fusobacteriota;Fusobacteriia;Fusobacteriales;Fusobacteriaceae;Ilyobacter	52
Bacteria;Acidobacteriota;Vicinamibacteria;Subgroup 17;uncultured bacterium	52
Bacteria;Planctomycetota;OM190;uncultured bacterium	51
Archaea;Thermoplasmatota;Thermoplasmata;Marine Benthic Group D and DHVEG-1;uncultured archaeon	51
Bacteria;Gemmatimonadota;Gemmatimonadetes;Gemmatimonadales;Gemmatimonadaceae;uncultured	50
Bacteria;Planctomycetota;Planctomycetes;Pirellulales;Pirellulaceae;uncultured	48
Bacteria;Actinobacteriota;Actinobacteria;Streptomycetales;Streptomycetaceae;Streptomyces	47
Bacteria;Planctomycetota;Planctomycetes;Pirellulales;Pirellulaceae;Rhodopirellula	45
Bacteria;Firmicutes;Clostridia;Clostridiales;Clostridiaceae;uncultured	44
Bacteria;Proteobacteria;Alphaproteobacteria;Rhizobiales;Hyphomicrobiaceae;Filomicrobium	43
Bacteria;Proteobacteria;Alphaproteobacteria;Rhizobiales;Rhodomicrobiaceae;Rhodomicrobium	43
Bacteria;Myxococcota;Polyangia;Polyangiales;Sandaracinaceae;uncultured	42
Bacteria;Proteobacteria;Gammaproteobacteria;Alteromonadales;Moritellaceae;Moritella	42
Archaea;Nanoarchaeota;Nanoarchaeia;Woesearchaeales;uncultured archaeon	42
Bacteria;Planctomycetota;Planctomycetes;Pirellulales;Pirellulaceae;Blastopirellula	41
Bacteria;Acidobacteriota;Subgroup 22;uncultured Acidobacteria bacterium	40
Bacteria;Latescibacterota;Latescibacteria;Latescibacterales;Latescibacteraceae;uncultured bacterium	40
Bacteria;Proteobacteria;Alphaproteobacteria;uncultured;uncultured bacterium	40
Bacteria;Proteobacteria;Gammaproteobacteria;KI89A clade;uncultured bacterium	39
Bacteria;Fusobacteriota;Fusobacteriia;Fusobacteriales;Fusobacteriaceae;Psychrilyobacter	38
Bacteria;Proteobacteria;Gammaproteobacteria;Chromatiales;Sedimenticolaceae;uncultured	38
Bacteria;Proteobacteria;Gammaproteobacteria;Arenicellales;Arenicellaceae;uncultured	37
Bacteria;Proteobacteria;Gammaproteobacteria;Gammaproteobacteria Incertae Sedis;Unknown Family;uncultured	37
Bacteria;Chloroflexi;Anaerolineae;Ardenticatenales;uncultured;uncultured bacterium	37
Bacteria;Chloroflexi;KD4-96;uncultured bacterium	36
Bacteria;Proteobacteria;Gammaproteobacteria;Chromatiales;Sedimenticolaceae;Sedimenticola	36
Archaea;Crenarchaeota;Nitrososphaeria;Nitrosopumilales;Nitrosopumilaceae;Candidatus Nitrosopumilus	35
Bacteria;Proteobacteria;Gammaproteobacteria;uncultured;uncultured bacterium	35
Bacteria;Spirochaetota;Spirochaetia;Spirochaetales;Spirochaetaceae;Sediminispirochaeta	34
Bacteria;Proteobacteria;Gammaproteobacteria;Chromatiales;Chromatiaceae;Candidatus Thiobios	34
Bacteria;Proteobacteria;Alphaproteobacteria;uncultured;uncultured Alphaproteobacteria bacterium	34
Bacteria;Firmicutes;Clostridia;Lachnospirales;Lachnospiraceae;uncultured	34
Bacteria;Chloroflexi;Anaerolineae;SBR1031;uncultured Chloroflexi bacterium	32
Bacteria;Proteobacteria;Alphaproteobacteria;Rhizobiales;Methyloligellaceae;uncultured	31
Bacteria;Bacteroidota;Bacteroidia;Bacteroidales;Bacteroidetes BD2-2;uncultured Bacteroidetes bacterium	31
Bacteria;Fibrobacterota;Fibrobacteria;Fibrobacterales;Fibrobacteraceae;uncultured	30
Bacteria;Planctomycetota;Phycisphaerae;CCM11a;uncultured bacterium	30
Bacteria;Fusobacteriota;Fusobacteriia;Fusobacteriales;Leptotrichiaceae;Hypnocyclicus	30
Archaea;Thermoplasmatota;Thermoplasmata;uncultured;uncultured archaeon	30
Bacteria;Proteobacteria;Gammaproteobacteria;Nitrosococcales;Nitrosococcaceae;Cm1-21	30
Bacteria;Myxococcota;Myxococcia;Myxococcales;Myxococcaceae;P3OB-42	30
Bacteria;Actinobacteriota;Thermoleophilia;Gaiellales;uncultured;uncultured bacterium	29
Bacteria;Planctomycetota;Planctomycetes;Pirellulales;Pirellulaceae;Pirellula	28
Bacteria;Proteobacteria;Gammaproteobacteria;Cellvibrionales;Halieaceae;Halioglobus	28
Bacteria;Acidobacteriota;Subgroup 21;uncultured bacterium	26
Bacteria;Sva0485;uncultured bacterium	26
Bacteria;Modulibacteria;Moduliflexia;Moduliflexales;Moduliflexaceae;uncultured bacterium	26
Bacteria;Proteobacteria;Gammaproteobacteria;EPR3968-O8a-Bc78;uncultured bacterium	26
Bacteria;Actinobacteriota;Acidimicrobiia;Microtrichales;Microtrichaceae;Sva0996 marine group	26
Archaea;Nanoarchaeota;Nanoarchaeia;Woesearchaeales;uncultured euryarchaeote	26
Archaea;Asgardarchaeota;Lokiarchaeia;uncultured archaeon	26
Bacteria;SAR324 clade(Marine group B);uncultured delta proteobacterium	25
Bacteria;Sva0485;uncultured delta proteobacterium	25
Archaea;Aenigmarchaeota;Deep Sea Euryarchaeotic Group(DSEG);uncultured archaeon	24
Bacteria;Planctomycetota;Pla4 lineage;uncultured bacterium	24
Bacteria;Proteobacteria;Alphaproteobacteria;Rhizobiales;Methyloligellaceae;Methyloceanibacter	24
Bacteria;Proteobacteria;Gammaproteobacteria;Alteromonadales;Shewanellaceae;Ferrimonas	23
Bacteria;Bacteroidota;Bacteroidia;Bacteroidales;Marinilabiliaceae;Carboxylicivirga	23
Bacteria;Proteobacteria;Gammaproteobacteria;Burkholderiales;Oxalobacteraceae;Massilia	23
Bacteria;Fusobacteriota;Fusobacteriia;Fusobacteriales;Leptotrichiaceae;uncultured	22
Bacteria;PAUC34f;uncultured bacterium	22
Bacteria;Proteobacteria;Alphaproteobacteria;Rhodobacterales;Rhodobacteraceae;uncultured	22
Bacteria;Dependentiae;Babeliae;Babeliales;uncultured bacterium	22
Bacteria;Acidobacteriota;Aminicenantia;Aminicenantales;uncultured bacterium	22
Bacteria;Proteobacteria;Gammaproteobacteria;Nitrosococcales;Nitrosococcaceae;AqS1	22
Bacteria;Chloroflexi;Dehalococcoidia;GIF3;uncultured bacterium	22
Bacteria;Proteobacteria;Gammaproteobacteria;EPR3968-O8a-Bc78;uncultured gamma proteobacterium	21
Bacteria;Planctomycetota;OM190;uncultured planctomycete	21
Bacteria;Proteobacteria;Gammaproteobacteria;Alteromonadales;Pseudoalteromonadaceae;Pseudoalteromonas	21
Bacteria;Actinobacteriota;Acidimicrobiia;Microtrichales;Ilumatobacteraceae;Ilumatobacter	20
Bacteria;Planctomycetota;Planctomycetes;Pirellulales;Pirellulaceae;Rubripirellula	20
Bacteria;Desulfobacterota;Syntrophobacteria;Syntrophobacterales;uncultured;uncultured delta proteobacterium	20
Bacteria;Desulfobacterota;Desulfobacteria;Desulfobacterales;Desulfolunaceae;Desulfofaba	20
Bacteria;Proteobacteria;Gammaproteobacteria;Pseudomonadales;Pseudomonadaceae;Pseudomonas	20
Bacteria;Bacteroidota;Bacteroidia;Bacteroidales;SB-5;uncultured bacterium	20
Bacteria;Proteobacteria;Gammaproteobacteria;Thiomicrospirales;Thiomicrospiraceae;endosymbionts	19
Bacteria;Proteobacteria;Alphaproteobacteria;Kiloniellales;Kiloniellaceae;Pelagibius	19
Bacteria;Desulfobacterota;Desulfobulbia;Desulfobulbales;Desulfobulbaceae;Desulfobulbus	19
Bacteria;Calditrichota;Calditrichia;Calditrichales;Calditrichaceae;uncultured Deferribacteres bacterium	19
Bacteria;Nitrospirota;Nitrospiria;Nitrospirales;Nitrospiraceae;Nitrospira	19
Bacteria;Planctomycetota;Phycisphaerae;MSBL9;4572-13;uncultured bacterium	19
Bacteria;Proteobacteria;Gammaproteobacteria;Oceanospirillales;Nitrincolaceae;Neptuniibacter	19
Bacteria;Planctomycetota;Phycisphaerae;Phycisphaerales;AKAU3564 sediment group;uncultured bacterium	18
Bacteria;Planctomycetota;vadinHA49;uncultured bacterium	18
Bacteria;Proteobacteria;Gammaproteobacteria;Chromatiales;Chromatiaceae;uncultured	18
Bacteria;Proteobacteria;Gammaproteobacteria;B2M28;uncultured sediment bacterium	18
Bacteria;Bacteroidota;Bacteroidia;Flavobacteriales;Flavobacteriaceae;Flavobacterium	18
Bacteria;Nitrospirota;4-29-1;uncultured bacterium	18
Bacteria;Chloroflexi;Dehalococcoidia;MSBL5;uncultured bacterium	18
Bacteria;Proteobacteria;Alphaproteobacteria;Rhizobiales;Rhizobiales Incertae Sedis;Anderseniella	18
Bacteria;Actinobacteriota;Actinobacteria;Kineosporiales;Kineosporiaceae;Angustibacter	18
Archaea;Nanoarchaeota;Nanoarchaeia;Woesearchaeales;uncultured crenarchaeote	18
Bacteria;Proteobacteria;Gammaproteobacteria;Gammaproteobacteria Incertae Sedis;Unknown Family;Endothiovibrio	17
Bacteria;Proteobacteria;Gammaproteobacteria;Vibrionales;Vibrionaceae;Aliivibrio	17
Bacteria;Acidobacteriota;Vicinamibacteria;Subgroup 9;uncultured bacterium	17
Bacteria;Proteobacteria;Gammaproteobacteria;Thiomicrospirales;Thioglobaceae;Candidatus Thioglobus	17
Bacteria;Proteobacteria;Gammaproteobacteria;Enterobacterales;Enterobacteriaceae;Escherichia-Shigella	17
Archaea;Asgardarchaeota;Odinarchaeia;uncultured archaeon	16
Bacteria;Gemmatimonadota;PAUC43f marine benthic group;uncultured bacterium	16
Bacteria;Chloroflexi;Anaerolineae;uncultured;uncultured bacterium	16
Bacteria;Campilobacterota;Campylobacteria;Campylobacterales;Sulfurovaceae;Sulfurovum	16
Bacteria;Desulfobacterota;uncultured;uncultured bacterium	16
Bacteria;Verrucomicrobiota;Kiritimatiellae;WCHB1-41;uncultured bacterium	16
Bacteria;Proteobacteria;Gammaproteobacteria;Nitrosococcales;Nitrosococcaceae;CI75cm.2.12	16
Bacteria;Proteobacteria;Gammaproteobacteria;Arenicellales;Arenicellaceae;Candidatus Thiosymbion	16
Bacteria;SAR324 clade(Marine group B);uncultured bacterium	15
Bacteria;Proteobacteria;Alphaproteobacteria;Rhizobiales;Hyphomicrobiaceae;Hyphomicrobium	15
Archaea;Nanoarchaeota;Nanoarchaeia;Woesearchaeales;marine metagenome	15
Bacteria;Desulfobacterota;Desulfobacteria;Desulfobacterales;Desulfococcaceae;uncultured	15
Bacteria;Proteobacteria;Gammaproteobacteria;Steroidobacterales;Steroidobacteraceae;Steroidobacter	15
Bacteria;Desulfobacterota;Desulfobulbia;Desulfobulbales;uncultured;uncultured bacterium	15
Bacteria;Proteobacteria;Gammaproteobacteria;Burkholderiales;Methylophilaceae;Methylotenera	15
Bacteria;Proteobacteria;Alphaproteobacteria;Rhizobiales;Hyphomicrobiaceae;uncultured	15
Bacteria;Latescibacterota;uncultured Latescibacteria bacterium	15
Bacteria;Proteobacteria;Gammaproteobacteria;BD7-8;uncultured gamma proteobacterium	14
Bacteria;Proteobacteria;Gammaproteobacteria;Nitrosococcales;Nitrosococcaceae;FS142-36B-02	14
Bacteria;Proteobacteria;Alphaproteobacteria;Sphingomonadales;Sphingomonadaceae;Sphingomonas	14
Bacteria;Actinobacteriota;Actinobacteria;Corynebacteriales;Nocardiaceae;Nocardia	14
Bacteria;Proteobacteria;Gammaproteobacteria;Burkholderiales;Nitrosomonadaceae;IS-44	14
Bacteria;Planctomycetota;Pla3 lineage;uncultured bacterium	14
Bacteria;Desulfobacterota;Desulfobulbia;Desulfobulbales;Desulfurivibrionaceae;MSBL7	14
Bacteria;Actinobacteriota;Actinobacteria;Propionibacteriales;Nocardioidaceae;Nocardioides	14
Bacteria;Sumerlaeota;Sumerlaeia;Sumerlaeales;Sumerlaeaceae;Sumerlaea	13
Bacteria;Myxococcota;bacteriap25;uncultured bacterium	13
Bacteria;Acidobacteriota;Acidobacteriae;Bryobacterales;Bryobacteraceae;Bryobacter	13
Bacteria;Proteobacteria;Gammaproteobacteria;Granulosicoccales;uncultured;uncultured bacterium	13
Bacteria;Proteobacteria;Gammaproteobacteria;Ectothiorhodospirales;Ectothiorhodospiraceae;uncultured	13
Bacteria;Proteobacteria;Gammaproteobacteria;Xanthomonadales;Rhodanobacteraceae;Dyella	13
Bacteria;Bdellovibrionota;Bdellovibrionia;Bdellovibrionales;Bdellovibrionaceae;OM27 clade	13
Bacteria;Calditrichota;Calditrichia;Calditrichales;Calditrichaceae;Calorithrix	12
Bacteria;Bacteroidota;Rhodothermia;Rhodothermales;Rhodothermaceae;uncultured	12
Bacteria;Planctomycetota;Phycisphaerae;Phycisphaerales;Phycisphaeraceae;uncultured	12
Bacteria;Chloroflexi;Anaerolineae;SBR1031;uncultured organism	12
Bacteria;Actinobacteriota;Acidimicrobiia;Microtrichales;uncultured;uncultured bacterium	12
Bacteria;Bacteroidota;Bacteroidia;Cytophagales;Cyclobacteriaceae;uncultured	12
Bacteria;Planctomycetota;Pla4 lineage;uncultured organism	12
Bacteria;Spirochaetota;Spirochaetia;Spirochaetales;Spirochaetaceae;uncultured	12
Bacteria;Proteobacteria;Gammaproteobacteria;Run-SP154;uncultured gamma proteobacterium	12
Bacteria;Deferrisomatota;Defferrisomatia;Defferrisomatales;Defferrisomataceae;Deferrisoma	12
Bacteria;Proteobacteria;Gammaproteobacteria;SS1-B-07-19;uncultured gamma proteobacterium	12
Bacteria;Desulfobacterota;Desulfobaccia;Desulfobaccales;Desulfobaccaceae;Desulfobacca	12
Bacteria;Desulfobacterota;Desulfobacteria;Desulfobacterales;Desulfosarcinaceae;Incertae Sedis	12
Bacteria;WS2;uncultured bacterium	12
Bacteria;Desulfobacterota;Desulfobulbia;Desulfobulbales;Desulfurivibrionaceae;Desulfurivibrio	12
Bacteria;Nitrospirota;Thermodesulfovibrionia;uncultured;uncultured bacterium	11
Bacteria;Hydrogenedentes;Hydrogenedentia;Hydrogenedentiales;Hydrogenedensaceae;uncultured bacterium	11
Bacteria;Desulfobacterota;Desulfobacteria;Desulfobacterales;Desulfobacteraceae;uncultured	11
Bacteria;Actinobacteriota;Actinobacteria;Streptosporangiales;Thermomonosporaceae;Actinomadura	11
Bacteria;NB1-j;uncultured Acidobacteria bacterium	11
Bacteria;Planctomycetota;Pla3 lineage;uncultured organism	11
Bacteria;Bacteroidota;Bacteroidia;Chitinophagales;Saprospiraceae;uncultured	11
Bacteria;Proteobacteria;Gammaproteobacteria;Cellvibrionales;Halieaceae;OM60(NOR5) clade	11
Bacteria;Proteobacteria;Gammaproteobacteria;Burkholderiales;Burkholderiaceae;Ralstonia	11
Bacteria;Myxococcota;Polyangia;PS-B29;uncultured bacterium	11
Bacteria;Chloroflexi;Anaerolineae;SBR1031;anaerobic digester metagenome	11
Bacteria;Proteobacteria;Gammaproteobacteria;Nitrosococcales;Nitrosococcaceae;SZB85	11
Bacteria;Verrucomicrobiota;Kiritimatiellae;WCHB1-41;uncultured Verrucomicrobia bacterium	11
Bacteria;Actinobacteriota;Acidimicrobiia;Actinomarinales;uncultured;uncultured organism	11
Bacteria;Acidobacteriota;Subgroup 18;uncultured bacterium	11
Bacteria;Myxococcota;Polyangia;Haliangiales;Haliangiaceae;Haliangium	10
Bacteria;Latescibacterota;uncultured organism	10
Bacteria;Myxococcota;Polyangia;Polyangiales;BIrii41;uncultured organism	10
Bacteria;Proteobacteria;Alphaproteobacteria;Caulobacterales;Hyphomonadaceae;uncultured	10
Bacteria;Proteobacteria;Alphaproteobacteria;Rhizobiales;Rhizobiaceae;Allorhizobium-Neorhizobium-Pararhizobium-Rhizobium	10
Bacteria;Proteobacteria;Gammaproteobacteria;Nitrosococcales;Nitrosococcaceae;3PJM14	10
Bacteria;Actinobacteriota;WCHB1-81;uncultured bacterium	10
Bacteria;Proteobacteria;Gammaproteobacteria;Coxiellales;Coxiellaceae;Coxiella	10
Bacteria;Acidobacteriota;Acidobacteriae;Acidobacteriales;Acidobacteriaceae (Subgroup 1);Granulicella	10
Bacteria;Firmicutes;Clostridia;Peptostreptococcales-Tissierellales;Anaeromicrobium;bacterium enrichment culture clone PKWE30-19	10
Bacteria;Planctomycetota;Phycisphaerae;C86;uncultured bacterium	10
Bacteria;FCPU426;uncultured bacterium	10
Bacteria;Nitrospinota;Nitrospinia;Nitrospinales;Nitrospinaceae;Nitrospina	10
Bacteria;Latescibacterota;uncultured delta proteobacterium	10
Bacteria;Myxococcota;Polyangia;MidBa8;uncultured bacterium	10
Bacteria;Proteobacteria;Gammaproteobacteria;Burkholderiales;Comamonadaceae;Ramlibacter	10
Bacteria;Proteobacteria;Gammaproteobacteria;Xanthomonadales;Rhodanobacteraceae;Rhodanobacter	10
Bacteria;LCP-89;uncultured bacterium	10
Archaea;Altiarchaeota;Altiarchaeia;Altiarchaeales;Altiarchaeaceae;Candidatus Altiarchaeum	10
Archaea;Crenarchaeota;Bathyarchaeia;uncultured crenarchaeote	10
Bacteria;Acidobacteriota;d142;uncultured Acidobacteria bacterium	10
Bacteria;Planctomycetota;Phycisphaerae;Phycisphaerales;Phycisphaeraceae;SM1A02	10
Archaea;Nanoarchaeota;Nanoarchaeia;Woesearchaeales;GW2011;AR15	9
Bacteria;Actinobacteriota;Actinobacteria;PeM15;metagenome	9
Bacteria;Proteobacteria;Gammaproteobacteria;Legionellales;Legionellaceae;Legionella	9
Bacteria;Latescibacterota;uncultured Acidobacterium sp.	9
Bacteria;Chloroflexi;Anaerolineae;Caldilineales;Caldilineaceae;uncultured	9
Bacteria;Bacteroidota;Ignavibacteria;Ignavibacteriales;PHOS-HE36;uncultured bacterium	9
Bacteria;Chloroflexi;Anaerolineae;Ardenticatenales;uncultured;uncultured Chloroflexi bacterium	9
Bacteria;Proteobacteria;Gammaproteobacteria;1013-28-CG33;uncultured gamma proteobacterium	9
Bacteria;Bacteroidota;Bacteroidia;Bacteroidales;Bacteroidetes BD2-2;uncultured Cytophagales bacterium	9
Bacteria;Desulfobacterota;Desulfobulbia;Desulfobulbales;Desulfocapsaceae;Desulfopila	9
Bacteria;Patescibacteria;Gracilibacteria;uncultured bacterium	9
Bacteria;Bacteroidota;Bacteroidia;Bacteroidales;Prolixibacteraceae;Draconibacterium	9
Bacteria;Chloroflexi;Anaerolineae;Ardenticatenales;uncultured;uncultured organism	9
Bacteria;Proteobacteria;Gammaproteobacteria;KI89A clade;uncultured gamma proteobacterium	9
Bacteria;Planctomycetota;Phycisphaerae;C86;uncultured planctomycete	9
Bacteria;Proteobacteria;Gammaproteobacteria;Xanthomonadales;Xanthomonadaceae;Lysobacter	8
Bacteria;Proteobacteria;Gammaproteobacteria;Vibrionales;Vibrionaceae;Salinivibrio	8
Bacteria;Proteobacteria;Gammaproteobacteria;Burkholderiales;TRA3-20;uncultured beta proteobacterium	8
Bacteria;Actinobacteriota;WCHB1-81;uncultured actinobacterium	8
Bacteria;Spirochaetota;Spirochaetia;Spirochaetales;Spirochaetaceae;GWE2-31-10	8
Bacteria;Proteobacteria;Alphaproteobacteria;Rhizobiales;Rhizobiaceae;Cohaesibacter	8
Bacteria;Desulfobacterota;Desulfobacteria;Desulfobacterales;Desulfosarcinaceae;uncultured delta proteobacterium	8
Bacteria;Proteobacteria;Gammaproteobacteria;pItb-vmat-80;uncultured bacterium	8
Bacteria;Firmicutes;Clostridia;Lachnospirales;Lachnospiraceae;uncultured bacterium	8
Bacteria;Proteobacteria;Gammaproteobacteria;Burkholderiales;Nitrosomonadaceae;Ellin6067	8
Bacteria;Verrucomicrobiota;Omnitrophia;Omnitrophales;uncultured bacterium	8
Bacteria;Actinobacteriota;Actinobacteria;Kineosporiales;Kineosporiaceae;Quadrisphaera	8
Bacteria;Desulfobacterota;Desulfobacteria;Desulfobacterales;Desulfosarcinaceae;Desulfatirhabdium	8
Bacteria;NB1-j;marine metagenome	8
Bacteria;Planctomycetota;Phycisphaerae;MSBL9;SM23-30;uncultured bacterium	8
Bacteria;Calditrichota;Calditrichia;Calditrichales;Calditrichaceae;JdFR-76	8
Bacteria;Chloroflexi;Anaerolineae;Anaerolineales;Anaerolineaceae;Pelolinea	8
Bacteria;Chloroflexi;Dehalococcoidia;GIF3;Dehalococcoidia bacterium SCGC AB-540-C11	8
Bacteria;Patescibacteria;Parcubacteria;Candidatus Kaiserbacteria;uncultured bacterium	8
Bacteria;MBNT15;uncultured bacterium	8
Bacteria;Acidobacteriota;Subgroup 18;uncultured Acidobacteria bacterium	8
Bacteria;Bacteroidota;Bacteroidia;Bacteroidales;Marinifilaceae;Marinifilum	8
Bacteria;Proteobacteria;Alphaproteobacteria;Kiloniellales;Kiloniellaceae;Tistlia	8
Bacteria;Desulfobacterota;Desulfobacteria;Desulfobacterales;Desulfococcaceae;Desulfococcus	8
Bacteria;Proteobacteria;Alphaproteobacteria;Rhodobacterales;Rhodobacteraceae;Ruegeria	8
Bacteria;Planctomycetota;Pla4 lineage;uncultured Planctomycetales bacterium	8
Bacteria;Proteobacteria;Gammaproteobacteria;Burkholderiales;Comamonadaceae;Variovorax	8
Bacteria;Proteobacteria;Gammaproteobacteria;Aeromonadales;Aeromonadaceae;Aeromonas	8
Bacteria;Chloroflexi;Dehalococcoidia;GIF9;AB-539-J10;SCGC-AB-539-J10	8
Bacteria;Planctomycetota;SPG12-343-353-B69;uncultured bacterium	8
Bacteria;Bacteroidota;Bacteroidia;Bacteroidales;SB-5;bacterium YC-LK-LKJ31	8
Bacteria;Myxococcota;Polyangia;Polyangiales;BIrii41;uncultured bacterium	8
Bacteria;Proteobacteria;Gammaproteobacteria;pItb-vmat-80;uncultured gamma proteobacterium	8
Bacteria;Verrucomicrobiota;Kiritimatiellae;WCHB1-41;uncultured organism	8
Bacteria;Proteobacteria;Alphaproteobacteria;Thalassobaculales;uncultured;uncultured bacterium	8
Bacteria;Actinobacteriota;Actinobacteria;Micrococcales;Dermatophilaceae;uncultured	8
Bacteria;Spirochaetota;Spirochaetia;Spirochaetales;Spirochaetaceae;Sphaerochaeta	8
Bacteria;Desulfobacterota;Desulfovibrionia;Desulfovibrionales;Desulfovibrionaceae;Desulfovibrio	8
Bacteria;Bacteroidota;Bacteroidia;Bacteroidales;Marinilabiliaceae;uncultured	7
Bacteria;Proteobacteria;Alphaproteobacteria;Acetobacterales;Acetobacteraceae;Acidocella	7
Bacteria;Proteobacteria;Alphaproteobacteria;Thalassobaculales;uncultured;uncultured Alphaproteobacteria bacterium	7
Bacteria;Acidobacteriota;AT-s3-28;uncultured bacterium	7
Bacteria;Proteobacteria;Gammaproteobacteria;Tenderiales;Tenderiaceae;Candidatus Tenderia	7
Bacteria;Proteobacteria;Gammaproteobacteria;Oceanospirillales;Pseudohongiellaceae;Pseudohongiella	7
Bacteria;Zixibacteria;uncultured delta proteobacterium	7
Bacteria;Proteobacteria;Alphaproteobacteria;Kiloniellales;Kiloniellaceae;Limibacillus	7
Bacteria;Acidobacteriota;Vicinamibacteria;Subgroup 9;uncultured Acidobacteria bacterium	7
Bacteria;Proteobacteria;Gammaproteobacteria;Xanthomonadales;Rhodanobacteraceae;Chujaibacter	7
Bacteria;Chloroflexi;Dehalococcoidia;SAR202 clade;uncultured bacterium	7
Bacteria;Planctomycetota;Phycisphaerae;Phycisphaerales;AKAU3564 sediment group;uncultured organism	7
Bacteria;Gemmatimonadota;MD2902-B12;uncultured bacterium	7
Bacteria;Campilobacterota;Campylobacteria;Campylobacterales;Sulfurimonadaceae;Sulfurimonas	7
Bacteria;Zixibacteria;uncultured organism	7
Bacteria;Proteobacteria;Alphaproteobacteria;Defluviicoccales;uncultured;uncultured bacterium	7
Bacteria;Chloroflexi;Dehalococcoidia;Napoli-4B-65;uncultured bacterium	7
Bacteria;Proteobacteria;Gammaproteobacteria;D90;uncultured organism	7
Bacteria;Proteobacteria;Gammaproteobacteria;HOC36;uncultured bacterium	7
Bacteria;Acidobacteriota;Acidobacteriae;PAUC26f;uncultured bacterium	6
Bacteria;Acidobacteriota;Vicinamibacteria;Vicinamibacterales;uncultured;uncultured Acidobacteria bacterium	6
Bacteria;NB1-j;metagenome	6
Bacteria;Acetothermia;Acetothermiia;uncultured bacterium	6
Bacteria;Verrucomicrobiota;Kiritimatiellae;Kiritimatiellales;Kiritimatiellaceae;MSBL3	6
Bacteria;Bacteroidota;Bacteroidia;Sphingobacteriales;Lentimicrobiaceae;uncultured bacterium	6
Bacteria;Proteobacteria;Gammaproteobacteria;Arenicellales;Arenicellaceae;uncultured gamma proteobacterium	6
Bacteria;Proteobacteria;Gammaproteobacteria;Milano-WF1B-44;uncultured gamma proteobacterium	6
Bacteria;Proteobacteria;Gammaproteobacteria;Burkholderiales;Nitrosomonadaceae;oc32	6
Bacteria;Proteobacteria;Alphaproteobacteria;Sphingomonadales;Sphingomonadaceae;Novosphingobium	6
Bacteria;Planctomycetota;Planctomycetes;Pirellulales;Pirellulaceae;Bythopirellula	6
Bacteria;NB1-j;uncultured Desulfoglaeba sp.	6
Bacteria;Planctomycetota;Phycisphaerae;MSBL9;SG8-4;uncultured organism	6
Archaea;Halobacterota;Methanomicrobia;Methanomicrobiales;Methanoregulaceae;Methanolinea	6
Bacteria;Acidobacteriota;Subgroup 21;uncultured Acidobacteria bacterium	6
Bacteria;Desulfobacterota;Desulfomonilia;Desulfomonilales;Desulfomonilaceae;Desulfomonile	6
Bacteria;Proteobacteria;Gammaproteobacteria;Alteromonadales;Idiomarinaceae;Idiomarina	6
Bacteria;Proteobacteria;Gammaproteobacteria;SZB50;uncultured gamma proteobacterium	6
Bacteria;Desulfobacterota;Desulfuromonadia;Sva1033;uncultured delta proteobacterium	6
Bacteria;Acidobacteriota;Aminicenantia;Aminicenantales;uncultured Aminicenantes bacterium	6
Bacteria;Dadabacteria;Dadabacteriia;Dadabacteriales;uncultured bacterium	6
Bacteria;Firmicutes;Bacilli;Staphylococcales;Staphylococcaceae;Staphylococcus	6
Bacteria;Planctomycetota;Phycisphaerae;MSBL9;SG8-4;uncultured planctomycete	6
Bacteria;Zixibacteria;uncultured Nitrospinaceae bacterium	6
Bacteria;Planctomycetota;Planctomycetes;Planctomycetales;Gimesiaceae;uncultured	6
Archaea;Asgardarchaeota;Heimdallarchaeia;uncultured archaeon	6
Bacteria;Actinobacteriota;Acidimicrobiia;Microtrichales;Ilumatobacteraceae;uncultured	6
Bacteria;Patescibacteria;Saccharimonadia;Saccharimonadales;uncultured bacterium	6
Bacteria;Proteobacteria;Alphaproteobacteria;uncultured;uncultured Rhodobacteraceae bacterium	6
Bacteria;Verrucomicrobiota;Chlamydiae;Chlamydiales;Simkaniaceae;uncultured	6
Bacteria;Firmicutes;Clostridia;Lachnospirales;Lachnospiraceae;Blautia	6
Bacteria;Verrucomicrobiota;Kiritimatiellae;Kiritimatiellales;Kiritimatiellaceae;R76-B128	6
Bacteria;Bacteroidota;Bacteroidia;Chitinophagales;Saprospiraceae;Portibacter	6
Bacteria;Calditrichota;Calditrichia;Calditrichales;Calditrichaceae;Caldithrix	6
Bacteria;Planctomycetota;Phycisphaerae;CCM11a;uncultured planctomycete	6
Bacteria;Verrucomicrobiota;Verrucomicrobiae;Opitutales;Puniceicoccaceae;Verruc-01	6
Bacteria;Proteobacteria;Gammaproteobacteria;Oceanospirillales;Saccharospirillaceae;Reinekea	6
Bacteria;AncK6;uncultured bacterium	6
Bacteria;Firmicutes;Clostridia;Peptostreptococcales-Tissierellales;Peptostreptococcaceae;Tepidibacter	6
Bacteria;Actinobacteriota;Actinobacteria;Corynebacteriales;Mycobacteriaceae;Mycobacterium	6
Bacteria;Proteobacteria;Gammaproteobacteria;Steroidobacterales;Steroidobacteraceae;uncultured	6
Bacteria;Firmicutes;Moorellia;Moorellales;Moorellaceae;Moorella	6
Bacteria;Bacteroidota;Ignavibacteria;Ignavibacteriales;Melioribacteraceae;IheB3-7	6
Bacteria;Chloroflexi;Dehalococcoidia;661239;Chloroflexi bacterium RBG_13_46_14	6
Bacteria;Firmicutes;Clostridia;Peptostreptococcales-Tissierellales;Anaerovoracaceae;uncultured	6
Bacteria;Proteobacteria;Alphaproteobacteria;Rhizobiales;Xanthobacteraceae;Bradyrhizobium	6
Bacteria;Patescibacteria;ABY1;Candidatus Kerfeldbacteria;uncultured bacterium	5
Bacteria;Planctomycetota;Phycisphaerae;Amsterdam-1B-07;uncultured bacterium	5
Bacteria;Chloroflexi;Anaerolineae;ADurb.Bin180;uncultured bacterium	5
Bacteria;Actinobacteriota;Acidimicrobiia;IMCC26256;uncultured bacterium	5
Bacteria;Proteobacteria;Alphaproteobacteria;Thalassobaculales;uncultured;mucus bacterium 66	5
Bacteria;Proteobacteria;Gammaproteobacteria;UBA10353 marine group;uncultured bacterium	5
Bacteria;Acidobacteriota;Acidobacteriae;Acidobacteriales;Acidobacteriaceae (Subgroup 1);uncultured	5
Bacteria;Proteobacteria;Alphaproteobacteria;Rhodospirillales;Magnetospiraceae;uncultured	5
Archaea;Euryarchaeota;Thermococci;Methanofastidiosales;uncultured;uncultured archaeon	5
Archaea;Nanoarchaeota;Nanoarchaeia;Woesearchaeales;SCGC AAA011-D5;uncultured archaeon	5
Bacteria;Proteobacteria;Gammaproteobacteria;Burkholderiales;Burkholderiaceae;Pandoraea	5
Bacteria;Proteobacteria;Gammaproteobacteria;CH2b56;uncultured gamma proteobacterium	5
Bacteria;Proteobacteria;Gammaproteobacteria;Acidiferrobacterales;Acidiferrobacteraceae;uncultured	5
Bacteria;NB1-j;uncultured deep-sea bacterium	5
Bacteria;Chloroflexi;Anaerolineae;SBR1031;A4b;uncultured organism	5
Bacteria;Actinobacteriota;Acidimicrobiia;Microtrichales;Iamiaceae;Iamia	5
Bacteria;Verrucomicrobiota;Chlamydiae;Chlamydiales;Chlamydiaceae;uncultured	5
Bacteria;Actinobacteriota;Acidimicrobiia;Microtrichales;Ilumatobacteraceae;CL500-29 marine group	5
Bacteria;Proteobacteria;Alphaproteobacteria;Defluviicoccales;uncultured;uncultured Alphaproteobacteria bacterium	5
Bacteria;Proteobacteria;Gammaproteobacteria;BD7-8;uncultured proteobacterium	5
Bacteria;Proteobacteria;Alphaproteobacteria;Rhizobiales;Hyphomicrobiaceae;Pedomicrobium	5
Bacteria;Planctomycetota;vadinHA49;uncultured organism	5
Bacteria;Bacteroidota;Bacteroidia;Bacteroidales;SB-5;uncultured Bacteroidetes bacterium	5
Bacteria;Proteobacteria;Gammaproteobacteria;Methylococcales;Methylomonadaceae;ET-SHO	5
Bacteria;Desulfobacterota;Desulfuromonadia;PB19;uncultured delta proteobacterium	5
Bacteria;Myxococcota;Polyangia;UASB-TL25;uncultured bacterium	5
Bacteria;Acidobacteriota;Acidobacteriae;Acidobacteriales;Acidobacteriaceae (Subgroup 1);Edaphobacter	5
Bacteria;Proteobacteria;Gammaproteobacteria;Ectothiorhodospirales;Ectothiorhodospiraceae;Halofilum	5
Bacteria;Chloroflexi;Dehalococcoidia;Dehalococcoidales;uncultured;uncultured bacterium	5
Bacteria;Proteobacteria;Alphaproteobacteria;Rhodospirillales;uncultured;marine metagenome	4
Bacteria;Verrucomicrobiota;Verrucomicrobiae;Verrucomicrobiales;DEV007;uncultured bacterium	4
Bacteria;Proteobacteria;Gammaproteobacteria;SS1-B-09-64;uncultured bacterium	4
Bacteria;Proteobacteria;Gammaproteobacteria;Diplorickettsiales;Diplorickettsiaceae;uncultured	4
Bacteria;Proteobacteria;Alphaproteobacteria;Rhizobiales;Rhizobiaceae;Pseudahrensia	4
Bacteria;Proteobacteria;Gammaproteobacteria;Gammaproteobacteria Incertae Sedis;Unknown Family;Acidibacter	4
Bacteria;Desulfobacterota;Desulfuromonadia;Desulfuromonadaceae;Desulfuromonas;uncultured bacterium	4
Bacteria;Latescibacterota;Latescibacteria;Latescibacterales;Latescibacteraceae;Candidatus Latescibacter	4
Bacteria;Bacteroidota;Bacteroidia;Cytophagales;Amoebophilaceae;uncultured	4
Bacteria;Proteobacteria;Gammaproteobacteria;Burkholderiales;Comamonadaceae;Curvibacter	4
Bacteria;Proteobacteria;Gammaproteobacteria;Burkholderiales;Comamonadaceae;Acidovorax	4
Bacteria;Fermentibacterota;Fermentibacteria;Fermentibacterales;Fermentibacteraceae;uncultured bacterium	4
Bacteria;Sva0485;uncultured Desulfuromonadales bacterium	4
Bacteria;Acidobacteriota;Subgroup 22;uncultured Acidobacterium sp.	4
Bacteria;Desulfobacterota;Desulfobacteria;Desulfobacterales;Desulfobacteraceae;Desulfobacter	4
Bacteria;Bacteroidota;Bacteroidia;Flavobacteriales;Flavobacteriaceae;Maritimimonas	4
Bacteria;Firmicutes;Clostridia;Clostridiales;Clostridiaceae;Clostridium sensu stricto 1	4
Bacteria;Chloroflexi;Anaerolineae;Anaerolineales;Anaerolineaceae;Anaerolinea	4
Bacteria;Proteobacteria;Gammaproteobacteria;MBAE14;uncultured gamma proteobacterium	4
Bacteria;Proteobacteria;Alphaproteobacteria;Rhizobiales;Rhizobiales Incertae Sedis;Bauldia	4
Bacteria;Proteobacteria;Gammaproteobacteria;Methylococcales;Methylomonadaceae;Milano-WF1B-03	4
Bacteria;Proteobacteria;Gammaproteobacteria;Cellvibrionales;Cellvibrionaceae;Cellvibrio	4
Bacteria;Desulfobacterota;Desulfobacteria;Desulfobacterales;Desulfosarcinaceae;uncultured bacterium	4
Bacteria;Bacteroidota;Bacteroidia;Bacteroidetes VC2.1 Bac22;uncultured Bacteroidetes bacterium	4
Bacteria;Chloroflexi;Anaerolineae;RBG-13-54-9;uncultured bacterium	4
Bacteria;Proteobacteria;Gammaproteobacteria;AT-s2-59;uncultured bacterium	4
Bacteria;Verrucomicrobiota;Verrucomicrobiae;Pedosphaerales;Pedosphaeraceae;uncultured bacterium	4
Bacteria;Actinobacteriota;Actinobacteria;Micrococcales;Micrococcaceae;Pseudarthrobacter	4
Bacteria;Proteobacteria;Alphaproteobacteria;Parvibaculales;PS1 clade;uncultured bacterium	4
Bacteria;Nitrospinota;P9X2b3D02;uncultured bacterium	4
Bacteria;Firmicutes;Clostridia;Peptostreptococcales-Tissierellales;Peptostreptococcaceae;Peptoclostridium	4
Bacteria;Proteobacteria;Alphaproteobacteria;Caulobacterales;Caulobacteraceae;uncultured	4
Bacteria;Chloroflexi;Dehalococcoidia;661239;uncultured bacterium	4
Bacteria;Verrucomicrobiota;Verrucomicrobiae;Pedosphaerales;Pedosphaeraceae;DEV008	4
Archaea;Asgardarchaeota;Lokiarchaeia;uncultured marine archaeon	4
Bacteria;Planctomycetota;Phycisphaerae;mle1-8;uncultured organism	4
Bacteria;Sumerlaeota;Sumerlaeia;uncultured;uncultured bacterium	4
Bacteria;Myxococcota;Polyangia;MidBa8;uncultured delta proteobacterium	4
Bacteria;Proteobacteria;Gammaproteobacteria;Thiotrichales;Thiotrichaceae;Cocleimonas	4
Bacteria;Proteobacteria;Alphaproteobacteria;Reyranellales;Reyranellaceae;Reyranella	4
Bacteria;Proteobacteria;Gammaproteobacteria;Milano-WF1B-44;uncultured bacterium	4
Bacteria;Proteobacteria;Alphaproteobacteria;Kordiimonadales;Kordiimonadaceae;Kordiimonas	4
Bacteria;Firmicutes;Clostridia;Christensenellales;Christensenellaceae;Christensenellaceae R-7 group	4
Bacteria;Bacteroidota;Rhodothermia;Rhodothermales;Rhodothermaceae;Salinibacter	4
Bacteria;Proteobacteria;Alphaproteobacteria;Rhizobiales;Rhizobiaceae;Oricola	4
Bacteria;Patescibacteria;Dojkabacteria;uncultured bacterium	4
Bacteria;Chloroflexi;Dehalococcoidia;GIF3;uncultured organism	4
Bacteria;Proteobacteria;Gammaproteobacteria;Vibrionales;Vibrionaceae;Enterovibrio	4
Bacteria;Acidobacteriota;Acidobacteriae;Acidobacteriales;Acidobacteriaceae (Subgroup 1);Bryocella	4
Bacteria;Chloroflexi;Anaerolineae;Thermoflexales;Thermoflexaceae;Thermoflexus	4
Bacteria;Proteobacteria;Gammaproteobacteria;Cellvibrionales;Spongiibacteraceae;BD1-7 clade	4
Bacteria;Proteobacteria;Gammaproteobacteria;HOC36;uncultured sediment bacterium	4
Bacteria;Acidobacteriota;Holophagae;Subgroup 7;uncultured bacterium	4
Bacteria;Desulfobacterota;Desulfuromonadia;Sva1033;uncultured bacterium	4
Bacteria;Myxococcota;Polyangia;UASB-TL25;uncultured delta proteobacterium	4
Bacteria;Proteobacteria;Gammaproteobacteria;Xanthomonadales;Xanthomonadaceae;Pseudoxanthomonas	4
Bacteria;Proteobacteria;Gammaproteobacteria;Xanthomonadales;Xanthomonadaceae;Luteimonas	4
Bacteria;Myxococcota;Polyangia;Polyangiales;Sandaracinaceae;Sandaracinus	4
Bacteria;Schekmanbacteria;uncultured bacterium	4
Bacteria;Gemmatimonadota;BD2-11 terrestrial group;uncultured actinobacterium	4
Bacteria;Proteobacteria;Gammaproteobacteria;Burkholderiales;Chromobacteriaceae;Vogesella	4
Bacteria;Proteobacteria;Gammaproteobacteria;Alteromonadales;Moritellaceae;uncultured	4
Bacteria;Patescibacteria;Parcubacteria;Candidatus Yanofskybacteria;uncultured deep-sea bacterium	4
Bacteria;Actinobacteriota;Actinobacteria;Kineosporiales;Kineosporiaceae;Kineococcus	4
Bacteria;Proteobacteria;Gammaproteobacteria;Thiohalorhabdales;Thiohalorhabdaceae;uncultured	4
Bacteria;Planctomycetota;Phycisphaerae;MSBL9;SG8-4;uncultured microorganism	4
Bacteria;Bacteroidota;Bacteroidia;Cytophagales;Hymenobacteraceae;Adhaeribacter	4
Bacteria;Bdellovibrionota;Bdellovibrionia;Bacteriovoracales;Bacteriovoracaceae;uncultured	4
Bacteria;Bacteroidota;Bacteroidia;Flavobacteriales;Flavobacteriaceae;Robiginitalea	4
Bacteria;Chloroflexi;Dehalococcoidia;Sh765B-AG-111;uncultured bacterium	4
Bacteria;Planctomycetota;Phycisphaerae;Pla1 lineage;uncultured bacterium	4
Bacteria;Actinobacteriota;Actinobacteria;Micrococcales;Demequinaceae;Demequina	4
Bacteria;Proteobacteria;Gammaproteobacteria;Ectothiorhodospirales;Thioalkalispiraceae;Thioalkalispira-Sulfurivermis	4
Bacteria;Desulfobacterota;Desulfobulbia;Desulfobulbales;Desulfocapsaceae;SEEP-SRB4	4
Bacteria;Proteobacteria;Alphaproteobacteria;uncultured;uncultured Rhodospirillaceae bacterium	4
Bacteria;Proteobacteria;Gammaproteobacteria;Ga0077536;uncultured bacterium	4
Bacteria;Myxococcota;Polyangia;MidBa8;uncultured organism	4
Bacteria;Proteobacteria;Gammaproteobacteria;Alteromonadales;Alteromonadaceae;uncultured	4
Bacteria;Chloroflexi;Dehalococcoidia;uncultured bacterium	4
Bacteria;Actinobacteriota;Coriobacteriia;OPB41;uncultured bacterium	4
Bacteria;Bacteroidota;Bacteroidia;Chitinophagales;Saprospiraceae;Lewinella	4
Bacteria;Proteobacteria;Gammaproteobacteria;uncultured;uncultured gamma proteobacterium	4
Bacteria;MBNT15;uncultured delta proteobacterium	4
Archaea;Micrarchaeota;Micrarchaeia;Micrarchaeales;uncultured euryarchaeote	4
Bacteria;Fusobacteriota;Fusobacteriia;Fusobacteriales;Fusobacteriaceae;Fusobacterium	4
Bacteria;Proteobacteria;Gammaproteobacteria;Burkholderiales;Gallionellaceae;uncultured	4
Bacteria;Actinobacteriota;Actinobacteria;Micrococcales;Microbacteriaceae;Microbacterium	4
Bacteria;Myxococcota;Polyangia;Blfdi19;uncultured delta proteobacterium	4
Bacteria;Proteobacteria;Gammaproteobacteria;MBMPE27;uncultured bacterium	4
Bacteria;Verrucomicrobiota;Chlamydiae;Chlamydiales;Parachlamydiaceae;Parachlamydia	4
Bacteria;Patescibacteria;Microgenomatia;Candidatus Levybacteria;uncultured bacterium	4
Bacteria;Proteobacteria;Gammaproteobacteria;Burkholderiales;Oxalobacteraceae;Noviherbaspirillum	4
Bacteria;Proteobacteria;Gammaproteobacteria;EC3;uncultured gamma proteobacterium	4
Bacteria;Verrucomicrobiota;Verrucomicrobiae;Verrucomicrobiales;DEV007;uncultured Verrucomicrobia bacterium	4
Bacteria;Chloroflexi;Anaerolineae;SBR1031;A4b;uncultured bacterium	4
Bacteria;Chloroflexi;Anaerolineae;Ardenticatenales;uncultured;bacterium YC-LK-LKJ38	4
Bacteria;Proteobacteria;Gammaproteobacteria;CH2b56;uncultured bacterium	4
Bacteria;Proteobacteria;Gammaproteobacteria;KI89A clade;uncultured deep-sea bacterium	4
Bacteria;Proteobacteria;Gammaproteobacteria;PLTA13;uncultured bacterium	4
Bacteria;Fermentibacterota;Fermentibacteria;Fermentibacterales;Fermentibacteraceae;uncultured sediment bacterium	4
Bacteria;Proteobacteria;Alphaproteobacteria;Rhodobacterales;Rhodobacteraceae;uncultured bacterium	4
Bacteria;Proteobacteria;Alphaproteobacteria;Rhodobacterales;Rhodobacteraceae;Silicimonas	4
Bacteria;Calditrichota;Calditrichia;Calditrichales;Calditrichaceae;uncultured organism	4
Bacteria;Nitrospirota;Thermodesulfovibrionia;uncultured;uncultured Nitrospirae bacterium	4
Bacteria;Acidobacteriota;Vicinamibacteria;Subgroup 17;uncultured Acidobacteria bacterium	4
Bacteria;Patescibacteria;Gracilibacteria;uncultured organism	4
Bacteria;Bacteroidota;Bacteroidia;Bacteroidales;Muribaculaceae;uncultured bacterium	4
Bacteria;Proteobacteria;Gammaproteobacteria;Alteromonadales;Moritellaceae;Paramoritella	4
Bacteria;Marinimicrobia (SAR406 clade);uncultured bacterium	4
Bacteria;Proteobacteria;Gammaproteobacteria;Cellvibrionales;Porticoccaceae;C1-B045	4
Bacteria;Proteobacteria;Gammaproteobacteria;CCD24;uncultured bacterium	4
Bacteria;Proteobacteria;Gammaproteobacteria;Milano-WF1B-44;Solemya velum gill symbiont	4
Bacteria;Proteobacteria;Alphaproteobacteria;Rhodospirillales;Magnetospiraceae;Magnetospira	4
Bacteria;Proteobacteria;Alphaproteobacteria;Defluviicoccales;Defluviicoccaceae;Defluviicoccus	4
Bacteria;Chloroflexi;Dehalococcoidia;DscP2;uncultured bacterium	4
Archaea;Thermoplasmatota;uncultured;uncultured archaeon	4
Bacteria;Proteobacteria;Alphaproteobacteria;Rhodospirillales;uncultured;uncultured bacterium	4
Bacteria;Bacteroidota;Bacteroidia;Bacteroidales;Marinifilaceae;uncultured	4
Bacteria;Planctomycetota;ODP123;uncultured planctomycete	4
Bacteria;Proteobacteria;Gammaproteobacteria;Chromatiales;Chromatiaceae;Thiohalobacter	3
Archaea;Nanoarchaeota;Nanoarchaeia;Woesearchaeales;SCGC AAA011-D5;uncultured euryarchaeote	3
Bacteria;Bacteroidota;Bacteroidia;Sphingobacteriales;AKYH767;uncultured bacterium	3
Bacteria;NB1-j;uncultured organism	3
Bacteria;Bacteroidota;Bacteroidia;Bacteroidales;Bacteroidetes vadinHA17;uncultured bacterium	3
Bacteria;Proteobacteria;Gammaproteobacteria;Ectothiorhodospirales;Ectothiorhodospiraceae;Thioalkalivibrio	3
Bacteria;Gemmatimonadota;BD2-11 terrestrial group;uncultured organism	3
Bacteria;Acidobacteriota;Thermoanaerobaculia;Thermoanaerobaculales;Thermoanaerobaculaceae;Thermoanaerobaculum	3
Bacteria;Planctomycetota;Phycisphaerae;Pla1 lineage;uncultured organism	3
Bacteria;Proteobacteria;Gammaproteobacteria;Thioprofundaceae;Thioprofundum;Thioprofundum hispidum	3
Bacteria;Proteobacteria;Gammaproteobacteria;UBA4486;uncultured bacterium	3
Bacteria;Myxococcota;bacteriap25;uncultured delta proteobacterium	3
Bacteria;Proteobacteria;Gammaproteobacteria;Cellvibrionales;BD2-7;uncultured organism	3
Bacteria;Acidobacteriota;Acidobacteriae;Acidobacteriales;Acidobacteriaceae (Subgroup 1);Occallatibacter	3
Bacteria;Actinobacteriota;Actinobacteria;Frankiales;Sporichthyaceae;uncultured	3
Bacteria;Actinobacteriota;Acidimicrobiia;Actinomarinales;uncultured;uncultured Acidimicrobiales bacterium	3
Bacteria;Desulfobacterota;Desulfuromonadia;Syntrophotaleaceae;Syntrophotalea;uncultured bacterium	3
Bacteria;Proteobacteria;Alphaproteobacteria;Rhizobiales;Rhizobiaceae;uncultured	3
Bacteria;Actinobacteriota;Actinobacteria;Frankiales;Geodermatophilaceae;Blastococcus	3
Bacteria;Proteobacteria;Gammaproteobacteria;Burkholderiales;TRA3-20;uncultured bacterium	3
Bacteria;Proteobacteria;Gammaproteobacteria;Arenicellales;Arenicellaceae;HTCC5015	3
Bacteria;Planctomycetota;BD7-11;uncultured organism	3
Bacteria;Desulfobacterota;Desulfuromonadia;Geopsychrobacteraceae;Desulfuromusa;uncultured bacterium	3
Bacteria;Myxococcota;Polyangia;Polyangiales;Eel-36e1D6;uncultured bacterium	3
Bacteria;Patescibacteria;ABY1;Candidatus Komeilibacteria;uncultured bacterium	3
Archaea;Nanoarchaeota;Nanoarchaeia;Woesearchaeales;SCGC AAA011-D5;Nanoarchaeota archaeon SCGC AAA011-D5	3
Archaea;Thermoplasmatota;Thermoplasmata;Marine Benthic Group D and DHVEG-1;uncultured Thermoplasmatales archaeon	3
Bacteria;Planctomycetota;Phycisphaerae;Phycisphaerales;AKAU3564 sediment group;marine sediment metagenome	3
Bacteria;Verrucomicrobiota;Kiritimatiellae;WCHB1-41;uncultured Verrucomicrobiales bacterium	3
Bacteria;Patescibacteria;Gracilibacteria;Candidatus Peribacteria;uncultured bacterium	3
Bacteria;Verrucomicrobiota;Chlamydiae;LD1-PA32;uncultured bacterium	3
Bacteria;Planctomycetota;BD7-11;uncultured bacterium	3
Bacteria;Proteobacteria;Alphaproteobacteria;Rhizobiales;Devosiaceae;Devosia	3
Bacteria;Firmicutes;Clostridia;Peptostreptococcales-Tissierellales;Anaerovoracaceae;Anaerovorax	3
Bacteria;Desulfobacterota;Desulfobacteria;Desulfobacterales;Desulfosarcinaceae;Candidatus Magnetananas	3
Archaea;Thermoplasmatota;Thermoplasmata;SG8-5;uncultured archaeon	3
Bacteria;Proteobacteria;Alphaproteobacteria;Rhizobiales;Xanthobacteraceae;uncultured	3
Bacteria;Verrucomicrobiota;Omnitrophia;Omnitrophales;Omnitrophica WOR_2 bacterium GWF2_38_59	3
Bacteria;Bacteroidota;Bacteroidia;Bacteroidales;Marinilabiliaceae;Labilibacter	3
Bacteria;Gemmatimonadota;BD2-11 terrestrial group;uncultured Gemmatimonadetes bacterium	3
Bacteria;Acidobacteriota;Subgroup 26;uncultured Acidobacteria bacterium	3
Bacteria;Myxococcota;bacteriap25;uncultured organism	3
Bacteria;Actinobacteriota;Actinobacteria;Propionibacteriales;Propionibacteriaceae;Microlunatus	3
Bacteria;Acidobacteriota;Subgroup 26;uncultured bacterium	3
Bacteria;Bacteroidota;Bacteroidia;Chitinophagales;37-13;uncultured Bacteroidetes bacterium	3
Bacteria;Proteobacteria;Alphaproteobacteria;Puniceispirillales;uncultured Rhodospirillales bacterium	3
Bacteria;Chloroflexi;Dehalococcoidia;FW22;uncultured bacterium	3
Bacteria;Acidobacteriota;Acidobacteriae;PAUC26f;uncultured Acidobacteria bacterium	3
Archaea;Nanoarchaeota;Nanoarchaeia;Woesearchaeales;SCGC AAA011-D5;Candidatus Pacearchaeota archaeon RBG_19FT_COMBO_34_9	3
Bacteria;Bacteroidota;Bacteroidia;Sphingobacteriales;Sphingobacteriaceae;Sphingobacterium	3
Bacteria;Sva0485;uncultured delta proteobacterium Sva0485	3
Bacteria;Proteobacteria;Gammaproteobacteria;Enterobacterales;Yersiniaceae;Serratia	3
Bacteria;Planctomycetota;OM190;uncultured Planctomycetaceae bacterium	3
Bacteria;Planctomycetota;Phycisphaerae;mle1-8;uncultured planctomycete	3
Bacteria;Fusobacteriota;Fusobacteriia;Fusobacteriales;Fusobacteriaceae;uncultured Fusobacteria bacterium	3
Archaea;Crenarchaeota;Nitrososphaeria;Nitrosopumilales;Nitrosopumilaceae;uncultured archaeon	3
Bacteria;Myxococcota;Polyangia;MSB-4B10;uncultured bacterium	3
Bacteria;Planctomycetota;Phycisphaerae;mle1-8;uncultured bacterium	3
Bacteria;Actinobacteriota;Actinobacteria;Actinomycetales;Actinomycetaceae;Actinomyces	3
Bacteria;Actinobacteriota;Actinobacteria;Micrococcales;Intrasporangiaceae;Tetrasphaera	3
Bacteria;Proteobacteria;Gammaproteobacteria;Xanthomonadales;Xanthomonadaceae;Stenotrophomonas	3
Bacteria;Patescibacteria;Saccharimonadia;Saccharimonadales;candidate division TM7 bacterium JGI 0001002-L20	2
Bacteria;Gemmatimonadota;BD2-11 terrestrial group;Gemmatimonadetes bacterium SCGC AAA240-J22	2
Bacteria;NB1-j;uncultured bacterium W4-39b	2
Bacteria;Cyanobacteria;Cyanobacteriia;Cyanobacteriales;Xenococcaceae;uncultured	2
Bacteria;Firmicutes;Clostridia;Peptostreptococcales-Tissierellales;Dethiosulfatibacteraceae;Dethiosulfatibacter	2
Bacteria;Planctomycetota;Planctomycetes;Gemmatales;Gemmataceae;uncultured	2
Bacteria;Proteobacteria;Gammaproteobacteria;Burkholderiales;Comamonadaceae;Caenimonas	2
Bacteria;Proteobacteria;Gammaproteobacteria;Enterobacterales;Enterobacteriaceae;Klebsiella	2
Bacteria;Proteobacteria;Gammaproteobacteria;Burkholderiales;Rhodocyclaceae;uncultured	2
Bacteria;Verrucomicrobiota;Verrucomicrobiae;Pedosphaerales;Pedosphaeraceae;Oikopleura	2
Bacteria;Verrucomicrobiota;Verrucomicrobiae;Verrucomicrobiales;Rubritaleaceae;Roseibacillus	2
Bacteria;Proteobacteria;Alphaproteobacteria;Rhizobiales;Rhizobiales Incertae Sedis;Nordella	2
Bacteria;Myxococcota;Polyangia;UASB-TL25;uncultured Kofleriaceae bacterium	2
Archaea;Halobacterota;Halobacteria;Halobacterales;Haloferacaceae;uncultured	2
Bacteria;Verrucomicrobiota;Omnitrophia;Omnitrophales;uncultured Verrucomicrobia bacterium	2
Bacteria;Proteobacteria;Alphaproteobacteria;Rhizobiales;Beijerinckiaceae;Microvirga	2
Bacteria;Patescibacteria;ABY1;Candidatus Kuenenbacteria;Candidatus Kuenenbacteria bacterium CG1_02_38_13	2
Bacteria;Patescibacteria;Microgenomatia;Candidatus Beckwithbacteria;uncultured Microgenomates group bacterium	2
Bacteria;Patescibacteria;Kazania;uncultured organism	2
Bacteria;Actinobacteriota;Actinobacteria;Frankiales;Frankiaceae;Jatrophihabitans	2
Bacteria;Acidobacteriota;Acidobacteriae;PAUC26f;metagenome	2
Bacteria;Proteobacteria;Gammaproteobacteria;Burkholderiales;SC-I-84;beta proteobacterium JGI 0001003-N18	2
Bacteria;Patescibacteria;ABY1;Candidatus Magasanikbacteria;Parcubacteria bacterium SG8_24	2
Bacteria;Verrucomicrobiota;Lentisphaeria;Oligosphaerales;Lenti-02;uncultured organism	2
Bacteria;Proteobacteria;Alphaproteobacteria;Rhizobiales;Xanthobacteraceae;Nitrobacter	2
Bacteria;Chloroflexi;Dehalococcoidia;GIF9;uncultured bacterium	2
Bacteria;Proteobacteria;Gammaproteobacteria;UBA4486;uncultured gamma proteobacterium	2
Bacteria;Proteobacteria;Gammaproteobacteria;Enterobacterales;Erwiniaceae;Pantoea	2
Bacteria;Chloroflexi;JG30-KF-CM66;uncultured bacterium	2
Bacteria;Proteobacteria;Alphaproteobacteria;Dongiales;Dongiaceae;Dongia	2
Bacteria;Proteobacteria;Gammaproteobacteria;Oceanospirillales;Gven-F17;uncultured bacterium	2
Bacteria;Proteobacteria;Alphaproteobacteria;AT-s3-44;uncultured bacterium	2
Bacteria;Planctomycetota;Phycisphaerae;Phycisphaerales;Phycisphaeraceae;FS140-16B-02 marine group	2
Bacteria;LCP-89;uncultured Deferribacteres bacterium	2
Bacteria;Myxococcota;Polyangia;Nannocystales;Nannocystaceae;metagenome	2
Bacteria;Proteobacteria;Gammaproteobacteria;Cellvibrionales;Cellvibrionaceae;uncultured	2
Bacteria;Desulfobacterota;Desulfobulbia;Desulfobulbales;Desulfocapsaceae;Desulforhopalus	2
Bacteria;Firmicutes;Clostridia;Peptostreptococcales-Tissierellales;uncultured;uncultured Clostridium sp.	2
Bacteria;Acidobacteriota;Thermoanaerobaculia;Thermoanaerobaculales;Thermoanaerobaculaceae;B276-D12	2
Archaea;Thermoplasmatota;Thermoplasmata;uncultured;uncultured euryarchaeote	2
Bacteria;Patescibacteria;ABY1;Candidatus Magasanikbacteria;uncultured organism	2
Bacteria;Proteobacteria;Alphaproteobacteria;Puniceispirillales;SAR116 clade;uncultured bacterium	2
Bacteria;Desulfobacterota;Desulfuromonadia;Geopsychrobacteraceae;Pelobacter;uncultured bacterium	2
Bacteria;Acidobacteriota;Subgroup 22;uncultured Holophaga/Acidobacterium Sva0515	2
Bacteria;Proteobacteria;Gammaproteobacteria;PLTA13;metagenome	2
Bacteria;Actinobacteriota;Actinobacteria;Micrococcales;Cellulomonadaceae;Paraoerskovia	2
Bacteria;Desulfobacterota;Desulfuromonadia;Sva1033;uncultured Desulfuromonadales bacterium	2
Bacteria;Firmicutes;Bacilli;Bacillales;Planococcaceae;Domibacillus	2
Bacteria;Fibrobacterota;Fibrobacteria;Fibrobacterales;BBMC-4;uncultured bacterium	2
Bacteria;Verrucomicrobiota;Lentisphaeria;Oligosphaerales;Lenti-02;Cytophaga sp. Dex80-64	2
Bacteria;Verrucomicrobiota;Lentisphaeria;Oligosphaerales;Oligosphaeraceae;Z20	2
Bacteria;Myxococcota;Polyangia;VHS-B3-70;uncultured bacterium	2
Bacteria;Proteobacteria;Alphaproteobacteria;Sphingomonadales;Sphingomonadaceae;Sphingobium	2
Bacteria;PAUC34f;uncultured organism	2
Bacteria;Proteobacteria;Alphaproteobacteria;Micavibrionales;uncultured bacterium	2
Bacteria;Acidobacteriota;Subgroup 11;uncultured bacterium	2
Bacteria;Chloroflexi;Dehalococcoidia;H3.93;uncultured bacterium	2
Bacteria;Proteobacteria;Gammaproteobacteria;SAR86 clade;uncultured gamma proteobacterium MB11E02	2
Bacteria;Proteobacteria;Gammaproteobacteria;Ectothiorhodospirales;Thioalkalispiraceae;uncultured	2
Bacteria;Patescibacteria;Parcubacteria;Candidatus Nomurabacteria;uncultured bacterium	2
Bacteria;Verrucomicrobiota;Lentisphaeria;Oligosphaerales;Lenti-02;uncultured bacterium	2
Bacteria;Patescibacteria;ABY1;Candidatus Magasanikbacteria;Candidatus Magasanikbacteria bacterium GW2011_GWA2_56_11	2
Bacteria;Verrucomicrobiota;Kiritimatiellae;WCHB1-41;uncultured prokaryote	2
Bacteria;Elusimicrobiota;Elusimicrobia;MD2894-B20;uncultured bacterium	2
Bacteria;Proteobacteria;Alphaproteobacteria;Caulobacterales;Hyphomonadaceae;SWB02	2
Bacteria;Patescibacteria;ABY1;Candidatus Uhrbacteria;uncultured organism	2
Bacteria;Patescibacteria;Gracilibacteria;Absconditabacteriales (SR1);uncultured bacterium	2
Bacteria;Proteobacteria;Gammaproteobacteria;Arenicellales;Arenicellaceae;Arenicella	2
Bacteria;Chloroflexi;Dehalococcoidia;t0.6.f;uncultured bacterium	2
Bacteria;Desulfobacterota;Desulfuromonadia;Geobacterales;Geobacteraceae;Trichlorobacter	2
Bacteria;Proteobacteria;Gammaproteobacteria;Pseudomonadales;Moraxellaceae;uncultured	2
Bacteria;Firmicutes;Bacilli;Lactobacillales;Streptococcaceae;Lactovum	2
Bacteria;Proteobacteria;Gammaproteobacteria;Cellvibrionales;Cellvibrionaceae;Gilvimarinus	2
Bacteria;Bdellovibrionota;Oligoflexia;Oligoflexales;uncultured bacterium	2
Bacteria;Desulfobacterota;Desulfobacteria;Desulfobacterales;Desulfobacteraceae;Desulfobacula sp. TS	2
Archaea;Nanoarchaeota;Nanoarchaeia;Woesearchaeales;GW2011_GWC1_47_15;Candidatus Amesbacteria bacterium GW2011_GWC1_47_15	2
Bacteria;WOR-1;uncultured bacterium	2
Archaea;Hydrothermarchaeota;Hydrothermarchaeia;Hydrothermarchaeales;uncultured archaeon	2
Bacteria;Dadabacteria;Dadabacteriia;Dadabacteriales;uncultured bacterium W5-15b	2
Bacteria;Chloroflexi;Dehalococcoidia;Dehalococcoidales;Dehalococcoidaceae;Dehalogenimonas	2
Bacteria;Firmicutes;Limnochordia;Limnochordales;Limnochordaceae;uncultured bacterium	2
Bacteria;Verrucomicrobiota;Verrucomicrobiae;Methylacidiphilales;Methylacidiphilaceae;uncultured	2
Bacteria;Proteobacteria;Gammaproteobacteria;Burkholderiales;Hydrogenophilaceae;Thiobacillus	2
Bacteria;Latescibacterota;uncultured Gemmatimonadetes bacterium	2
Bacteria;Firmicutes;Desulfotomaculia;Desulfotomaculales;Pelotomaculum;Pelotomaculum sp. FP	2
Bacteria;Actinobacteriota;Actinobacteria;Micrococcales;Micrococcaceae;Kocuria	2
Bacteria;Myxococcota;Polyangia;Polyangiales;Phaselicystidaceae;Phaselicystis	2
Bacteria;Patescibacteria;Microgenomatia;Candidatus Daviesbacteria;Candidatus Daviesbacteria bacterium GW2011_GWC1_40_9	2
Bacteria;Proteobacteria;Gammaproteobacteria;Pseudomonadales;Moraxellaceae;Acinetobacter	2
Bacteria;Bacteroidota;Bacteroidia;Flavobacteriales;Flavobacteriaceae;Aquibacter	2
Bacteria;Proteobacteria;Gammaproteobacteria;Enterobacterales;Enterobacteriaceae;Salmonella	2
Bacteria;Proteobacteria;Gammaproteobacteria;Nitrosococcales;Methylophagaceae;Marine Methylotrophic Group 3	2
Bacteria;Planctomycetota;Planctomycetes;Isosphaerales;Isosphaeraceae;uncultured	2
Bacteria;Proteobacteria;Alphaproteobacteria;Rhodobacterales;Rhodobacteraceae;Roseibaca	2
Bacteria;Bacteroidota;Bacteroidia;Chitinophagales;uncultured;uncultured bacterium	2
Bacteria;Proteobacteria;Gammaproteobacteria;SZB30;uncultured prokaryote	2
Archaea;Aenigmarchaeota;Deep Sea Euryarchaeotic Group(DSEG);uncultured euryarchaeote	2
Bacteria;Proteobacteria;Alphaproteobacteria;Rhizobiales;Rhizobiaceae;Ensifer	2
Bacteria;Proteobacteria;Gammaproteobacteria;Nitrosococcales;Nitrosococcaceae;Inmirania	2
Bacteria;Caldatribacteriota;JS1;uncultured bacterium	2
Bacteria;Proteobacteria;Gammaproteobacteria;Burkholderiales;Sutterellaceae;Parasutterella	2
Bacteria;Marinimicrobia (SAR406 clade);uncultured Candidatus Marinimicrobia bacterium	2
Bacteria;Proteobacteria;Alphaproteobacteria;Rhodobacterales;Rhodobacteraceae;Roseovarius	2
Bacteria;Actinobacteriota;Coriobacteriia;Coriobacteriales;Atopobiaceae;Olsenella	2
Bacteria;Acidobacteriota;Holophagae;Subgroup 7;uncultured Acidobacteria bacterium	2
Bacteria;Elusimicrobiota;Lineage IIb;uncultured bacterium	2
Bacteria;Bacteroidota;Bacteroidia;Bacteroidales;Prevotellaceae;Prevotella	2
Bacteria;Proteobacteria;Alphaproteobacteria;Caulobacterales;Caulobacteraceae;Phenylobacterium	2
Bacteria;Firmicutes;Clostridia;Lachnospirales;Lachnospiraceae;Tyzzerella	2
Archaea;Thermoplasmatota;Thermoplasmata;uncultured;uncultured eukaryote	2
Bacteria;Proteobacteria;Gammaproteobacteria;EPR3968-O8a-Bc78;uncultured deep-sea bacterium	2
Bacteria;Proteobacteria;Alphaproteobacteria;Rhizobiales;Rhizobiaceae;Lentilitoribacter	2
Bacteria;Planctomycetota;Phycisphaerae;MSBL9;SG8-4;bacterium enrichment culture clone AOM-SR-B13	2
Bacteria;Modulibacteria;Moduliflexia;Moduliflexales;Moduliflexaceae;uncultured organism	2
Bacteria;Proteobacteria;Gammaproteobacteria;Ectothiorhodospirales;Ectothiorhodospiraceae;Thioalbus	2
Bacteria;Firmicutes;Clostridia;Peptostreptococcales-Tissierellales;Anaeromicrobium;Anaeromicrobium sediminis	2
Bacteria;Firmicutes;Clostridia;Lachnospirales;Defluviitaleaceae;Defluviitalea	2
Bacteria;Proteobacteria;Gammaproteobacteria;WD260;uncultured bacterium	2
Bacteria;Patescibacteria;ABY1;Candidatus Falkowbacteria;uncultured bacterium	2
Bacteria;Proteobacteria;Gammaproteobacteria;EPR3968-O8a-Bc78;uncultured Chromatiales bacterium	2
Archaea;Crenarchaeota;Nitrososphaeria;Nitrosopumilales;Nitrosopumilaceae;uncultured marine thaumarchaeote KM3_69_H10	2
Bacteria;Campilobacterota;Campylobacteria;Campylobacterales;Campylobacteraceae;Campylobacter	2
Bacteria;Proteobacteria;Gammaproteobacteria;Burkholderiales;SC-I-84;uncultured Nitrosomonadaceae bacterium	2
Bacteria;Modulibacteria;Moduliflexia;Moduliflexales;Moduliflexaceae;uncultured microorganism	2
Bacteria;Proteobacteria;Gammaproteobacteria;Chromatiales;Chromatiaceae;Lamprocystis	2
Bacteria;Acidobacteriota;Blastocatellia;11-24;uncultured bacterium	2
Bacteria;Desulfobacterota;Dissulfuribacteria;Dissulfuribacterales;Dissulfuribacteraceae;uncultured	2
Bacteria;Desulfobacterota;Desulfobacteria;Desulfobacterales;Desulfatiferula;uncultured bacterium	2
Bacteria;Firmicutes;Clostridia;Lachnospirales;Lachnospiraceae;Lachnospiraceae XPB1014 group	2
Bacteria;Verrucomicrobiota;Chlamydiae;Chlamydiales;Parachlamydiaceae;metagenome	2
Bacteria;Proteobacteria;Gammaproteobacteria;Burkholderiales;Gallionellaceae;Candidatus Nitrotoga	2
Bacteria;Proteobacteria;Gammaproteobacteria;EPR3968-O8a-Bc78;uncultured Thioalkalivibrio sp.	2
Bacteria;Proteobacteria;Alphaproteobacteria;Rhizobiales;uncultured;uncultured bacterium	2
Bacteria;Proteobacteria;Gammaproteobacteria;Chromatiales;Chromatiaceae;Thiocapsa	2
Bacteria;Bacteroidota;Bacteroidia;Sphingobacteriales;Lentimicrobiaceae;Lentimicrobium	2
Bacteria;Verrucomicrobiota;Omnitrophia;Omnitrophales;uncultured Omnitrophica bacterium	2
Bacteria;Proteobacteria;Alphaproteobacteria;Defluviicoccales;uncultured;uncultured organism	2
Archaea;Micrarchaeota;Micrarchaeia;Micrarchaeales;uncultured archaeon	2
Bacteria;Firmicutes;Clostridia;Christensenellales;Christensenellaceae;Christensenella	2
Bacteria;Proteobacteria;Gammaproteobacteria;Xanthomonadales;Xanthomonadaceae;Arenimonas	2
Bacteria;Myxococcota;Polyangia;Polyangiales;BIrii41;metagenome	2
Bacteria;Proteobacteria;Alphaproteobacteria;Puniceispirillales;SAR116 clade;SAR116 cluster bacterium REDSEA-S10_B10N8	2
Bacteria;Latescibacterota;bacterium enrichment culture clone 58	2
Bacteria;Proteobacteria;Alphaproteobacteria;Rhodobacterales;Rhodobacteraceae;Actibacterium	2
Bacteria;Elusimicrobiota;Elusimicrobia;Lineage IV;Elusimicrobia bacterium GWA2_69_24	2
Bacteria;Firmicutes;Clostridia;Thermincolales;Thermincolaceae;Thermincola	2
Bacteria;Planctomycetota;BD7-11;uncultured planctomycete	2
Bacteria;Latescibacterota;Latescibacteria;Latescibacterales;Latescibacteraceae;uncultured actinobacterium	2
Bacteria;Proteobacteria;Gammaproteobacteria;EPR3968-O8a-Bc78;uncultured bacterium KM3-69-F5	2
Bacteria;Proteobacteria;Gammaproteobacteria;Oceanospirillales;Halomonadaceae;Halomonas	2
Bacteria;Bdellovibrionota;Oligoflexia;Oligoflexales;uncultured;uncultured organism	2
Bacteria;Desulfobacterota;Desulfobulbia;Desulfobulbales;Desulfocapsaceae;Desulfotalea	2
Bacteria;Firmicutes;Clostridia;Hungateiclostridiaceae;Ruminiclostridium;uncultured bacterium	2
Bacteria;Firmicutes;Bacilli;Paenibacillales;Paenibacillaceae;Paenibacillus	2
Bacteria;Proteobacteria;Gammaproteobacteria;1013-28-CG33;uncultured bacterium	2
Bacteria;Firmicutes;Clostridia;Clostridiales;Clostridiaceae;Clostridium sensu stricto 7	2
Bacteria;Bdellovibrionota;Oligoflexia;Oligoflexales;uncultured;uncultured bacterium	2
Bacteria;Proteobacteria;Alphaproteobacteria;Parvibaculales;Parvibaculaceae;Tepidicaulis	2
Bacteria;Proteobacteria;Alphaproteobacteria;Rhodospirillales;Terasakiellaceae;uncultured	2
Bacteria;Patescibacteria;Microgenomatia;Candidatus Levybacteria;Candidatus Levybacteria bacterium RIFCSPLOWO2_01_FULL_37_26	2
Bacteria;Gemmatimonadota;BD2-11 terrestrial group;uncultured marine bacterium Ant4D5	2
Bacteria;Proteobacteria;Gammaproteobacteria;Granulosicoccales;Granulosicoccaceae;Granulosicoccus	2
Bacteria;Proteobacteria;Gammaproteobacteria;Burkholderiales;Comamonadaceae;Comamonas	2
Bacteria;Chloroflexi;Anaerolineae;SBR1031;A4b;metagenome	2
Bacteria;Planctomycetota;Phycisphaerae;Phycisphaerales;Phycisphaeraceae;I-8	2
Archaea;Halobacterota;Methanosarcinia;Methanosarciniales;Methanosarcinaceae;ANME-3	2
Bacteria;Firmicutes;Bacilli;Bacillales;Planococcaceae;uncultured	2
Bacteria;Desulfobacterota;Desulfuromonadia;Bradymonadales;uncultured delta proteobacterium	2
Bacteria;Proteobacteria;Gammaproteobacteria;Burkholderiales;Oxalobacteraceae;Pseudoduganella	2
Bacteria;Acidobacteriota;Vicinamibacteria;Subgroup 9;uncultured organism	2
Bacteria;Proteobacteria;Alphaproteobacteria;Rhodobacterales;Rhodobacteraceae;Limibaculum	2
Bacteria;Actinobacteriota;Acidimicrobiia;Actinomarinales;uncultured;microbial mat metagenome	2
Archaea;Crenarchaeota;Thermoprotei;Thermoproteales;Thermoproteaceae;Thermoproteus	2
Bacteria;Gemmatimonadota;S0134 terrestrial group;uncultured Gemmatimonadetes bacterium	2
Bacteria;Bacteroidota;Bacteroidia;Bacteroidales;Bacteroidetes BD2-2;uncultured Cytophaga sp.	2
Bacteria;Gemmatimonadota;AKAU4049;uncultured bacterium	2
Bacteria;Proteobacteria;Gammaproteobacteria;uncultured;uncultured sediment bacterium	2
Bacteria;Firmicutes;Bacilli;Brevibacillales;Brevibacillaceae;Brevibacillus	2
Bacteria;Proteobacteria;Alphaproteobacteria;Reyranellales;Reyranellaceae;uncultured	2
Bacteria;Acidobacteriota;Vicinamibacteria;Vicinamibacterales;uncultured;uncultured bacterium	2
Bacteria;Proteobacteria;Gammaproteobacteria;Vibrionales;Vibrionaceae;Thaumasiovibrio	2
Bacteria;Planctomycetota;Phycisphaerae;MSBL9;SG8-4;uncultured Planctomycetales bacterium	2
Bacteria;Chloroflexi;Anaerolineae;SBR1031;uncultured planctomycete	2
Bacteria;Bdellovibrionota;Bdellovibrionia;Bdellovibrionales;Bdellovibrionaceae;Bdellovibrio	2
Bacteria;Proteobacteria;Gammaproteobacteria;Alteromonadales;Colwelliaceae;Colwellia	2
Bacteria;Firmicutes;Clostridia;Lachnospirales;Lachnospiraceae;Vallitalea	2
Bacteria;Actinobacteriota;Actinobacteria;Corynebacteriales;Nocardiaceae;Gordonia	2
Bacteria;RCP2-54;uncultured delta proteobacterium	2
Bacteria;Actinobacteriota;Actinobacteria;Micrococcales;Promicromonosporaceae;Cellulosimicrobium	2
Bacteria;Proteobacteria;Gammaproteobacteria;EC3;uncultured bacterium	2
Bacteria;Proteobacteria;Gammaproteobacteria;Burkholderiales;SC-I-84;uncultured bacterium	2
Bacteria;PAUC34f;uncultured Deferribacteres bacterium	2
Bacteria;Firmicutes;Clostridia;Hungateiclostridiaceae;uncultured;uncultured bacterium	2
Bacteria;Proteobacteria;Gammaproteobacteria;MBAE14;uncultured organism	2
Bacteria;Bacteroidota;Bacteroidia;Flavobacteriales;Flavobacteriaceae;Salegentibacter	2
Bacteria;Desulfobacterota;Desulfuromonadia;Desulfuromonadaceae;Desulfuromonas;Desulfuromonas acetoxidans DSM 684	2
Bacteria;Patescibacteria;Parcubacteria;Candidatus Moranbacteria;uncultured bacterium	2
Bacteria;Actinobacteriota;Actinobacteria;Micrococcales;Cellulomonadaceae;Pseudactinotalea	2
Bacteria;Bacteroidota;Bacteroidia;Bacteroidales;Marinilabiliaceae;Saccharicrinis	2
Bacteria;Proteobacteria;Gammaproteobacteria;Xanthomonadales;Rhodanobacteraceae;Luteibacter	2
Bacteria;Hydrogenedentes;Hydrogenedentia;Hydrogenedentiales;Hydrogenedensaceae;uncultured organism	2
Bacteria;Planctomycetota;Planctomycetes;Planctomycetales;uncultured;uncultured bacterium	2
Bacteria;Proteobacteria;Gammaproteobacteria;uncultured bacterium	2
Bacteria;Firmicutes;Clostridia;Oscillospirales;[Eubacterium] coprostanoligenes group;uncultured bacterium	2
Bacteria;Firmicutes;Clostridia;Lachnospirales;Lachnospiraceae;Lachnospiraceae NK4A136 group	2
Bacteria;Planctomycetota;Phycisphaerae;DG-20;uncultured bacterium	2
Bacteria;Sumerlaeota;Sumerlaeia;uncultured;uncultured organism	2
Bacteria;Spirochaetota;Spirochaetia;Spirochaetales;Spirochaetaceae;Candidatus Marispirochaeta	2
Bacteria;Desulfobacterota;Desulfobacteria;Desulfobacterales;Desulfococcaceae;Desulfonema	2
Bacteria;Firmicutes;Desulfotomaculia;Desulfotomaculales;Desulfofarcimen;uncultured bacterium	2
Bacteria;Proteobacteria;Alphaproteobacteria;Rhizobiales;Rhizobiales Incertae Sedis;uncultured	2
Bacteria;Chloroflexi;Dehalococcoidia;FW22;uncultured organism	2
Bacteria;Acidobacteriota;Acidobacteriae;Solibacterales;Solibacteraceae;Candidatus Solibacter	2
Bacteria;Proteobacteria;Alphaproteobacteria;Rhodospirillales;Magnetospirillaceae;Magnetospirillum	2
Bacteria;TA06;uncultured bacterium	2
Bacteria;Desulfobacterota;uncultured;uncultured Desulfuromonadales bacterium	2
Bacteria;Proteobacteria;Gammaproteobacteria;Nitrosococcales;Methylophagaceae;uncultured	2
Bacteria;Proteobacteria;Gammaproteobacteria;OM182 clade;uncultured gamma proteobacterium	2
Bacteria;Patescibacteria;Parcubacteria;Candidatus Adlerbacteria;uncultured bacterium	2
Bacteria;Proteobacteria;Gammaproteobacteria;Burkholderiales;Chromobacteriaceae;Pseudogulbenkiania	2
Bacteria;Proteobacteria;Gammaproteobacteria;Oceanospirillales;P13-46;uncultured gamma proteobacterium	2
Bacteria;Bacteroidota;Bacteroidia;Flavobacteriales;Flavobacteriaceae;Aquimarina	2
Bacteria;Proteobacteria;Gammaproteobacteria;Burkholderiales;Alcaligenaceae;Bordetella	2
Bacteria;Proteobacteria;Gammaproteobacteria;Methylococcales;Methylomonadaceae;Crenothrix	2
Bacteria;Actinobacteriota;Actinobacteria;Frankiales;Sporichthyaceae;uncultured bacterium	2
Bacteria;Fibrobacterota;Fibrobacteria;Fibrobacterales;MAT-CR-H6-H10;uncultured organism	2
Archaea;Asgardarchaeota;uncultured archaeon	2
Bacteria;Actinobacteriota;Actinobacteria;Streptosporangiales;Streptosporangiaceae;Streptosporangium	2
Bacteria;Firmicutes;Desulfitobacteriia;Desulfitobacteriales;Desulfitobacteriaceae;Desulfosporosinus	2
Bacteria;Patescibacteria;Microgenomatia;Candidatus Collierbacteria;Microgenomates group bacterium ADurb.Bin238	2
Bacteria;Dadabacteria;Dadabacteriia;Dadabacteriales;uncultured delta proteobacterium	2
Bacteria;Chloroflexi;Chloroflexia;Chloroflexales;Chloroflexaceae;Chloronema	2
Bacteria;Margulisbacteria;uncultured bacterium	2
Bacteria;Proteobacteria;Gammaproteobacteria;Methylococcales;Methylomonadaceae;Methyloprofundus	2
Bacteria;Proteobacteria;Gammaproteobacteria;HOC36;marine metagenome	2
Bacteria;Planctomycetota;OM190;uncultured Planctomycetales bacterium	2
Bacteria;Planctomycetota;OM190;uncultured marine bacterium	2
Bacteria;Dependentiae;Babeliae;Babeliales;Vermiphilaceae;uncultured bacterium	2
Bacteria;Firmicutes;Sulfobacillia;Sulfobacillales;Sulfobacillaceae;Sulfobacillus	2
Bacteria;Verrucomicrobiota;Lentisphaeria;Victivallales;BD2-3;uncultured bacterium	2
Bacteria;Proteobacteria;Gammaproteobacteria;Burkholderiales;Methylophilaceae;Methylovorus	2
Bacteria;Patescibacteria;ABY1;Candidatus Magasanikbacteria;uncultured Parcubacteria group bacterium	2
Bacteria;Proteobacteria;Alphaproteobacteria;Rickettsiales;SM2D12;uncultured bacterium	2
Bacteria;Actinobacteriota;Actinobacteria;Propionibacteriales;Propionibacteriaceae;Haloactinopolyspora	2
Bacteria;Poribacteria;uncultured bacterium	2
Bacteria;Acidobacteriota;Subgroup 5;uncultured Acidobacteriales bacterium	2
Bacteria;Proteobacteria;Alphaproteobacteria;Puniceispirillales;Puniceispirillales Incertae Sedis;Constrictibacter	2
Bacteria;Proteobacteria;Alphaproteobacteria;Rhizobiales;Rhizobiaceae;Martelella	2
Bacteria;Elusimicrobiota;Lineage IIb;uncultured soil bacterium	2
Bacteria;Schekmanbacteria;uncultured delta proteobacterium	2
Bacteria;Firmicutes;Clostridia;Peptostreptococcales-Tissierellales;Thermotaleaceae;Crassaminicella	2
Bacteria;Bdellovibrionota;Oligoflexia;0319-6G20;uncultured marine bacterium	2
Bacteria;Actinobacteriota;Actinobacteria;Micrococcales;Microbacteriaceae;Agromyces	2
Bacteria;Fusobacteriota;Fusobacteriia;Fusobacteriales;Leptotrichiaceae;Leptotrichia	2
Bacteria;Proteobacteria;Gammaproteobacteria;Burkholderiales;Methylophilaceae;MM2	2
Bacteria;Proteobacteria;Gammaproteobacteria;UBA10353 marine group;uncultured gamma proteobacterium	2
Bacteria;Proteobacteria;Gammaproteobacteria;Cellvibrionales;Cellvibrionaceae;Aestuariicella	2
Bacteria;Proteobacteria;Gammaproteobacteria;Methylococcales;Methylomonadaceae;Methylomarinum	2
Bacteria;Proteobacteria;Gammaproteobacteria;KI89A clade;uncultured marine bacterium	2
Bacteria;Proteobacteria;Gammaproteobacteria;Steroidobacterales;Woeseiaceae;JTB255 marine benthic group	2
Bacteria;Desulfobacterota;Desulfuromonadia;Geopsychrobacteraceae;Malonomonas;Malonomonas rubra	2
Bacteria;Bacteroidota;Bacteroidia;Sphingobacteriales;Sphingobacteriaceae;Mucilaginibacter	2
Bacteria;Spirochaetota;Leptospirae;Leptospirales;Leptospiraceae;RBG-16-49-21	2
Bacteria;Firmicutes;Negativicutes;Veillonellales-Selenomonadales;Sporomusaceae;Sporomusa	2
Bacteria;Proteobacteria;Gammaproteobacteria;uncultured;uncultured deep-sea bacterium	2
Bacteria;Firmicutes;Bacilli;Erysipelotrichales;Erysipelatoclostridiaceae;Asteroleplasma	2
Bacteria;Firmicutes;Clostridia;Oscillospirales;UCG-010;uncultured rumen bacterium	2
Bacteria;Proteobacteria;Gammaproteobacteria;Burkholderiales;Comamonadaceae;Diaphorobacter	2
Bacteria;Bacteroidota;Bacteroidia;Chitinophagales;uncultured;uncultured Bacteroidetes bacterium	2
Bacteria;Acidobacteriota;Subgroup 22;Acidobacteria bacterium Mor1	2
Bacteria;Firmicutes;Clostridia;Peptostreptococcales-Tissierellales;Clostridiisalibacter;uncultured bacterium	2
Bacteria;Proteobacteria;Gammaproteobacteria;Xanthomonadales;Rhodanobacteraceae;Frateuria	2
Bacteria;Proteobacteria;Gammaproteobacteria;Thiotrichales;Thiotrichaceae;Thiothrix	2
Bacteria;Chloroflexi;Dehalococcoidia;MSBL5;uncultured Dehalococcoides sp.	2
Bacteria;Patescibacteria;WWE3;uncultured bacterium	2
Bacteria;Bacteroidota;Bacteroidia;Cytophagales;Cyclobacteriaceae;Algoriphagus	2
Bacteria;Patescibacteria;WWE3;uncultured candidate division WWE3 bacterium	2
Bacteria;Proteobacteria;Alphaproteobacteria;Rhodobacterales;Rhodobacteraceae;Rubellimicrobium	2
Bacteria;Hydrogenedentes;Hydrogenedentia;Hydrogenedentiales;Hydrogenedensaceae;YC-ZSS-LKJ63	2
Bacteria;Proteobacteria;Gammaproteobacteria;Gammaproteobacteria Incertae Sedis;Unknown Family;Sulfuriflexus	2
Archaea;uncultured;uncultured archaeon	2
Bacteria;Verrucomicrobiota;Verrucomicrobiae;Opitutales;uncultured;uncultured bacterium	2
Bacteria;Patescibacteria;Microgenomatia;Candidatus Gottesmanbacteria;uncultured bacterium	2
Bacteria;Actinobacteriota;MB-A2-108;uncultured bacterium	2
Bacteria;Proteobacteria;Gammaproteobacteria;Burkholderiales;Oxalobacteraceae;Oxalobacter	2
Bacteria;Proteobacteria;Gammaproteobacteria;Beggiatoales;Beggiatoaceae;uncultured	2
Bacteria;Bacteroidota;Bacteroidia;Bacteroidales;F082;uncultured bacterium	2
Bacteria;Proteobacteria;Gammaproteobacteria;Burkholderiales;SC-I-84;beta proteobacterium LWH83	2
Bacteria;Acidobacteriota;Holophagae;Subgroup 7;uncultured bacterium gp7	2
Bacteria;Actinobacteriota;Coriobacteriia;OPB41;unidentified marine bacterioplankton	2
Bacteria;Firmicutes;Clostridia;Lachnospirales;Lachnospiraceae;Lachnospiraceae FCS020 group	2
Bacteria;Patescibacteria;Gracilibacteria;Candidatus Peregrinibacteria;uncultured bacterium	2
Bacteria;Firmicutes;Bacilli;Erysipelotrichales;Erysipelatoclostridiaceae;UCG-004	2
Bacteria;Proteobacteria;Alphaproteobacteria;Rhodobacterales;Rhodobacteraceae;uncultured Marivita sp.	2
Bacteria;Bacteroidota;Bacteroidia;Bacteroidales;Bacteroidetes BD2-2;uncultured Bacteroidetes/Chlorobi group bacterium	2
Bacteria;Chloroflexi;Anaerolineae;SBR1031;uncultured soil bacterium	2
Bacteria;Acidobacteriota;Subgroup 22;uncultured deep-sea bacterium	2
Bacteria;Proteobacteria;Alphaproteobacteria;Rhizobiales;Rhizobiaceae;Neorhizobium	2
Bacteria;Bacteroidota;Bacteroidia;Bacteroidales;Paludibacteraceae;uncultured	2
Bacteria;Firmicutes;Bacilli;Izemoplasmatales;Izemoplasmataceae;Izimaplasma	2
Bacteria;Proteobacteria;Gammaproteobacteria;Xanthomonadales;Rhodanobacteraceae;Dokdonella	2
Bacteria;Chloroflexi;KD4-96;uncultured Gram-positive bacterium	2
Bacteria;Proteobacteria;Alphaproteobacteria;Caulobacterales;Parvularculaceae;Marinicaulis	2
Bacteria;Bacteroidota;Bacteroidia;Chitinophagales;uncultured;uncultured organism	2
Bacteria;Firmicutes;Bacilli;Acholeplasmatales;Acholeplasmataceae;Candidatus Phytoplasma	2
Bacteria;Bacteroidota;Bacteroidia;Flavobacteriales;Flavobacteriaceae;Ulvibacter	2
Bacteria;Methylomirabilota;Methylomirabilia;Methylomirabilales;Methylomirabilaceae;Sh765B-TzT-35	2
Bacteria;Proteobacteria;Gammaproteobacteria;Cellvibrionales;Halieaceae;uncultured bacterium	2
Bacteria;Proteobacteria;Alphaproteobacteria;Acetobacterales;Acetobacteraceae;Acidisoma	2
Archaea;Asgardarchaeota;Heimdallarchaeia;Candidatus Heimdallarchaeota archaeon AB_125	2
Archaea;Crenarchaeota;Bathyarchaeia;marine metagenome	2
Bacteria;Synergistota;Synergistia;Synergistales;Synergistaceae;Aminomonas	2
Bacteria;Proteobacteria;Gammaproteobacteria;Cellvibrionales;BD2-7;uncultured bacterium	2
Bacteria;Patescibacteria;Parcubacteria;Candidatus Kaiserbacteria;uncultured organism	2
Bacteria;Bacteroidota;Kapabacteria;Kapabacteriales;uncultured bacterium	2
Bacteria;Proteobacteria;Gammaproteobacteria;Ectothiorhodospirales;Ectothiorhodospiraceae;Thiorhodospira	2
Bacteria;Planctomycetota;Planctomycetes;uncultured;uncultured bacterium	2
Bacteria;Proteobacteria;Gammaproteobacteria;AT-s2-59;uncultured gamma proteobacterium	2
Bacteria;Chloroflexi;Anaerolineae;Anaerolineales;Anaerolineaceae;Leptolinea	2
Bacteria;Firmicutes;Clostridia;Clostridiales;Clostridiaceae;Oceanirhabdus	2
Bacteria;Proteobacteria;Gammaproteobacteria;Enterobacterales;Enterobacteriaceae;Raoultella	2
Bacteria;Proteobacteria;Gammaproteobacteria;B2M28;uncultured marine bacterium	2
Bacteria;Bacteroidota;Ignavibacteria;Ignavibacteriales;Ignavibacteriaceae;Ignavibacterium	2
Bacteria;Bacteroidota;Bacteroidia;Flavobacteriales;Flavobacteriaceae;Lutimonas	2
Bacteria;Proteobacteria;Gammaproteobacteria;Burkholderiales;Oxalobacteraceae;Herbaspirillum	2
Bacteria;Proteobacteria;Gammaproteobacteria;Ectothiorhodospirales;Acidihalobacteraceae;Acidihalobacter	2
Bacteria;Acidobacteriota;Holophagae;Subgroup 7;uncultured Desulfuromonadales bacterium	2
Bacteria;Schekmanbacteria;uncultured proteobacterium	2
Bacteria;Proteobacteria;Gammaproteobacteria;Acidithiobacillales;Acidithiobacillaceae;KCM-B-112	2
Bacteria;Proteobacteria;Alphaproteobacteria;Azospirillales;Azospirillaceae;Azospirillum	2
Bacteria;Bacteroidota;Bacteroidia;Bacteroidales;Tannerellaceae;Parabacteroides	2
Bacteria;Acidobacteriota;Holophagae;Acanthopleuribacterales;Acanthopleuribacteraceae;Acanthopleuribacter	2
Bacteria;Bacteroidota;Bacteroidia;Cytophagales;Microscillaceae;uncultured	2
Bacteria;Verrucomicrobiota;Verrucomicrobiae;Chthoniobacterales;Chthoniobacteraceae;Chthoniobacter	2
Bacteria;Bacteroidota;Bacteroidia;Bacteroidales;Bacteroidetes BD2-2;uncultured organism	2
Bacteria;Actinobacteriota;Actinobacteria;Pseudonocardiales;Pseudonocardiaceae;Actinomycetospora	2
Bacteria;Calditrichota;Calditrichia;Calditrichales;Calditrichaceae;SM23-31	2
Bacteria;Proteobacteria;Gammaproteobacteria;Burkholderiales;Rhodocyclaceae;Azospira	2
Bacteria;Firmicutes;Clostridia;Lachnospirales;Lachnospiraceae;Natranaerovirga	2
Bacteria;Proteobacteria;Gammaproteobacteria;Gammaproteobacteria Incertae Sedis;Unknown Family;Candidatus Berkiella	2
Bacteria;Verrucomicrobiota;Chlamydiae;Chlamydiales;Parachlamydiaceae;Candidatus Mesochlamydia	2
Bacteria;Proteobacteria;Alphaproteobacteria;Parvibaculales;PS1 clade;uncultured organism	2
Bacteria;Bacteroidota;Bacteroidia;Bacteroidales;SB-5;uncultured Cytophagales bacterium	2
Bacteria;Myxococcota;Polyangia;UASB-TL25;uncultured organism	2
Bacteria;Actinobacteriota;Actinobacteria;Micrococcales;Dermacoccaceae;Demetria	2
Bacteria;Acidobacteriota;Blastocatellia;Pyrinomonadales;Pyrinomonadaceae;RB41	2
Bacteria;Sumerlaeota;Sumerlaeia;uncultured;uncultured Candidatus Sumerlaeota bacterium	2
Bacteria;Bacteroidota;Bacteroidia;Cytophagales;Microscillaceae;Ohtaekwangia	2
Bacteria;Verrucomicrobiota;Verrucomicrobiae;Verrucomicrobiales;Rubritaleaceae;uncultured	2
Bacteria;Chloroflexi;Anaerolineae;MSB-5B2;uncultured bacterium	2
Bacteria;Chloroflexi;Dehalococcoidia;ER-E4-17;uncultured bacterium	2
Bacteria;Proteobacteria;Gammaproteobacteria;Chromatiales;Chromatiaceae;Thiophaeococcus	2
Bacteria;Acidobacteriota;d142;uncultured organism	2
Bacteria;Proteobacteria;Gammaproteobacteria;Oceanospirillales;Endozoicomonadaceae;Endozoicomonas	2
Bacteria;Chloroflexi;Dehalococcoidia;SPG12-461-471-B8;uncultured bacterium	2
Bacteria;Elusimicrobiota;Elusimicrobia;MVP-88;uncultured Termite group 1 bacterium	2
Archaea;Nanoarchaeota;Nanoarchaeia;Woesearchaeales;GW2011_GWC1_47_15;Candidatus Pacearchaeota archaeon CG1_02_32_21	2
Bacteria;Proteobacteria;Gammaproteobacteria;SZB50;uncultured sediment bacterium	2
Bacteria;Bacteroidota;Bacteroidia;Bacteroidales;Bacteroidaceae;Bacteroides	2
Bacteria;WPS-2;metagenome	2
Bacteria;Myxococcota;Polyangia;VHS-B3-70;uncultured delta proteobacterium	2
Bacteria;Proteobacteria;Gammaproteobacteria;Thiotrichales;Thiotrichaceae;uncultured bacterium	2
Bacteria;Verrucomicrobiota;Chlamydiae;LD1-PA32;uncultured organism	2
Bacteria;Verrucomicrobiota;Kiritimatiellae;WCHB1-41;uncultured Kiritimatiellaeota bacterium	2
Bacteria;Firmicutes;Moorellia;Desulfitibacterales;Desulfitibacteraceae;Desulfitibacter	2
Bacteria;Verrucomicrobiota;Kiritimatiellae;WCHB1-41;uncultured planctomycete	2
Bacteria;Margulisbacteria;Candidatus Margulisbacteria bacterium GWF2_35_9	2
Bacteria;Desulfobacterota;Desulfobulbia;Desulfobulbales;uncultured;uncultured proteobacterium	2
Bacteria;Elusimicrobiota;Lineage IIb;uncultured organism	2
Bacteria;Proteobacteria;Gammaproteobacteria;Burkholderiales;Rhodocyclaceae;Azoarcus	2
Bacteria;Modulibacteria;Moduliflexia;Moduliflexales;Moduliflexaceae;uncultured delta proteobacterium	2
Bacteria;Firmicutes;Bacilli;Lactobacillales;Listeriaceae;Listeria	2
Bacteria;Proteobacteria;Gammaproteobacteria;Xanthomonadales;Rhodanobacteraceae;uncultured	2
Bacteria;Proteobacteria;Gammaproteobacteria;Alteromonadales;Marinobacteraceae;Marinobacter	2
Bacteria;Bacteroidota;Kryptonia;Kryptoniales;BSV26;uncultured bacterium	2
Bacteria;Proteobacteria;Gammaproteobacteria;Burkholderiales;Rhodocyclaceae;Dechloromonas	2
Bacteria;Bacteroidota;Bacteroidia;Flavobacteriales;Flavobacteriaceae;Zeaxanthinibacter	2
Bacteria;Firmicutes;Negativicutes;Veillonellales-Selenomonadales;Veillonellaceae;uncultured	2
Bacteria;Proteobacteria;Gammaproteobacteria;Methylococcales;Methylomonadaceae;Methylomonas	2
Bacteria;Fibrobacterota;Chitinivibrionia;uncultured;uncultured bacterium	2
Bacteria;Proteobacteria;Gammaproteobacteria;Chromatiales;Chromatiaceae;Thiohalocapsa	2
Bacteria;Proteobacteria;Alphaproteobacteria;Rhizobiales;Beijerinckiaceae;Methylobacterium-Methylorubrum	2
Bacteria;Synergistota;Synergistia;Synergistales;Synergistaceae;Thermovirga	2
Bacteria;Proteobacteria;Alphaproteobacteria;Rhizobiales;Stappiaceae;Stappia	2
Bacteria;Proteobacteria;Alphaproteobacteria;Tistrellales;Geminicoccaceae;uncultured	2
Archaea;Euryarchaeota;Thermococci;Methanofastidiosales;uncultured;marine metagenome	2
Bacteria;Proteobacteria;Alphaproteobacteria;Caulobacterales;Hyphomonadaceae;Euryhalocaulis	2
Bacteria;Verrucomicrobiota;Verrucomicrobiae;Arctic97B-4 marine group;uncultured bacterium	2
Bacteria;Planctomycetota;Phycisphaerae;S-70;uncultured bacterium	2
Bacteria;Patescibacteria;ABY1;Candidatus Kerfeldbacteria;Candidatus Kerfeldbacteria bacterium RIFCSPLOWO2_01_FULL_48_11	2
Bacteria;Bacteroidota;Bacteroidia;Bacteroidales;SB-5;uncultured organism	2
Bacteria;Acidobacteriota;d142;uncultured bacterium	2
Bacteria;Acidobacteriota;Acidobacteriae;Acidobacteriales;uncultured;uncultured forest soil bacterium	2
Bacteria;Proteobacteria;Alphaproteobacteria;Caulobacterales;Caulobacteraceae;Brevundimonas	2
Bacteria;Latescibacterota;uncultured bacterium mle1-16	2
Bacteria;Latescibacterota;metagenome	2
Bacteria;Firmicutes;Desulfitobacteriia;Desulfitobacteriales;uncultured;uncultured bacterium	2
Bacteria;CK-2C2-2;uncultured bacterium	2
Bacteria;Acidobacteriota;Subgroup 26;uncultured Acidobacterium sp.	2
Bacteria;Firmicutes;Clostridia;Oscillospirales;Butyricicoccaceae;Butyricicoccus	2
Bacteria;Proteobacteria;Gammaproteobacteria;Burkholderiales;Nitrosomonadaceae;Nitrosomonas	2
Bacteria;Planctomycetota;Phycisphaerae;CCM11a;uncultured Planctomycetales bacterium	2
Bacteria;Verrucomicrobiota;Lentisphaeria;Victivallales;PRD18C08;uncultured bacterium	2
Bacteria;Proteobacteria;Alphaproteobacteria;Rhizobiales;Devosiaceae;uncultured	2
Bacteria;Myxococcota;Myxococcia;Myxococcales;Myxococcaceae;KD3-10	2
Bacteria;Proteobacteria;Gammaproteobacteria;Burkholderiales;TRA3-20;metagenome	2
Bacteria;Acidobacteriota;Holophagae;Subgroup 7;uncultured Acidobacterium sp.	2
Bacteria;Proteobacteria;Alphaproteobacteria;Rhodobacterales;Rhodobacteraceae;Rhodobacter	2
Archaea;Asgardarchaeota;Lokiarchaeia;uncultured crenarchaeote	2
Archaea;Halobacterota;Methanosarcinia;Methanosarciniales;Methanosarcinaceae;Methanococcoides	2
Bacteria;Proteobacteria;Gammaproteobacteria;uncultured;bacterium enrichment culture clone 36(2013)	2
Bacteria;Desulfobacterota;Desulfuromonadia;PB19;uncultured bacterium	2
Bacteria;Planctomycetota;Phycisphaerae;MSBL9;SM23-30;uncultured Planctomyces sp.	2
Bacteria;Patescibacteria;Gracilibacteria;Candidatus Peribacteria;uncultured Microgenomates group bacterium	2
Bacteria;Chloroflexi;Anaerolineae;Anaerolineales;Anaerolineaceae;Longilinea	2
Bacteria;Planctomycetota;vadinHA49;bacterium UW 659-2-F09	2
Bacteria;Proteobacteria;Gammaproteobacteria;Burkholderiales;Alcaligenaceae;Achromobacter	2
Bacteria;Bdellovibrionota;Oligoflexia;0319-6G20;uncultured delta proteobacterium	2
Archaea;Iainarchaeota;Iainarchaeia;Iainarchaeales;uncultured euryarchaeote	2
Archaea;Crenarchaeota;Nitrososphaeria;Nitrosopumilales;Nitrosopumilaceae;uncultured archaeon W4-93a	1
Bacteria;Desulfobacterota;Desulfobacteria;Desulfobacterales;Desulfolunaceae;Desulfofrigus	1
Bacteria;Bacteroidota;Bacteroidia;Bacteroidales;Prolixibacteraceae;uncultured	1
Bacteria;Proteobacteria;Gammaproteobacteria;Cardiobacteriales;Cardiobacteriaceae;uncultured	1
Bacteria;Planctomycetota;Phycisphaerae;Tepidisphaerales;WD2101 soil group;uncultured bacterium	1
Bacteria;Firmicutes;Clostridia;Lachnospirales;Lachnospiraceae;Lachnoclostridium	1
Bacteria;Actinobacteriota;Actinobacteria;Pseudonocardiales;Pseudonocardiaceae;Actinophytocola	1
Bacteria;Acidobacteriota;Subgroup 18;uncultured soil bacterium	1
Bacteria;Proteobacteria;Gammaproteobacteria;Granulosicoccales;uncultured;uncultured gamma proteobacterium	1
Bacteria;MBNT15;uncultured soil bacterium	1
Bacteria;Bacteroidota;Bacteroidia;Bacteroidales;Bacteroidetes vadinHA17;metagenome	1
Bacteria;Proteobacteria;Alphaproteobacteria;Rhodospirillales;Rhodospirillaceae;uncultured	1
Bacteria;Acidobacteriota;Subgroup 22;uncultured Acidobacteriaceae bacterium	1
Bacteria;Desulfobacterota;Desulfobacteria;Desulfobacterales;Desulfobacteraceae;bacterium enrichment culture clone AOM-SR-B24	1
Bacteria;Myxococcota;Polyangia;PS-B29;uncultured organism	1
Bacteria;Firmicutes;Syntrophomonadia;Syntrophomonadales;Syntrophomonadaceae;Syntrophomonas	1
Bacteria;Proteobacteria;Alphaproteobacteria;Micavibrionales;uncultured;uncultured bacterium	1
Bacteria;Actinobacteriota;Actinobacteria;Propionibacteriales;Propionibacteriaceae;uncultured	1
Bacteria;Proteobacteria;Alphaproteobacteria;Rhodospirillales;Magnetospirillaceae;Magnetospirillum sp. enrichment culture clone Van25	1
Bacteria;Patescibacteria;Parcubacteria;Candidatus Jorgensenbacteria;Candidatus Azambacteria bacterium GW2011_GWB1_42_17	1
Bacteria;Spirochaetota;Spirochaetia;Spirochaetales;Spirochaetaceae;Treponema	1
Bacteria;Actinobacteriota;Actinobacteria;Frankiales;Nakamurellaceae;Nakamurella	1
Bacteria;Nitrospinota;MT5B39;Nitrospinae bacterium RIFCSPLOWO2_12_FULL_45_22	1
Bacteria;Bacteroidota;Bacteroidia;Bacteroidales;Marinilabiliaceae;Anaerophaga	1
Bacteria;Desulfobacterota;Desulfuromonadia;Geobacterales;Geobacteraceae;Geobacter	1
Bacteria;Nitrospinota;MT5B39;uncultured proteobacterium	1
Bacteria;Gemmatimonadota;S0134 terrestrial group;uncultured soil bacterium	1
Bacteria;Proteobacteria;Alphaproteobacteria;Rhizobiales;Rhizobiaceae;Mesorhizobium	1
Bacteria;Actinobacteriota;Acidimicrobiia;uncultured;uncultured bacterium	1
Bacteria;Desulfobacterota;Desulfobulbia;Desulfobulbales;Desulfobulbaceae;uncultured delta proteobacterium	1
Bacteria;Verrucomicrobiota;Chlamydiae;Chlamydiales;Waddliaceae;Waddlia	1
Bacteria;Desulfobacterota;Desulfuromonadia;Geopsychrobacteraceae;uncultured delta proteobacterium	1
Bacteria;Proteobacteria;Gammaproteobacteria;Burkholderiales;Oxalobacteraceae;Duganella	1
Bacteria;NB1-j;uncultured Planctomycetaceae bacterium	1
Archaea;Euryarchaeota;Methanobacteria;Methanobacteriales;Methanobacteriaceae;Methanosphaera	1
Bacteria;Patescibacteria;Gracilibacteria;Candidatus Peribacteria;Candidatus Peribacteria bacterium RIFOXYC2_FULL_55_14	1
Bacteria;Patescibacteria;Parcubacteria;Candidatus Jorgensenbacteria bacterium GWA1_54_12	1
Bacteria;Actinobacteriota;MB-A2-108;metagenome	1
Bacteria;Planctomycetota;BD7-11;uncultured Planctomycetaceae bacterium	1
Bacteria;Actinobacteriota;Acidimicrobiia;Microtrichales;uncultured;wastewater metagenome	1
Bacteria;Proteobacteria;Gammaproteobacteria;Cellvibrionales;Cellvibrionaceae;Bankia setacea	1
Bacteria;Chloroflexi;Dehalococcoidia;Sh765B-AG-111;uncultured Chloroflexi bacterium	1
Bacteria;Chloroflexi;Anaerolineae;Anaerolineales;Anaerolineaceae;Thermomarinilinea	1
Bacteria;Gemmatimonadota;MD2902-B12;uncultured organism	1
Bacteria;Campilobacterota;Campylobacteria;Campylobacterales;Helicobacteraceae;Helicobacter	1
Bacteria;Proteobacteria;Alphaproteobacteria;Acetobacterales;Acetobacteraceae;Acidisphaera	1
Bacteria;Gemmatimonadota;S0134 terrestrial group;uncultured bacterium	1
Bacteria;Acidobacteriota;Subgroup 22;uncultured delta proteobacterium	1
Bacteria;Patescibacteria;ABY1;Candidatus Komeilibacteria;Parcubacteria group bacterium GW2011_GWF2_45_11	1
Bacteria;Desulfobacterota;Desulfobacteria;Desulfobacterales;Desulfobacteraceae;Desulfobotulus	1
Bacteria;Planctomycetota;Phycisphaerae;MSBL9;KCLunmb-38-53;uncultured bacterium	1
Bacteria;Verrucomicrobiota;Omnitrophia;Omnitrophales;uncultured deep-sea bacterium	1
Bacteria;Actinobacteriota;Actinobacteria;Micrococcales;Intrasporangiaceae;Arsenicicoccus	1
Bacteria;Patescibacteria;Parcubacteria;Candidatus Kaiserbacteria;marine metagenome	1
Bacteria;Actinobacteriota;Actinobacteria;Propionibacteriales;Nocardioidaceae;Aeromicrobium	1
Bacteria;Bacteroidota;Bacteroidia;Chitinophagales;37-13;uncultured bacterium	1
Bacteria;Proteobacteria;Alphaproteobacteria;Parvibaculales;uncultured;Saccharina japonica	1
Bacteria;Proteobacteria;Alphaproteobacteria;Rhizobiales;Rhizobiaceae;Aminobacter	1
Bacteria;Chloroflexi;Anaerolineae;uncultured;uncultured Chloroflexi bacterium	1
Archaea;Nanoarchaeota;Nanoarchaeia;Woesearchaeales;GW2011;AR20	1
Archaea;Crenarchaeota;Nitrososphaeria;Nitrosopumilales;Nitrosopumilaceae;Nitrosarchaeum	1
Bacteria;Planctomycetota;Phycisphaerae;mle1-8;uncultured Planctomycetales bacterium	1
Bacteria;Firmicutes;Clostridia;Hungateiclostridiaceae;HN-HF0106;uncultured bacterium	1
Bacteria;Latescibacterota;Latescibacteria;Latescibacterales;Latescibacteraceae;bacterium enrichment culture clone 30(2013)	1
Bacteria;Proteobacteria;Gammaproteobacteria;MBMPE27;uncultured Thioalkalivibrio sp.	1
Bacteria;Proteobacteria;Gammaproteobacteria;WN-HWB-116;uncultured Chromatiales bacterium	1
Bacteria;Proteobacteria;Alphaproteobacteria;Rhizobiales;Devosiaceae;Pelagibacterium	1
Bacteria;Proteobacteria;Alphaproteobacteria;Zavarziniales;uncultured;metagenome	1
Bacteria;Verrucomicrobiota;Chlamydiae;Chlamydiales;Parachlamydiaceae;uncultured	1
Bacteria;Planctomycetota;Phycisphaerae;Amsterdam-1B-07;uncultured prokaryote	1
Bacteria;Proteobacteria;Gammaproteobacteria;Immundisolibacterales;Immundisolibacteraceae;uncultured	1
Bacteria;Proteobacteria;Gammaproteobacteria;Ectothiorhodospirales;Ectothiorhodospiraceae;uncultured gamma proteobacterium	1
Bacteria;Myxococcota;Polyangia;Polyangiales;Eel-36e1D6;uncultured delta proteobacterium	1
Bacteria;Proteobacteria;Gammaproteobacteria;JTB23;uncultured gamma proteobacterium	1
Bacteria;Proteobacteria;Alphaproteobacteria;AT-s3-44;uncultured Alphaproteobacteria bacterium	1
Bacteria;Proteobacteria;Alphaproteobacteria;Thalassobaculales;uncultured;uncultured marine bacterium	1
Bacteria;Proteobacteria;Alphaproteobacteria;Acetobacterales;Acetobacteraceae;uncultured	1
Bacteria;Proteobacteria;Gammaproteobacteria;D90;uncultured bacterium	1
Bacteria;MBNT15;delta proteobacterium WX152	1
Bacteria;Planctomycetota;Pla3 lineage;uncultured planctomycete	1
Bacteria;Proteobacteria;Gammaproteobacteria;Cellvibrionales;Halieaceae;Haliea	1
Bacteria;Proteobacteria;Gammaproteobacteria;Chromatiales;Chromatiaceae;Phaeochromatium	1
Bacteria;Firmicutes;Bacilli;RF39;uncultured bacterium	1
Bacteria;Patescibacteria;ABY1;Candidatus Magasanikbacteria;Parcubacteria group bacterium CG1_02_58_44	1
Bacteria;Chloroflexi;Anaerolineae;SBR1031;wastewater metagenome	1
Bacteria;Actinobacteriota;Actinobacteria;Micrococcales;Microbacteriaceae;Leucobacter	1
Bacteria;Firmicutes;Desulfitobacteriia;Desulfitobacteriales;Heliobacteriaceae;uncultured	1
Bacteria;Planctomycetota;OM190;uncultured organism	1
Bacteria;Planctomycetota;Phycisphaerae;MSBL9;4572-13;uncultured Planctomyces sp.	1
Bacteria;Bacteroidota;Bacteroidia;Sphingobacteriales;ST-12K33;uncultured bacterium	1
Archaea;Nanoarchaeota;Nanoarchaeia;Woesearchaeales;Nanoarchaeota archaeon JGI OTU-1	1
Bacteria;Proteobacteria;Gammaproteobacteria;Oceanospirillales;Kangiellaceae;uncultured	1
Bacteria;Desulfobacterota;Desulfuromonadia;PB19;uncultured deep-sea bacterium	1
Bacteria;Proteobacteria;Alphaproteobacteria;Rhodobacterales;Rhodobacteraceae;Oceanicola	1
Bacteria;Firmicutes;Clostridia;Peptostreptococcales-Tissierellales;Anaerovoracaceae;[Eubacterium] nodatum group	1
Bacteria;Proteobacteria;Magnetococcia;Magnetococcales;Magnetococcaceae;Magnetococcus	1
Bacteria;Proteobacteria;Gammaproteobacteria;SZB30;uncultured bacterium	1
Bacteria;Actinobacteriota;Actinobacteria;Streptosporangiales;Nocardiopsaceae;Nocardiopsis	1
Bacteria;Acidobacteriota;Subgroup 22;bacterium enrichment culture clone 49	1
Bacteria;Desulfobacterota;Desulfobacteria;Desulfobacterales;Desulfosarcinaceae;Desulfatibacillum	1
Bacteria;Proteobacteria;Gammaproteobacteria;Nitrococcales;Nitrococcales Incertae Sedis;Methylonatrum	1
Bacteria;Patescibacteria;Parcubacteria;Candidatus Kaiserbacteria;metagenome	1
Bacteria;Proteobacteria;Gammaproteobacteria;Nitrosococcales;Nitrosococcaceae;wb1-P19	1
Bacteria;Latescibacterota;uncultured Bacteroidetes bacterium	1
Bacteria;Firmicutes;Clostridia;Peptostreptococcales-Tissierellales;Peptostreptococcaceae;Paeniclostridium	1
Bacteria;Proteobacteria;Gammaproteobacteria;FGL7S;uncultured bacterium	1
Bacteria;Verrucomicrobiota;Chlamydiae;Chlamydiales;Parachlamydiaceae;Neochlamydia	1
Bacteria;Actinobacteriota;Actinobacteria;Micrococcales;Dermatophilaceae;Kineosphaera	1
Bacteria;Proteobacteria;Alphaproteobacteria;Micavibrionales;uncultured;metagenome	1
Bacteria;Proteobacteria;Alphaproteobacteria;Caulobacterales;Caulobacteraceae;Asticcacaulis	1
Bacteria;NB1-j;uncultured sediment bacterium	1
Bacteria;Proteobacteria;Gammaproteobacteria;Arenicellales;Arenicellaceae;Thiolapillus	1
Bacteria;Desulfobacterota;Desulfuromonadia;Geopsychrobacteraceae;Pelobacter;Pelobacter seleniigenes	1
Bacteria;Desulfobacterota;Desulfuromonadia;Geopsychrobacteraceae;Pelobacter;Pelobacter massiliensis	1
Bacteria;Desulfobacterota;uncultured;uncultured delta proteobacterium	1
Bacteria;Actinobacteriota;Actinobacteria;Micrococcales;Promicromonosporaceae;Promicromonospora	1
Bacteria;Latescibacterota;Latescibacteria;Latescibacterales;Latescibacteraceae;uncultured Latescibacteria bacterium	1
Bacteria;Firmicutes;Bacilli;Erysipelotrichales;Erysipelotrichaceae;Erysipelothrix	1
Bacteria;Proteobacteria;Alphaproteobacteria;Rhodobacterales;Rhodobacteraceae;Roseibacterium	1
Bacteria;Proteobacteria;Gammaproteobacteria;Burkholderiales;Oxalobacteraceae;Collimonas	1
Bacteria;Proteobacteria;Gammaproteobacteria;Ectothiorhodospirales;Ectothiorhodospiraceae;Ectothiorhodospira	1
Bacteria;Bacteroidota;Bacteroidia;Sphingobacteriales;AKYH767;metagenome	1

## Sheet: Core 3 - panels a-c
This is the input data 'Core 3' used in PhyloFlash to generate panels a-c in Extended Data Figure 2.
Bacteria;Desulfobacterota;Desulfobacteria;Desulfobacterales;Desulfosarcinaceae;Sva0081 sediment group	377
Bacteria;Desulfobacterota;Desulfobacteria;Desulfatiglandales;Desulfatiglandaceae;Desulfatiglans	274
Bacteria;Desulfobacterota;Desulfobacteria;Desulfobacterales;Desulfosarcinaceae;Desulfatitalea	256
Bacteria;Desulfobacterota;Desulfobacteria;Desulfobacterales;Desulfosarcinaceae;SEEP-SRB1	212
Bacteria;Proteobacteria;Gammaproteobacteria;Steroidobacterales;Woeseiaceae;Woeseia	210
Bacteria;NB1-j;uncultured bacterium	203
Bacteria;Chloroflexi;Anaerolineae;Anaerolineales;Anaerolineaceae;uncultured	203
Bacteria;Proteobacteria;Gammaproteobacteria;Vibrionales;Vibrionaceae;Vibrio	197
Bacteria;Fusobacteriota;Fusobacteriia;Fusobacteriales;Fusobacteriaceae;Propionigenium	183
Archaea;Crenarchaeota;Bathyarchaeia;uncultured archaeon	168
Bacteria;Proteobacteria;Alphaproteobacteria;Kiloniellales;Kiloniellaceae;uncultured	153
Bacteria;Desulfobacterota;Syntrophobacteria;Syntrophobacterales;uncultured;uncultured bacterium	130
Bacteria;Actinobacteriota;Acidimicrobiia;Actinomarinales;uncultured;uncultured bacterium	120
Bacteria;Proteobacteria;Gammaproteobacteria;Vibrionales;Vibrionaceae;Photobacterium	118
Bacteria;Acidobacteriota;Subgroup 22;uncultured bacterium	117
Bacteria;Acidobacteriota;Thermoanaerobaculia;Thermoanaerobaculales;Thermoanaerobaculaceae;Subgroup 10	104
Bacteria;Proteobacteria;Gammaproteobacteria;Thiotrichales;Thiotrichaceae;uncultured	102
Bacteria;Proteobacteria;Gammaproteobacteria;Ectothiorhodospirales;Thioalkalispiraceae;Thiohalophilus	99
Bacteria;Proteobacteria;Gammaproteobacteria;Burkholderiales;Burkholderiaceae;Burkholderia-Caballeronia-Paraburkholderia	97
Bacteria;Planctomycetota;Phycisphaerae;MSBL9;SG8-4;uncultured bacterium	94
Bacteria;Latescibacterota;uncultured bacterium	93
Bacteria;Desulfobacterota;Desulfobacteria;Desulfobacterales;Desulfosarcinaceae;uncultured	91
Archaea;Thermoplasmatota;Thermoplasmata;Marine Benthic Group D and DHVEG-1;uncultured archaeon	77
Bacteria;Desulfobacterota;Desulfobulbia;Desulfobulbales;Desulfobulbaceae;uncultured	73
Bacteria;NB1-j;uncultured delta proteobacterium	71
Bacteria;Acidobacteriota;Thermoanaerobaculia;Thermoanaerobaculales;Thermoanaerobaculaceae;Subgroup 23	68
Bacteria;Planctomycetota;OM190;uncultured bacterium	68
Bacteria;Sva0485;uncultured bacterium	67
Bacteria;Planctomycetota;Planctomycetes;Pirellulales;Pirellulaceae;Pir4 lineage	67
Archaea;Asgardarchaeota;Lokiarchaeia;uncultured archaeon	67
Bacteria;Nitrospirota;Thermodesulfovibrionia;uncultured;uncultured bacterium	66
Bacteria;Proteobacteria;Alphaproteobacteria;Rhizobiales;Rhodomicrobiaceae;Rhodomicrobium	65
Bacteria;Proteobacteria;Gammaproteobacteria;B2M28;uncultured gamma proteobacterium	65
Bacteria;Proteobacteria;Gammaproteobacteria;Ectothiorhodospirales;Ectothiorhodospiraceae;Thiogranum	64
Bacteria;Firmicutes;Clostridia;Peptostreptococcales-Tissierellales;Fusibacteraceae;Fusibacter	64
Bacteria;Spirochaetota;Spirochaetia;Spirochaetales;Spirochaetaceae;Spirochaeta	62
Bacteria;Proteobacteria;Gammaproteobacteria;Thiomicrospirales;Thioglobaceae;SUP05 cluster	62
Bacteria;Actinobacteriota;Acidimicrobiia;Actinomarinales;uncultured;uncultured actinobacterium	56
Bacteria;Chloroflexi;Anaerolineae;SBR1031;uncultured bacterium	55
Bacteria;Firmicutes;Bacilli;Bacillales;Bacillaceae;Bacillus	55
Bacteria;Proteobacteria;Gammaproteobacteria;Alteromonadales;Psychromonadaceae;Psychromonas	53
Bacteria;Chloroflexi;Dehalococcoidia;GIF3;uncultured bacterium	52
Bacteria;Chloroflexi;Dehalococcoidia;GIF9;AB-539-J10;SCGC-AB-539-J10	52
Bacteria;Acidobacteriota;Aminicenantia;Aminicenantales;uncultured bacterium	50
Bacteria;Bacteroidota;Bacteroidia;Bacteroidales;Bacteroidetes BD2-2;uncultured bacterium	49
Bacteria;Proteobacteria;Gammaproteobacteria;B2M28;uncultured bacterium	48
Bacteria;Verrucomicrobiota;Omnitrophia;Omnitrophales;Omnitrophaceae;Candidatus Omnitrophus	47
Bacteria;Planctomycetota;Planctomycetes;Pirellulales;Pirellulaceae;Rhodopirellula	44
Bacteria;Gemmatimonadota;Gemmatimonadetes;Gemmatimonadales;Gemmatimonadaceae;uncultured	42
Bacteria;Proteobacteria;Gammaproteobacteria;BD7-8;uncultured bacterium	42
Bacteria;Proteobacteria;Gammaproteobacteria;Arenicellales;Arenicellaceae;uncultured	41
Archaea;Crenarchaeota;Nitrososphaeria;Nitrosopumilales;Nitrosopumilaceae;Candidatus Nitrosopumilus	39
Bacteria;Spirochaetota;Spirochaetia;Spirochaetales;Spirochaetaceae;Spirochaeta 2	38
Bacteria;Actinobacteriota;Acidimicrobiia;Microtrichales;Microtrichaceae;Sva0996 marine group	36
Bacteria;Chloroflexi;Anaerolineae;Ardenticatenales;uncultured;uncultured bacterium	35
Archaea;Nanoarchaeota;Nanoarchaeia;Woesearchaeales;uncultured archaeon	35
Archaea;Aenigmarchaeota;Deep Sea Euryarchaeotic Group(DSEG);uncultured archaeon	34
Bacteria;Proteobacteria;Alphaproteobacteria;Rhodospirillales;Magnetospiraceae;uncultured	34
Bacteria;Myxococcota;Myxococcia;Myxococcales;Myxococcaceae;P3OB-42	34
Bacteria;Spirochaetota;Spirochaetia;Spirochaetales;Spirochaetaceae;uncultured	33
Bacteria;Proteobacteria;Alphaproteobacteria;uncultured;uncultured bacterium	33
Bacteria;Proteobacteria;Gammaproteobacteria;Gammaproteobacteria Incertae Sedis;Unknown Family;uncultured	32
Bacteria;Desulfobacterota;Desulfobulbia;Desulfobulbales;Desulfurivibrionaceae;Desulfurivibrio	32
Bacteria;Proteobacteria;Gammaproteobacteria;EPR3968-O8a-Bc78;uncultured gamma proteobacterium	32
Bacteria;Desulfobacterota;Desulfobacteria;Desulfobacterales;Desulfosarcinaceae;Desulfosarcina	32
Bacteria;Desulfobacterota;Desulfobacteria;Desulfobacterales;Desulfosarcinaceae;LCP-80	32
Bacteria;Proteobacteria;Gammaproteobacteria;Nitrosococcales;Nitrosococcaceae;AqS1	31
Bacteria;Gemmatimonadota;BD2-11 terrestrial group;uncultured bacterium	31
Bacteria;SAR324 clade(Marine group B);uncultured bacterium	30
Bacteria;Chloroflexi;Anaerolineae;SBR1031;uncultured Chloroflexi bacterium	30
Bacteria;Chloroflexi;Dehalococcoidia;t0.6.f;uncultured bacterium	30
Bacteria;Zixibacteria;uncultured bacterium	30
Bacteria;Planctomycetota;Phycisphaerae;Phycisphaerales;Phycisphaeraceae;Urania-1B-19 marine sediment group	30
[truncated: 1,002 more rows]

## Sheet: Core 6 - panels a-c
This is the input data 'Core 6' used in PhyloFlash to generate panels a-c in Extended Data Figure 2.
[truncated: 1,192 more rows]

[truncated: 2 more sheets: Panel d, NMDS input - panel e]
