# Supplementary material for: Terrestrial-type nitrogen-fixing symbiosis between seagrass and a marine bacterium
Source: Nature. 2021 Nov 3;600(7887):105–9. doi: 10.1038/s41586-021-04063-4 (PMC8636270; doi:10.1038/s41586-021-04063-4)
Supplement: Supplementary file 12 — Source Data Extended Data Fig. 3 [file 41586_2021_4063_MOESM12_ESM.xlsx]

## Sheet: panels a-b
Panel a
N2 fixation (µmol N gDW-1 d-1)
Sample name	April2016_Plant1	April2016_Plant4	April2016_Plant3	April2016_Plant5	April2016_Plant2	May2015_Plant1	May2015_Plant7	May2015_Plant8	May2015_Plant2	May2015_Plant4	May2015_Plant6	May2015_Plant5	May2015_Plant3	May2017_Plant2	May2017_Plant3	May2017_Plant1	June2014_Plant3	June2014_Plant2	June2014_Plant4	June2014_Plant1	June2014_Plant6	June2014_Plant5	August2016_Plant4	August2016_Plant1	August2016_Plant3	August2016_Plant6	August2016_Plant2	August2016_Plant5	September2018_Plant1	September2018_Plant2	September2018_Plant3
Accession number	ERS6675136	ERS6675139	ERS6675138	ERS6675140	ERS6675137	ERS6675128	ERS6675134	ERS6675135	ERS6675129	ERS6675131	ERS6675133	ERS6675132	ERS6675130	ERS6675148	ERS6675149	ERS6675147	ERS6675124	ERS6675123	ERS6675125	ERS6675122	ERS6675127	ERS6675126	ERS6675144	ERS6675141	ERS6675143	ERS6675146	ERS6675142	ERS6675145	ERS6675150	ERS6675151	ERS6675152
	0	0	0	0.00289888	0.00223868	0	0	0	0	0.00593737	0.00557571	0	0.0322102	0	0	0.00582896	0	0.132408	0.0343904	1.72377	2.69478	0.0412009	0.0534375	0.0097205	0.123118	1.27346	0.559492	0.730946	0.0927415	0.0178315	1.30762
	0	0.00291852	0	0.00314829	0.00576937						0.00507206	0.0240536	0.0214542	0	0	0	0	0.0541703	0.749264	0.061931	0.0373285	1.03948	0.00397676	0.0144041	0.790498	1.24403	0.892568	1.50366	0	0.0512277	0.886575
	0	0	0.00444679	0.00263892	0.00768076						0.00936143	0.0338586	0.0122606	0	0	0	0	0.0958941	0.179431	0.117774	0.0281029	1.62503	0	0.0170161	0.0489433	0.01618	1.38667	0.73576	0	0.00505947	0.836961
	0	0		0.00258136	0.00303245							0.0166922	0.0214586	0	0	0	0	0	0.0369779	0.715851	0.30918	2.27758	0	0.146958	0.106146	0.035114	0.10437	0.570981	0.0445531	0.0813685	1.71877
				0	0.00447948							0.01246	0.00924465	0	0	0	0.068556	0.0558395	0.0785283	0.0710848	0.616533	0.406921	0.0127404	0.0264737	0.0802571	0.266461	0.169421	1.19655
				0	0.0122185							0.0153417	0.0164693					0	0.0856502	0.0471069	1.94843		0	0.0192217	0.986405	0.408159	0.0661598	1.33599
												0.0118502	0.0117629						0.0772342	0.0576032	0.491579		0		0.0964472	0.552748	0.313676	0.0619021
																									0.128828	0.0174444	0.0250552	0.858174
																											0.15588	0.599035
																											0.271541	0.854383
																											0.029084
																											0.0388059
																											0.0892092
																											0.769242
																											1.79216
																											0.0462428
																											1.60013
																											0.602068
																											0.968428
																											1.12895
																											0.332125
																											0.970161
Panel b
16S rRNA gene amplicon relative abundance (%)
	April2016_Plant1	April2016_Plant4	April2016_Plant3	April2016_Plant5	April2016_Plant2	May2015_Plant1	May2015_Plant7	May2015_Plant8	May2015_Plant2	May2015_Plant4	May2015_Plant6	May2015_Plant5	May2015_Plant3	May2017_Plant2	May2017_Plant3	May2017_Plant1	June2014_Plant3	June2014_Plant2	June2014_Plant4	June2014_Plant1	June2014_Plant6	June2014_Plant5	August2016_Plant4	August2016_Plant1	August2016_Plant3	August2016_Plant6	August2016_Plant2	August2016_Plant5	September2018_Plant1	September2018_Plant2	September2018_Plant3
	ERS6675136	ERS6675139	ERS6675138	ERS6675140	ERS6675137	ERS6675128	ERS6675134	ERS6675135	ERS6675129	ERS6675131	ERS6675133	ERS6675132	ERS6675130	ERS6675148	ERS6675149	ERS6675147	ERS6675124	ERS6675123	ERS6675125	ERS6675122	ERS6675127	ERS6675126	ERS6675144	ERS6675141	ERS6675143	ERS6675146	ERS6675142	ERS6675145	ERS6675150	ERS6675151	ERS6675152
others	5.68523	18.1419	20.2462	14.5097	5.8867	14.146	14.1986	12.7727	13.082	27.8823	22.84	18.9577	22.1035	1.43885	17.2016	21.6254	25.1448	21.598	14.2147	5.63039	17.4644	1.81918	14.3244	12.1696	2.09157	1.69055	0.995404	3.53	0.800814	3.59661	1.94611
Acidomicrobiia	0	0.108177	0.297469	0.12193	0.0406489	0.130378	0	0	0	0.176694	0	0.109582	0	0	0.411523	0.313917	0	0	0	0.0120997	0.0305857	0	0.0150506	0.112547	0	0.0044842	0	0.0105689	0	0	0
Alphaproteobacteria	12.2955	14.1712	17.299	12.9188	8.31085	16.9492	16.8118	7.45455	14.9667	25.4528	33.0579	25.8249	20.3232	16.9065	17.1193	18.9397	19.5249	6.89529	24.226	6.88876	23.0769	7.05623	8.05208	5.9178	2.36622	2.02238	0.739754	2.57352	4.06762	3.78467	4.07934
Anaerolineae	0.90057	1.84537	1.33175	1.16704	0.513654	3.25945	4.44251	0.590909	1.10865	5.81323	1.50263	3.38488	2.58833	0.168615	1.893	1.25567	11.5875	0.985042	1.32203	0.56062	5.33721	0.413451	0.92185	3.16947	0.322941	0.145737	0.114227	0.412186	0	0	0
Campylobacteria	2.15034	0.954502	0.315775	0.267085	2.99693	0.977836	0	0	11.1973	0.918809	1.72802	1.8629	1.43796	6.73336	1.56379	0.767353	0.984936	1.4958	2.68927	0.500121	0.259979	2.20507	0.940663	0.428405	0.667009	0.744378	0.0326362	0.126826	2.93632	0.634697	1.87126
Clostridia	6.67769	2.53898	3.78015	6.10811	1.98441	0	0	0.272727	0	0.106016	0	0.109582	0.520405	3.86691	9.46502	5.85978	0.115875	0.766144	0.384181	0.0282326	0.137636	0	11.4196	5.00653	2.99098	4.0313	1.32177	4.96737	4.86844	3.36154	4.82784
Fusobacteriia	3.49813	4.5307	0.755114	0.377402	0.820369	0	0	0	0	0.0795123	0	0.0608791	0	3.73201	3.20988	7.35961	0.173812	1.86063	2.0565	0.177462	0.0305857	0.275634	3.09666	0.540953	0.784716	5.24428	0.190378	1.20221	51.1122	51.3869	28.7799
Planctomycetacia	1.23752	2.21444	3.63828	3.18179	0.920143	7.23598	2.87456	4.59091	7.76053	6.0076	7.88881	9.25362	3.7387	0.382194	3.12757	3.62749	1.15875	0.437796	7.26554	0.362991	3.59382	0.248071	1.38466	0.682544	0.187125	0.136768	0.0734314	0.428039	0	0	0
Spirochaetia	1.31716	1.03723	0.842067	0.748998	0.679945	0.130378	4.3554	0	0	0.777454	0.225394	0.231341	0.438236	3.92311	1.39918	2.92989	0.926999	21.1966	1.23164	0.165363	0	0.275634	7.32212	2.84272	0.416503	0.943925	0.195817	0.562792	6.27939	3.45557	7.03593
Bacteroidia	5.6791	3.9071	5.93566	5.80619	2.19135	0.912647	6.96864	4.95455	0.997783	7.20912	7.88881	8.06039	6.64202	4.27158	12.8395	5.9993	13.3835	6.2386	16.6215	1.46406	8.96161	1.29548	17.929	2.72292	1.13482	1.07397	0.233893	1.00404	1.43638	1.12835	1.34731
Deltaproteobacteria	4.58862	18.6892	15.0291	6.97323	6.71076	26.9231	39.6341	65.5455	11.8625	8.24278	2.93013	3.49446	11.2572	3.97932	7.2428	11.0569	7.01043	22.9113	5.26554	7.40502	21.5629	1.57111	19.1933	9.72263	7.1379	2.97975	2.68977	8.81444	13.7028	14.4335	19.012
other Gammaproteobacteria	53.1888	30.4041	29.66	46.9488	68.0906	28.6832	10.7143	3.40909	38.2483	16.7594	21.4876	28.0044	30.2931	54.1704	20.9877	20.1256	17.7868	12.4407	14.9379	10.797	9.02279	16.0695	13.9218	24.0198	17.0796	21.1991	63.7276	43.2161	13.7409	16.1025	28.1437
C. neptuna	2.78135	1.45721	0.869525	0.870928	0.853627	0.65189	0	0.409091	0.776053	0.574256	0.450789	0.645318	0.657354	0.427158	3.53909	0.139519	2.20162	3.17402	9.78531	66.0079	10.5215	68.7707	1.47872	32.6641	64.8206	59.7834	29.6853	33.1519	1.05504	2.11566	2.95659

## Sheet: panels c-e
Panel c			Panel d			Panel e
N2 fixation	Celerinatantimonas to organellar reads		Category	Number of OTUs			Chao1	Shannon	Simpson
N2-fixing plant	0.00115453		>0	2018		N2-fixing plant	699.684	3.15476	0.544454
N2-fixing plant	0.00123034		≥10%	723		N2-fixing plant	264.364	5.79315	0.940174
N2-fixing plant	0.00836127		≥20%	337		N2-fixing plant	986.768	7.81607	0.98357
N2-fixing plant	0.0092478		≥30%	172		N2-fixing plant	188.708	2.85251	0.521907
N2-fixing plant	0.00974168		≥40%	94		N2-fixing plant	700.095	7.21155	0.977956
N2-fixing plant	0.0116336		≥50%	51		N2-fixing plant	829.043	7.61655	0.98323
N2-fixing plant	0.0137271		≥60%	29		N2-fixing plant	963.973	8.74522	0.99533
N2-fixing plant	0.0343216		≥70%	18		N2-fixing plant	1481.84	5.73606	0.864811
N2-fixing plant	0.0798191		≥80%	12		N2-fixing plant	260.957	2.19165	0.58518
N2-fixing plant	0.198145		≥90%	3		N2-fixing plant	594.371	3.09028	0.56317
N2-fixing plant	0.322056					N2-fixing plant	1413.23	8.14206	0.991861
N2-fixing plant	0.350272					N2-fixing plant	1252.44	3.91584	0.764902
N2-fixing plant	0.406645					N2-fixing plant	482.484	3.17898	0.625647
N2-fixing plant	0.754421					N2-fixing plant	583	4.54561	0.77163
N2-fixing plant	0.916312					N2-fixing plant	433.373	4.72371	0.826882
N2-fixing plant	1.29652					N2-fixing plant	332.883	5.75702	0.928211
non-N2-fixing plant	0					non-N2-fixing plant	1133.2	8.03025	0.989634
non-N2-fixing plant	0.000523816					non-N2-fixing plant	191.102	4.18766	0.741256
non-N2-fixing plant	0.000837127					non-N2-fixing plant	952.238	6.15418	0.927087
non-N2-fixing plant	0.00102626					non-N2-fixing plant	1067.31	5.43124	0.883009
non-N2-fixing plant	0.00107797					non-N2-fixing plant	1725.1	8.66418	0.994161
non-N2-fixing plant	0.00108801					non-N2-fixing plant	1304.55	7.84754	0.987069
non-N2-fixing plant	0.00121379					non-N2-fixing plant	1494.13	8.16897	0.988107
non-N2-fixing plant	0.00147594					non-N2-fixing plant	496.426	7.95839	0.989479
non-N2-fixing plant	0.00205922					non-N2-fixing plant	433.158	4.22411	0.759212
non-N2-fixing plant	0.00272072
non-N2-fixing plant	0.00275089
non-N2-fixing plant	0.0048646
non-N2-fixing plant	0.00505963
non-N2-fixing plant	0.0080865
non-N2-fixing plant	0.0138035

## Sheet: panel f
This is the input data used in Emperor to generate panel f in Extended Data Figure 3.
Eigvals	3
56.0586	44.1984	34.1348
Proportion explained	3
0.501908	0.311998	0.186094
Species	2258	3
735c04b50dd3e471cf75e3b674b0c434	-0.0263582	-0.00362625	-0.00605093
1722f28bf99d1e5b8432725c80f50d17	0.00730589	-0.00448063	-0.00800377
36aedbbf9119be03515832afbd78dd60	0.0164544	-0.0107494	0.0163959
f4fc83d81d6a6792bd19e5c003c1e42a	0.00371041	0.00438957	-0.00405425
72764d76db17784318d2ed0520258418	0.00871937	-0.0155782	0.00833721
026da138fdf27f405c36bb170c586a12	-0.00914026	-0.00181187	-0.00770112
259abc923ed99172ebb437f5378318d6	0.00588317	0.0336181	0.00452549
81413435e1ff5f6134f5f7be2364938c	-0.00818661	0.0242593	-0.0150243
974713b89ada076d63795e655caf7a99	0.0168569	-0.00321491	-0.00902588
008ef789dfd8b3c1dc6fc58056b3d499	-0.0005175	-0.0277998	-0.0088993
25f8f7105ef0be61b3c2ca1e11b248a1	-0.00151398	-0.00137146	0.00229906
eaec3c969507a09abfaaa2cff9fe220e	0.00435957	-0.00103103	-0.00303826
28fc287a69e696ed964be6f18518ea07	-0.00305726	0.000317589	0.00802666
ec17c3e0c122ce104d02384081a99734	0.00168524	0.0071194	0.00136507
d0c5a2fc96dd00e45ce3ffa78b6e5d0d	0.0103113	0.0188618	-0.00440605
2f853980f4cc912ad96a1e18668a4235	-0.0167036	-0.0562138	-0.0110914
f51311b3472a8d34622cbfbae91c710e	0.00687144	-0.00813822	-0.00118524
749d5f89648d0d572a4b788321fe1f13	0.0155395	0.00977733	-0.0139948
64be88a84d6fd924d74e4794db502887	-0.0154182	-0.0395846	-0.0041174
ff35d7e260f468a0bca6ec4c25499eb7	-0.0011107	-0.0266942	0.0012018
36f7090ac6dd3e92016492af1d782633	-0.0100882	0.00806858	-0.0125804
f34a327fc89a5d79aa570f56b05bc35e	0.00667982	0.0010952	-0.00283833
45cb6ae22bcfe4aedbf526876c8aa59c	0.00631403	0.0261472	0.00431746
3f882488b614aa48dc00a5f2e94207dd	0.00477549	0.00126002	7.72e-05
29f5b78b59624e1a9188802433504582	0.0144506	0.00591559	-0.0186239
cb6c5a36749cefa30c1da6c91bba6361	-0.0160166	0.0196637	-0.0121523
b7841bb82923d6153a0079e13dfeaa14	0.036626	-0.045134	-0.0299954
f80bffb8627b4a1b2386dca4629aea6e	-0.00135907	-0.000107958	-0.000907004
35418c29445c36edbb3049cfd4495261	-0.00245979	0.0035658	-0.00170355
5347797f601b70f7de218d0e76ac6024	-0.008782	0.0113414	-0.01463
90735702bd05d05b412b6a939c7eedf8	-0.00124501	-0.0132517	-0.000310985
501d163022d6597c6ed1bc02662d2301	0.0041411	-0.00084571	0.00182847
d4bdf88b0246291d5969f800dd22771e	-0.0080007	0.0604098	-0.0169711
d1543525c6ea4715127e847fd3ea827f	0.0030325	0.0150542	-0.0112538
c5f3f88e4e5f8f092a56e16416db0242	0.00535045	-0.00445568	-0.00627386
27d2dcc4ba6dab1298d5d2a75f8a75b7	0.0283825	0.00421142	-0.00884798
86e1861e8cd2c959fed078450e42348d	-0.0109092	-0.00699285	0.00173182
8d3004eb77c3799edf3493fe1d0f9e8b	0.0226003	-0.0305045	0.0212656
a6b62a8c0d83ba455bd0ddc8ac4133ea	0.00736975	-0.0164622	0.00687655
a0cfbd3963cc462e0110cfe3f0e29931	0.0269066	-0.0068364	-0.0153847
c4390dc2c555827fa4112eef4b5b189f	-0.0075529	-0.00267318	0.00217688
67f5786423313969522828d8d8d4d5d2	0.0173137	0.00687729	-0.00399326
f2344e6a1381a490b072740248b3b364	0.00120151	-0.00542526	0.00124629
e7a37d7ea21825407288caf036cdf869	0.00229034	-0.000997713	-0.00566205
b4d5cee396379eb3535f1e1451163fcf	0.00176561	-0.0249605	-0.0107866
f7dfa89a352ee6ddb50c86206ed7b222	-0.00635315	0.00761271	0.00550182
c5ef4cf20adafccd3df7e0f777038e08	0.0152384	0.057833	0.00776209
a31a22aa760881713d14b3245a1a5597	0.0227376	0.00657951	-0.007235
a6f1ae71264b8094b3e19003abb6a16a	-0.00504768	0.00118832	-0.00520904
150bd9870cf9a7866ab4a9680012378a	0.0221788	-0.0186155	-0.0147977
e38ce2db08b0cf63ba58d30aa458e238	0.00534566	-0.00134593	-0.00137249
e2ad4a65d1ee976a39ba37bc748f62c8	0.0140314	-0.00116504	-0.00712476
5a9428b2db52df1ac76ef60f8524505c	0.00487728	0.00265704	-0.00148176
62e8db4ee6db26dd7cdf87089501382a	0.0162221	-0.0138283	-0.0115916
b540cccc8935b218a3e9c9f32dd8e310	-0.00814732	-8.32e-05	0.0118626
852cbc179ee50db3dccdd5b3cff9abc6	-0.00345406	0.00660619	-0.000370123
eb264e5883888e0b883bdc55789757e8	-0.0194719	-0.0125135	-0.00428723
5df552834a95c4a09094d0ca27661333	0.00854015	0.00286311	-0.00154201
cf2068b4bbc7de8a0d1a39a6b59551ce	-0.0179168	0.0226061	-0.014203
70d90e5dc81b2a88771706aa918a9707	0.0122562	0.0505739	0.00810756
5021d22fad7322c230c7c2392cfff390	-0.000332845	-0.001615	0.00079891
f2f075810243e5bb66db2fc87f85ea0c	-0.0173885	0.00194352	-0.00385369
2f94bbf014db3e4d5d383390208d0972	-0.00587115	-0.00124297	-0.00408769
91d53b3a717ee9ee710535b6e15adbe0	0.00881732	0.00791718	0.0084686
fac845478f02578c791a93b1d484f0f2	-0.000546727	-0.000515015	-0.000197184
981b833135c8984cd30120095e31e2c6	-0.0203063	0.0171769	-0.0148075
9d8a0cd4988df30ee9ace45ae5c5bdaa	-0.0143072	0.0341948	-0.0250726
73c50475894004836397acd62a56e79f	0.0133787	0.0415684	-0.0361602
ed7b5a4447d124de19fe11b35a0c3889	-0.00976502	-0.0730861	-0.0177575
4e86c2f0e1640ad6284e92eafe95a240	0.00188097	0.0165333	-0.007471
17930b0064adff0a59f9a221ee5d4161	0.0111959	-0.00714398	-0.00684299
20353d56373397edd90a690bd45c9e06	0.00721522	0.00255333	-0.0026366
c160fde332dffd1ef43b81b9ed4e4d84	0.0371576	0.011871	-0.00390428
478f544dbd3407e0d56bc944eaad1f67	0.00555179	-0.00994929	0.0054187
483f8b7b87f350fa67ddf4a5d393d66e	-0.011004	0.00109238	0.00254616
82d2cfba257721a2302b96e45eff0984	0.0625932	-0.0310592	0.0295538
e4c3b3311b8fdee28902f96e20da5198	-0.0415489	-0.00401345	0.00195566
43af17fa2305f2b6dfad582b25f0bca9	-0.00288458	0.00696282	0.00360341
acc33ff881da3cb18e9e00995477cdbb	-0.00250024	-0.00986949	-0.0129396
3a2c1bd07bdf18e049dee7757f45c695	-0.00086304	0.0031509	-0.00218065
bb78d48437164196002a96981995ce7f	0.000424683	-0.00145003	0.00235046
fc683ff5c2c9f3b164b6300a92119934	-0.00950416	0.00100737	-0.00264053
ac262c0fb5edb457f04c97ed27a760c9	-0.0366849	-0.00609151	0.109466
1207b6522814d75fc0d617cfb5b8e8d0	0.016171	-0.00124879	-9.17e-06
176e4133d50536f11cc65ebdcecf53f4	0.0186261	0.00639392	-0.00651994
969c9ad9039d40c8abedc46045bd64a8	0.0236474	0.0191269	0.00697375
70af3b7e899326c44c69c04eb977bb7c	0.0155688	0.00558709	-0.0091426
9e83b5aa4a6fb2e9104692a69471b9ca	-0.00116203	-0.00104259	0.00181001
f6245d926f308201fe6fa1bb6edcd771	-0.133531	0.0342208	0.045279
d51a93e8023681394031a8677709c60d	-0.0178516	0.018223	-0.013093
08e73376261eb401b94e4c8391472545	0.00194576	0.0376003	0.0173031
04468d36a4b0c8cf0ef3eb3b0c96ac13	0.00816159	-0.00292142	0.0189329
84970422573837a8621192e14f2eeba6	0.10289	-0.0632687	0.0574072
a09394a462b1e77450a4fd65c8de1ca8	0.00473077	-0.0408906	0.00658493
709ec39ec827b4f332c4b3a26e31c9e1	-0.146917	0.00632258	0.0603922
220fc89d1939eb65f3fadd141da671a6	0.0148524	0.00460616	-0.00438386
35e0fc2b3b20b01e98cb5152e936ea5b	-0.0467872	0.000791278	0.0125409
623e1138848d88bd6343955841afd063	0.00011393	0.00306919	-0.0048699
73dc09c008b8443a549e367c74a58ac9	-0.00241842	0.00181405	0.001451
5f5858c27b9c916a9b1f628e016bf16f	-0.0012717	0.00158746	-0.00320266
f2b92de6c07de84fcc9ffcfd3547cbf8	-0.00794823	-0.0416947	-0.0076435
ec6a5e7c41a3098bb111e6059f2a3fb9	-0.000792816	4.03e-06	0.000699613
7b440dddfa6ec868b4e271aa9fed4784	0.0154945	-0.000287099	0.0104197
d448182a794ddb9a9168b587e3db0e72	-0.0135419	0.00294046	0.00475326
b4f8f59795f59641069ec97caa8e1856	0.0047058	-0.00629038	-0.00382985
a38062fd938a33cb1199920bb811c81c	-0.0093793	-0.0102788	-0.00159263
4c31672a0d9a6cf39ccc8295c32e85ce	-0.00972744	0.0102511	-0.00848854
971878e9d9a5523df0f8fb70d6a83c8f	-0.0302677	0.0211125	-0.00209637
a2562968b019a93c3965c7e35308f94c	0.0104733	-0.00392381	-0.00746844
2ec8c2f90234eb76441a02414104f661	0.00607501	0.0251647	0.00416501
adc407ec2b7217ec2376b5830b8f75ce	-0.00125865	-0.00113288	0.00194427
887e2bd8245018b2f10acc147d5ce4f7	-0.00923119	-0.0256014	0.000308049
725b40901254fad0097be3edea8e8658	0.00118367	0.000384333	-9.93e-05
d160d3ef209585d3588705bb9e07ad03	-0.00522589	-0.0018446	0.00158272
d7d10f6b2046c8abebf0993d32131b61	0.0214757	-0.0345215	0.00820991
bccf155e43b744ae7ec3f8b2eb6598f8	-0.0107249	0.00305182	-0.0222497
dd55647e6e362101e34c72198e867ffe	-0.0871987	-0.0058288	0.0299007
8f190656f3dba47bf4c291cda2a908b1	0.00177277	-0.000849457	-0.0056968
9dba35be45acb76bfd191f4f1f9630ca	0.00677621	0.0142176	-0.0136214
f09d085e1534d5d658bd270280044247	0.00129943	-0.00180679	-0.00156773
5f40105d9d11cd77213ce8b291c4e098	0.012955	0.0155055	-0.0340143
6bd91b294a63e8b51f53a9d83936523a	0.0053018	0.0155755	-0.017241
11f7d2561a8ba3c64f0398d497670ffc	0.00947085	-0.0378314	-0.0127126
1bdb7bb326f32c8b8ac2bed8a7bccd43	0.00231132	-0.000967798	-0.000653622
979a8f475cdd7f707021b41af3124228	-0.0187545	0.00921215	0.00434915
6ea826f2fef5736e99abd97072f2cf10	0.00383052	0.00125712	-0.000828181
6527e8e930be836b48a9f9c857c18991	0.0142106	-0.0253363	0.0133967
6be119953d3ac14b08f2c13559e29dd5	-0.0101948	0.014631	-0.0152459
fd45c79fe3628bd51bd608d67c9630f7	-0.0188415	0.019097	-0.0162861
3a27d1de0b066ea31ce859f4f20631ad	-0.00946358	0.0111325	-0.0066986
6960a784a95b02440e694658017ef551	-0.0443671	0.0137022	-0.00212506
8244fc56bef9e7b573b4c5d02a7cf08f	-0.014381	0.024042	-0.0048627
121f8afc3ee7c66907d3bae2af13765f	0.00224027	0.00205505	-0.0181091
9b20154355cc9bb2dbf4222af53d667a	0.00516067	-0.00277088	-0.0123791
d9ef2868ae7f965ae9561ad8de55da73	0.00441344	0.0183343	0.0031052
7a33370f1eef17ee50afdb3d2165d866	0.00191078	-0.000767134	0.00429835
5a0fa476722d59ed1e0720a5f77abb07	-0.00322092	0.000279487	-0.00523051
347bd0a9342bf7adf17c21b70a62b6ce	-0.00124526	0.00223435	-0.00576768
628f209636a3dbd99c765332881a3397	0.0301315	0.0105454	-0.0121495
2df166a425173013ec68bb878470bc28	-0.00545424	-0.00380558	-0.000295329
47082f324b8cfabc75ea13392d90ef72	0.0181026	0.00283482	-0.0173715
ebfad5dc232c1786e46489c491da5ad6	-0.0487524	-0.0592296	0.0114444
4a42a96a5bb3a70dda8edcd684550bce	0.00847571	0.0159079	0.00710842
619e3708806d9085074b6e3d82075512	0.0255198	-0.00701722	-0.0105304
33416df1f527b1d735b77051ea9ecd2d	0.0178059	-0.0438218	-0.0187422
29aa5c03ca291599a78b7e444440f0a8	-0.00154933	-0.00764553	-0.00221984
5ec5628b4d6f5ebb7d30f6638f3093c9	-0.0425811	-0.0154611	0.0164728
529e739decc9660b1061dd45f8516c70	-0.0175065	0.0131608	0.00775263
5030e145d192a3a1a60a60df5aa428d3	0.00352988	0.00906689	-0.00443411
880d20721476966d3bc6d0fbf11725fb	0.00416397	-0.00524773	-0.0111761
e423df5364c5c258457865062c9580c5	0.00422471	-0.0019165	-0.00246304
7a49cbf6c2fb6aa541e6c43692905e9c	0.00259151	0.0108449	0.00194312
0ca4cb7238b04c348efeaa303b521cb2	0.00982453	0.040578	0.00655657
0c71f9f02eddbf768b668e9e347fb75e	-0.00125514	-0.00304179	-0.000756266
6e6502527dd82b550ae38b25cfcade07	0.00615994	-0.01103	0.00597902
81478bad3f1db979bc5406abd1f315d3	0.0122705	0.0494101	0.00904008
0972562d02e11222e0cfe22cba0cc3e7	-0.000823293	0.0282066	-0.0048845
124f5a8bfb98a3efc9587cd9c381685e	-0.0028733	0.00172727	-0.00308846
7d95d897f3c39e740cdb92a36e1919b5	-0.00216342	-0.00499851	-0.00134795
8a2399d1d39b0672afd6925b0060a224	0.00306066	-0.00326851	0.00276486
9501adbf4da53ed429dd91bb4e18d050	0.00369619	-0.00665183	0.003709
cbed2e0b9c5fcc8f1af876fee193b2d6	0.00952848	-0.0205537	0.00820949
b6cc6b24735589cceb805e55ecb0218f	-0.00618945	0.0137333	-0.0168178
4c58fc0de22d7032f16a409853940567	0.0276486	-0.022557	-0.0169766
28253516409fbaa9cff5c99bc35f7033	0.00507057	-0.0142467	-0.00600705
3bcf2113ddd8e0a4e686e4b034beaaf5	-0.000226252	4.04e-05	0.000235038
8d1b66c874491b05da3c71ea20e3bcf3	-0.0141908	0.0174191	0.00394172
a1c29bafed4ffd41ced6d219c15f37cc	-0.0293026	0.0069958	0.00315735
1f0450660e7e487f17d3eec448968f5e	0.00868055	-0.00145747	-0.000129032
2c22a0bf3f64728a39a6b8a7961a13b6	0.00698857	0.00457506	-0.00755262
2e31f3a1da6741c9c9796ebe103bfb36	0.00499046	0.00218283	-0.00389633
3cfb52165a0a945b74e3d031ef9bc718	-0.024379	0.0202074	-0.0212579
3fd8336090ca5e9170f75afdbbeeb07d	0.0119084	0.00212843	-0.000461654
4d0e7dd2f452e0b4e74537706ff4304a	0.00177106	0.0118203	-0.00746845
fac0251836046f6ef179356cd1731c5b	0.00613002	0.0100596	-0.0114413
4374506a024f10f7fe3fb3e4517c977a	-0.000713737	0.00226846	0.00596519
c7b3ff5a02a7b868a2d57c6663b21a4e	-0.0106992	-0.0131619	8.6e-05
4bb3c55ad4b986f0258afab38b5334c4	-0.0173479	-0.0387076	-0.0122244
1d57ac5865631812c23118e94f68c794	-0.0268213	-0.00859453	0.00523538
3424727144aa2c21369a4ba578a8d266	-0.00068498	0.00133492	0.00545501
75a945dc26a74ff2c0281036c0a99acd	-0.0145516	0.00678073	-0.0347029
422c8b1ea878503ed268aed1a548f013	-0.000946146	-0.000840872	0.00151004
e750a97fdc4c0b93397854f17b02eb77	0.0269242	-0.028827	0.00330032
1d9edf4f8f14ca296cc12130edca0272	0.000876413	-0.00484356	0.000949547
379236579bfb5b27bb54f999b1158510	0.0402731	0.0790676	0.0086978
3073ba2fddf6254055ef04af9a3d1f24	0.0133293	-0.00618972	0.019418
d19121a87caf35f915163e5ede8ad7f6	0.00312776	-0.00463328	0.0028786
dbab82a5a51c6011ff55ac4eb493b3d4	0.00522737	-0.00612345	0.0018544
6e9c10d4404649fe71dbc9ef90076c6d	-0.0116269	-0.0123188	-0.0102565
d84693bfc44e4f6c0afc9f3f43e02ec6	-0.0183543	-0.016183	-0.00592868
280cc8200dde7f307f9d62f8cfc4cb6d	-0.00499104	-0.0120175	-0.00553698
455ee28c1df57a5d458ae42365ae95be	-0.00296848	0.00155613	-0.0048846
3ee7196deee99e4428f1b475db86e5a0	-0.00222051	-0.000429373	0.00152415
e0d3f0be5a141f204f278dacd3c1baf4	-0.0884293	-0.0495193	0.0370251
0cc0dea17519ef65777dcfd4287f4ef6	-0.0813517	-0.0530468	0.00980051
1f6647c57b08a87e955723bf1fcca0df	-0.0105053	0.0108444	-0.0141721
203cb4161dfc245974baaede6c76a223	-0.00575227	-0.0149365	-0.00904195
244026d799793b15e01183b07984e7d1	0.00886148	-0.0180375	0.010123
b63ecf8a50f18ad4f7a160286f23ffa2	0.00717294	-0.00754303	0.00563005
6181c04848371f2f4ac043cba529dcca	0.00429092	-0.00134778	-0.0100114
ac7947ef463470792ae9f3489847d0af	-0.00844142	-0.00278937	0.00202182
1f27eb4e2a859bd5cb70385f538dd0db	0.00326336	-0.0050163	-0.00334159
5ff7f33a9297fa88c8ca13c1b01e3324	-0.00662603	0.00392592	0.010459
afa3e8bb7f9dc7a41a02288ec5cbcaf1	-0.000969617	5.1e-06	0.000803714
316d1a8a77e5e3ffcc7890e434e22719	0.0246589	-0.00149759	-0.00957841
a92826afaa094b7a6407f5f89fd8adba	0.0171728	0.00489603	-0.00897949
0f332214bef58ef134d4ac775a519189	-0.0320234	-0.015564	-0.00767192
315ef3b550d81d69efc61ddb768d166d	0.0243647	-0.00277154	-0.0108786
f363b9c60b776a3ed2f4ee993c90590f	-0.0207023	-0.00504744	-0.0018066
d2fe3b22f5cbc9ee534e351defba2bf4	-0.0362569	-0.0573204	-0.0212775
bbad34df52330ca7864ec4cf516a3237	0.00405195	-0.010003	0.00381403
0dbdf4a91589468bdfb4587b3a522559	0.00838922	-0.0298453	0.00842677
2251affcb64ad33594ad8a4a6677096f	0.0131892	-0.00304767	-0.00399651
f87134ae357c960b919a4d574cebd1bc	0.00117833	0.00503558	0.00104174
da3efa73b081dd1cefec05e6d9c58333	-0.0299831	0.00702167	0.0117432
71590ebf2728a1fc7c10ae4693054fb7	-0.00052865	0.0022825	0.000644246
3598d9a77afcb479e72b6ead38bcd0b8	0.0144713	0.00639273	-0.00443097
1f6f8690d3063376ed10ebe15e1e7e24	0.0195269	0.00601082	-0.0170062
a8f97933bd005a6d12da33a795e4e488	0.0507608	0.00568417	-0.0151603
e506191183cee8b873cf81601a162488	0.00627891	-0.00418297	0.00646542
7eef18ad1971efef0afab1d540201df2	-0.00679483	-0.00286137	-0.00540581
daa647f3d3865d5c84e66cbaf38afa63	-0.00325256	-0.0312753	-0.00668445
54407ae27c6889e9eec1d6aa2493c266	-0.00359877	0.00171079	0.00401729
e2606e54eaeba381abe3ff5380045b3f	0.0106309	-0.0510567	-0.0166965
7fcf92058ed8e705ea22212694b94f60	-0.0184972	-0.0135909	-0.0166204
5f8023f11658a120aa5c908ab6c8a5d1	0.0114044	-0.00227709	-0.00397962
e05134424a70ef27117f98d4e229d338	0.00341293	-0.00655933	0.0425211
0d62cd09b5fad0072b3937c83ce60892	-0.0182976	-0.0265588	-0.0148247
ab0ae73a48951fdcbc03e91b0ca4590a	0.000575164	0.000203035	0.00129707
0a9f8e4a88de42f1c2fc390db7e8304d	-0.00222401	0.0170869	-0.00800663
611150c0cef0fd9b17ca111a11e238d0	-0.0177951	-0.00274624	0.00848358
9b6cada03f56a3a8e66beda2ce0567e1	-0.000306552	-0.000430872	0.000974394
c3f7771aa1633aa8845fff7e73d6fda0	-0.00268362	-0.00332121	-0.00072196
798228e4fc2c6c0a1043e2ccd907688e	0.00913997	-0.00243715	-0.0029665
52a6802fda6694984b87c1f7ff4d617d	-0.00837813	-0.0294761	-0.0103104
575d9c0503500f53f2e1b72cdd4829c8	0.00521339	0.00207466	-0.000896911
250bf3ef65a2d4205b0fae8eb0afa3ef	0.0328367	0.00530394	-0.0121239
10111f58af88a87b0994a0d2feceac23	-0.0132091	0.0148257	-0.0127071
22d2435bc99f02dc51a3b24888eee335	0.0177154	0.00496501	-0.00607008
79724d6b7e74e5d0eb71fa642314c4d0	0.000525157	0.000163489	0.000909971
2ae59b599492f6bd3aed6e3b7c018d0f	-0.0356699	-0.00554769	0.00919248
6b9e84e4665c03357297acebdec999f2	-0.00509556	-0.032833	-0.00570497
2b29ec31fa06c44fae65b4a6db47af2d	-0.0166825	-0.0267592	0.0233861
eedf0455fb2faf160004ea39317a3c1b	-0.0249032	-0.0235615	-0.0193732
58b788f8ebc4381dc7a360d57c423edd	-0.0309748	-0.0185761	-0.0239921
177c753f186ed2acf67b788146bce1cc	0.014711	0.0040182	-0.00380392
d9bfd9b9b91ffe11b283ab50cf3b191f	-0.00698611	0.00226409	0.00260196
f7ac5eea1faf0a218abc76f34c00e7db	-0.00173665	-0.0135799	-0.0023306
474a6f5f2150b546a1548eb6c19f688f	0.0115706	0.00300893	-0.0126561
786d412a2953582ad7d416cb3a49ddc6	-0.000972463	-0.000259617	-0.00214135
908ed24f41f3c8106c2a13d12d5abea9	-0.0206055	0.00936326	-0.0180951
4ee34ec2dc08d8cc727c7b0bf81d22e2	-0.00373148	0.000327293	-0.0024799
605add4e12e88ab7cce8206dd17d92f5	-0.00247741	0.0119133	-0.0064322
0b12e433013c31763f986a2009f95848	0.0198993	0.00307291	-0.00561664
16fc0b41d1737636e879e8ac2d9d3091	-0.00151396	-0.0145051	-0.0277738
aa132090f4d513c7054eaffdf9e9e17e	0.0165238	0.00742743	-0.00365869
cc5b700b05ac3f989485702f85f0ef60	-0.0117192	0.00850712	-0.0128946
9ceb8730a573f3d9585f7ff8cc5e72eb	0.00472243	0.0196045	0.00330229
a138a8a5b571c60a575b313aff01dfa5	-0.0173603	0.0273239	-0.0160667
a2255823351659cffe37a5edb2cde6bd	-0.0929647	0.0230355	0.00844167
0098a71d207c78369d911f675e787908	-0.00767245	-0.00442138	-0.0204204
cae93fe9e0a65335dc6fa52ecb8f2450	-0.00878845	0.000204727	-0.00036819
4b323f8d15b0d94aa3275df87a5f5a4a	0.00114319	-0.00150325	0.000427429
8deb3dd55341fe32135ee996ca7e01f3	0.00572751	0.00907723	-0.00463098
c5ba513c170196986106bbca224ff51f	-0.0169446	-0.0125708	-0.0112511
663de92caf90dee1bbee1937229ba7a8	0.00414985	-0.0448371	-0.0114231
605d3ed7512a5bdfe1d72abdcd1446d5	0.0181667	0.00661663	-0.00425645
91eeae04af34ad3cc2318e229c44d61c	-0.00322225	-0.00866906	-0.000843945
fceb9abc07fa8ef485dee9b372dea7d4	-0.00255336	-0.000664306	-0.0101889
139ac2d6f7079a4b1eb7905b2886e37b	0.00282549	-0.00882083	0.00551087
f131f23900b333abe63b445d22df28e1	-0.00134903	-0.00121733	0.00206986
68e4accfd656eded5c6c1f95b1f1419a	-0.00136894	0.00202539	-0.0113847
a5c5597d68abde58d7f4440f93fb4c4d	0.0296935	-0.0149096	0.0252605
27fb826e7c90dbf0b7727a51f292df61	0.0236223	0.00411109	-0.00762263
e493eb1ea1e5be6025b6ea3d9e25bfcf	0.0221191	0.00836391	-0.00338544
03ee35be1add72785b0da8880efe73c1	0.0167922	0.0901382	0.00940964
665f72415cfd692828b1111426999bf9	0.00243416	-0.00270616	0.000283403
623fd1674f5043cde5d32a2379b565b0	0.00362815	0.00805621	-0.0018309
1b55c9dbb1320e34c6c2d8fadfceb3ff	0.00795754	0.0329033	0.00536574
e71f72116b8f70c6c20f5871735d3012	-0.00895949	0.00991816	0.00563416
560652191864f50f0979b7555eb7a8b4	0.0149748	0.00101566	-0.00640356
6872256775a6c8224bdecfffe72ef4c0	0.000184001	-0.00027538	-0.00764906
435ebb51c3e56829b751a091d539c30f	0.0209402	-0.0212133	0.0151813
8037dee42f861d3236e41616673136cb	0.00411541	-0.00739681	0.00409526
1009b7934d787235e54b7129916fb481	0.00575735	0.000956068	-0.0037287
7e05e01ad595d5d0ee403a263fad8770	0.00525077	-0.000229599	0.00373147
f82db306374f6bb363670e8259bf9bab	-0.00908519	0.044852	0.0310169
f57fac783ba86c975705969061c29e5d	-0.000583184	0.000214035	-0.00172101
f7032f6d1a1a3e473e6d44d95840b025	0.00157025	-0.0475063	-0.0242616
4712e2ea0c1f81368faca998617cdf47	0.00123974	-0.0186577	-0.00487716
55122ed309aa6c659300a7169e822f27	-0.00175154	0.000972139	-0.00342137
70d7b3ba322336c9cc3154c7899f64ba	-0.00479287	-0.000734728	0.00245933
b3ef456124294152a731e834fbb24a32	-0.00218457	-0.00101535	-0.0144853
e442db01f946d3059c9be22dc5c56a77	0.00629288	-0.0130802	0.00596357
911b73758809075fe4c7aba62df9b415	0.00919157	-0.00261878	-0.00398635
c88b1c2d9930a1acec0a39121d1a4423	-0.00429328	0.00420621	0.00115994
92a95c48398aa2d060d10b814e42bec6	0.030937	0.0122744	0.215258
0792cbf4dca14bce1433e2a684ffc315	0.00741638	-0.00272493	-0.0086082
0830af990c1c0936d62bb93db3e6a615	-0.0106227	0.00639621	-0.00421853
d5db8594c3e7d748b5218816c1c1d547	0.021525	-0.0180114	-0.00796701
109c21ae8f70d9198e9e689a51176ed7	-0.00548435	0.00589158	-0.00287111
8c09dc52964912b7d17854669064da54	0.0046818	-0.0137403	-0.0222551
3d678edfadea4e315bd7b2c10bb4be15	0.00644261	-0.0115323	0.00623946
6607d4922b110f6545f9d845a9f4c2f0	-0.00128284	7e-06	0.000988142
57b3eb476d7d8638f3e103048f9cadd2	-0.00236167	0.00121522	-0.00365377
e5326c7ddea649204b4530a50bfcb82f	-0.00225137	-0.0110196	-0.00166993
248bd54d93733dd38b60bae77fd8257b	-0.00331797	0.00261029	0.00262934
b8b17d1c29382ce34d2f86547a416007	0.0128555	-0.00390913	-0.00802906
c973b1a52d9e089c303b39808b0947fc	-0.123329	0.0176807	0.154495
0035b95978dedbfbccfba4eea148719c	-0.00345864	0.00543629	-0.00519975
2eeee257674047aa301cd34b31483256	-0.0282495	-0.0183798	-0.0142144
470bbc7485db442d12d6a5bf94aff2e5	-0.00414268	0.000935518	-0.00964627
482e2475a91d37a7c322e6e78e0c93a4	0.0017069	0.00267061	-0.0116786
e9580ccf7d7aadbe7e0effab02a411f8	-0.0558017	-0.035627	0.0582771
223fd8c5284dcfc56fef9443e0bad373	0.0114884	0.0929898	0.00227945
ce011a5c91883f5181836efd0dacc89e	0.000999242	0.00170689	-0.00165935
a2a745dd7e774fc7686962b3a7d46cc4	0.00293694	-0.0304676	-0.00559997
2bb765abd7f4db337a940d7e3e03b4e1	0.00134651	0.0031232	-0.00820588
6454e7fddcb4c49290a04de55a9c23d5	0.0950212	-0.0423442	0.0612373
42511e878f6ba62bbc90257aed4b9bd9	0.010788	-0.00524934	-0.00575971
e9d60fee519b8492213cd2d7a9e29347	0.00113756	0.00026179	-0.0167575
7dcc546c0721ceabe8e66fca20012e4a	-0.0226941	0.00116813	0.0089597
5166506bc800bef18b1ab64a017ffffa	0.000390622	-0.0222957	-0.00382771
3ef7a0caa46bb10b5d3c21c5eded29d0	-0.00142303	7.84e-06	0.00107069
5fb6446aa36da019c8365fb38a40fbe7	0.00338419	0.0141033	0.00244871
da137ef32a9b64322ebae072c76c5385	-0.00106571	-0.000300625	-0.00121249
c3d018fcc5f824efa47d8b83e6d7aeff	-0.0111411	-0.0066901	-0.0131289
32e1b89ae88c120cea9161fb1a1d0fcb	-0.00900932	0.0182666	-0.0119342
4c39c466db566d0b0e3e6781bd397426	-0.00300065	0.0031851	-0.0067684
c04fba4de4b5cecfbe7ff14e3a43f2c7	-0.0152787	0.0233091	-0.00846628
663cbae738077b5e76fac4a019d9a14d	-0.00529451	0.00211342	0.00238126
5c8913b7cda4a5862c6416b829ba51fe	-0.00634736	-0.0319858	-0.007869
67811195103868e33237910be6029217	-0.000372952	0.0015647	0.0044657
3ae11dbc3ecb2cfe787ccbf8cab9472b	-0.000801791	0.000944604	0.0019358
4a4aa1b49e6e205e1dfd27cefa619898	-0.00687264	0.0220266	-0.0272487
f89991dab48fdc8d142f7fa6d9c9bae4	-0.00313606	0.0239222	0.0209488
6d283395353771eb671f061717c09857	0.0134407	-0.00916	-0.00832049
e94d67fd960bd4f5eaed80f397c5563d	0.00791592	-0.000627412	-0.00333593
69ecc99493b09c63a52cbe02ec22ec12	0.000301109	-0.00026865	0.000187129
18fdb08f7a5531339cf87ea09e7a0373	0.0262689	-0.0231146	-0.0284442
007daf64a493433f8a13ebdbd58cbaee	0.0129175	0.0168472	0.011107
528e5b0091f45007edb1211c181c7247	0.022994	0.0168771	-0.0131016
124101d39f77a4ff495e18e34b71b111	-0.01018	-0.00425293	0.00271273
d9fa9a92061930c7dace84bdb4c5eead	-0.00153219	-0.0026972	0.000354603
47b7687ab64ec3b971f5f52f3c140ddc	-0.00583303	-0.0246351	0.00122716
edcdaa023c21ef4e5fc5a6f9d0f4f0f5	0.0191757	0.0066513	-0.00768135
1a1a504fbd7b7efeeba3fbfdce28f1df	0.0154549	0.00736727	-0.00454298
436cabf57bb96d8a5240ea646b679fcd	0.0192779	-0.00173685	-0.0051216
16e66d17733cbbba872c53f721be1774	0.00223081	-0.0040478	0.00235883
2e5e8fd7526ec1f21eee0e796c033354	0.00308747	-0.00879982	0.00296776
c19819b157be4beb25e96c9a77a2f256	0.00268179	-0.00080605	-3.02e-05
5234a7e96068ea289314c6c9efb2ac50	0.0152694	0.0121504	-0.0322761
a5f83e816554d59687bc06b665c29c63	0.0314397	0.0313487	0.0272962
02e86a42209f5554568acd99c8327329	-0.0183593	-0.0111806	0.00424511
408725ef20932996598bc2c37fe4162d	0.00567863	-0.0111811	-0.019332
4f08ca2685029e098339c6722e9ed8a3	-0.0183068	-0.0222252	-0.0168373
9abdf4d017f3a6ea1c09dc2320a92563	-0.00578461	0.00549323	0.00217798
daa82ca17583401fa104dd043431e9a2	5.99e-05	0.0011217	-0.00399778
8d9eeae501a73d0e09d7c9fb7664e5fa	-0.00502859	0.00707773	-0.00494895
c5f33cf6b4e80f59148eb133e20132bd	0.00237029	0.000404024	-0.00212154
0e3f551a216b27218d7755e32ae51e34	-0.00301798	0.00489012	-0.00813079
b6fa99498e75a327ede4f2e6c311c1f8	-0.010015	0.0017056	0.00253957
70c517c564d22e82b3a9cf87e91139e6	0.0143354	0.00024675	-0.0133273
45fb9cd6afff19c3d6ae0c1b968f54f1	-0.00455176	-0.0420464	-0.00935667
11b84672bdca7b61548d922499f00602	0.00368109	-0.0101557	0.00441568
5c87e9f57e102f93c78bd0c7b5eb0e68	-0.00364911	0.00133347	0.0045747
e7af49a31d33e1629d2c0366cd9ee702	0.0230412	0.00378424	-0.00873439
d5c8fbd5876b7bf8dc53bc38931c80d2	-0.00619696	0.0170072	-0.0118619
8646a166b8ec1f17b982bb87f5310717	0.00203219	0.000331007	0.00289567
cd7fe73c3b4682f803d8ec46b93440c2	-0.00677488	0.00247182	0.00409184
ff80e634f055f5b5b091590e9e69e800	0.00389927	-0.0086066	-0.00390754
d9bd3d1cfc3b38a364ec02fe938a12c0	-0.0111481	-0.0413978	-0.007009
ac327d128dbfd95a7c35ed5f4856eb27	0.00877279	-0.0124574	-0.00843789
9efd37a92605bf96cfe1260cea7fd9a6	-0.00256765	-0.00414231	-0.00235682
7695f074fe89fee3ab925ee5112b8d3e	0.0160872	-0.00447554	-0.0112682
cfff143c41e238a90293ed9bce33677e	0.0097481	0.00296181	-0.00225703
1af06cd5e127bb8672940da7433bed21	-0.00468328	0.00778431	-0.0060026
c6e9c1e3a8aa77619b9dfca84677cd2c	-0.0145799	-5.59e-05	-0.0172317
6548dd79eac8bc789fd8279cda6228c1	0.00369619	-0.00665183	0.003709
82c32cf53925334a027f7447ce0c0aee	0.0225027	0.00514134	-0.00606292
a4145d386ffcae9718b3aec55525dc69	0.000968604	0.00155865	-0.0038581
e94e1b738c2ac75a14155a7b3f35a8a1	-0.00128284	7e-06	0.000988142
beb0e4ff7fb578a888bcccbda555451e	-0.0034005	0.000730382	0.00137689
9c58d1e4e43599d3fd622415f1f09926	0.00381123	-0.00803486	-0.0165899
b26f828e8a3ddfbc4b21154dc72e115a	0.0143089	-0.0134804	0.010694
2841b095dafce5e1ba6cb9a6803cf3bd	0.0178766	-0.0102827	0.00502011
98996783a8e91b8cf1153fddfb1d89a8	-0.00687302	0.0126013	0.00140304
69122773b8816b535e1fa16e1278dfca	-0.0219292	-0.00508707	0.00684142
ec89b974b2476391549fc75c7fd9da14	-0.000824291	-0.000727009	0.00134072
b2601909f6ffaaec7e135258762b4b9c	-0.0507086	-2.19e-05	0.0177448
9ce949e585356055555b32d6ea0535e6	-0.000130765	0.000740652	-9.95e-05
3434dcab0560c03f6382751d96316ec2	-0.00403615	0.0238191	-0.00372814
4bd891f64e996c3fb1a4734998707f42	0.0117798	0.0486156	0.0078037
2c58ac4bd5aafccafc3e7461789e32e7	0.0438413	-0.0182688	0.0178965
58a21e331fe0200f5015bb5bf9abb063	-0.0100058	-0.0295624	-0.0040837
e4f396ee3b3ecc8db2e1217a4aee4b76	0.0435208	0.00601295	-0.0127934
f4d1046a2477496b8d2f1bdba6a8be72	0.0608757	0.0300235	-0.00468103
9f29756d864587a50744fe37b9679656	-0.0122247	-0.0265272	-0.0133143
f203d1ddf170cff6ad7f2da9b049c8fe	0.000865114	0.000759344	0.00653118
eca51f560a31b1a41b169f32b07786d1	-0.000476248	-0.000309635	0.000777914
7aaba9fb0365308cf6cf55bb9f62b396	-0.00491389	0.00407404	-0.00278322
fe4808d5c5209c66b7b486337c8fc76d	0.0318021	0.00579721	-0.0184887
4b29d221c15b19973c60ff577bd2dac5	-0.0157744	0.0354596	-0.0279095
8c36162b0c893c22ae37a3258b753601	-0.000359925	-0.000519298	0.0011211
4539bcd6e7bc764119315c740707877c	0.000365722	-0.0305451	-0.00179422
0520cc9b183fa2f14d28460979e15b51	0.00483884	-0.00453187	0.00460071
e5bdc62576eacffd161d87612e142838	0.0315234	-0.0297597	0.0279769
881a103862a863e7afd8e2b01a9bb580	0.0233366	-0.004144	-0.0097832
a6abed41d81d5679631fc491e47bc6be	0.0131133	0.0540974	0.00865426
eb93bd5e2ed77dd5cca5e0163f03c891	0.00405571	-0.00374187	0.00476292
ed804ff1c931159973dad7a4be809001	0.00852459	-0.008103	0.00971486
4b88f85818993709e9d0d62369c0df4a	-0.00677077	0.00169083	0.00329904
15cbf0e3c1e98e733e34892f34baa922	-0.00193165	0.00061093	0.00107035
da25b6fe86a4547ac4c2e090f2d655d3	-0.0034005	0.000730382	0.00137689
86de98b6da1ac0fb959b8b5e0371f034	-0.0303179	0.00284776	0.00344888
3c34b35a0f90e8b582b949ebdc1d6756	-0.0119059	-0.00598406	-0.0194356
bb5b93b0d95358a355c1bcd80558e5d5	0.0151192	-0.00274145	0.000378971
a159ced6713cecac82283146580caba0	0.00471005	-0.0187067	0.00303417
4e4c3718ea93d598f8747e39fc004eb8	-0.00832559	-0.00684576	-0.0133442
7d071d5bc0630dc748514473012bf499	0.00411541	-0.00739681	0.00409526
04f034033179b380c01965aff4819c98	-0.00468178	0.00166608	-0.00365035
e751768527fc22e9e658d0d8f09c59fc	0.00528205	-0.00022309	-0.0106584
adcf40e08b5cbb6b64fabf8a44b66cd0	0.01348	-0.00621417	-0.0169508
f196b0385009e2bdbe23070ce5aa74fc	-0.00948763	0.00370594	-0.00468301
ae8795dcfbed6f21ff1246c31149bab7	0.00104563	0.0209402	-0.0207326
687e1448ee117fc66c640b1bc80a4796	0.00487595	-0.0087483	0.00479599
177d0960c51c09f52edbb84fc708e5bd	0.00338419	0.0141033	0.00244871
92db415765bceba438ff0447b1e9128c	0.0138961	-0.00807868	-0.0150075
36dcc03eaaf9fa1ee45bce9b6698afc2	0.0176938	0.0165525	0.0136725
c0a59bd48d900b1862bef45b53c55941	-0.00753348	0.00826551	-0.0069531
117228ff07bbc8ac500ce93c6b69e5aa	-0.00148842	-0.00423062	-0.00565171
ecd5a9cbef25d04228859ec76f3b8875	0.00212976	-0.00376582	-0.0105538
7bad54df2c10ad97f53f0baada3304a1	0.0103523	-0.00275308	-0.00438203
9fb8ac9637e4f6e96c4e09c1e420fd9e	-0.00426621	-0.0146974	-0.0148634
8a319cd4aa98ff4c9de9842a765b3445	-0.0253888	0.00757378	-0.0163082
320bb681fe00efca736e4d27e068c43d	0.0186884	0.00245162	-0.00880924
6ef9306596590147b027c2dbd29345f5	-0.0321902	0.0184216	0.0103411
e41e6dce0cc625509e51bc26c905e984	0.00649734	0.0063937	-0.00707202
42bc329e8aae26450b26f93c58cf9b7b	0.0123357	-0.00173425	-0.00632481
d98f1f351e0e5a781c9ffcc6817bd0d2	0.00736441	0.00665016	-0.00324469
561e0f5fbefa5a8f3c17bb1b20988ae2	0.00904297	0.00617206	-0.00151216
684f33b851d05015e58c26ddcbb61881	0.0209508	0.00507526	-0.00545911
862d1adcfec721014dbe1fcb815ae207	0.00835734	-0.00538175	-0.0222489
d1ab9720b2ec533bddedfac63cf5a019	0.00890354	-0.0135041	0.0058668
5416647dfecc57659067a959e5f05e0d	-0.0440331	0.0111755	0.0167644
c82ac4850dea6a36660f100eb0c4ad92	0.00137474	-0.00233593	0.000433524
ab8443691e748f21b4f4128f64d010e1	-0.00637845	-0.0302776	0.0184742
15610db730e766c1e595804b1a9adc1f	0.0127065	-0.0181218	-0.00891378
2b162bedb24dda75ed44c85134730e32	0.0249916	0.0301479	0.0178542
41b9232fe443a8977d741cb5120145ad	-0.0115992	0.0077963	-0.00806486
9d02f106a8a85cdc33cae0b1cd8c3ac4	0.0339778	0.00774548	-0.0113082
7ba95f9136624f832518c21ea50ccc50	0.0128311	-0.00212022	-0.00885157
9f522a8a734fdbd8934beec2f06b6322	-0.0238795	-0.0331145	0.0024952
cc32063be66b45e946424e1cb312410a	-0.00432523	-0.00136111	-0.00160338
fc1760426af11247a8eb0453cb2f9feb	-0.00291382	0.000823298	0.00387767
1db40d9c3326a9b94cc974ebfd6698c4	0.0249296	-0.00744061	-0.010036
f97c403e1256186c63987c2480ea936a	-0.00783331	0.0106711	-0.0133563
502333a07abb3c715414267f97b9c8c0	-0.00843232	0.000676963	-0.000620814
23fe1d1527002d19107dfa7f8f65871d	-0.00346796	-0.00170201	-0.00442098
29c4731791b610abfbb9ec506dc38e09	0.00133949	-0.00135974	-0.000645295
831c461f0bb51e420db809b3683947bf	-0.0242731	-0.0459255	-0.00219886
dd05a506f57893883462644745c064b4	0.00178737	-0.00491673	-0.00261137
fbd00ce48303f579d6cd28ba6ca0a14c	0.0041752	0.00228394	-0.000226134
8e7359ee6a6e8aca7afba5196216e8dd	0.0214521	-0.00699039	-0.0104428
ae5dadc6e97d4475a4200bba1cbf93b7	0.0182499	-0.00643492	0.0177547
037c36da37a36d2ca2ce43cb97a60aea	0.0186754	0.00661509	-0.00633176
e4f73da78f61c711c815fd1a098a3aff	-0.0223851	0.0182591	-0.0181432
b4737a106aecbd353395416ae29c0e7d	-0.0134344	-0.0195294	-0.0148459
8ab7fddb2f84caa07f8ebdbd7b3a6bdc	-0.00774652	0.0081652	-0.00615453
9ed572078a694503541c49bd53dfdc5f	0.0239124	0.00476163	-0.00753268
b8e7ef0eca19c70b7b70ad4d552a6c25	0.00311112	0.00118407	-0.000521907
a97b9bbefaf0f71fa2f733ab03e1f1da	0.0125984	-0.0132111	0.00966527
da504be076986cb22e2fa0a16c8d6b1b	-0.0519817	0.0561552	0.0266895
c13f9afc603224e53a2a709115eeafb3	0.0117844	-0.00988036	-0.00973362
77c0a0c4b89fc4f15c55b2088bb95689	0.00255721	0.0113488	0.00156868
2ae5518904e41e9e819b87e93810053d	0.0149912	-0.0284832	-0.0196933
90bf6be5ffe621d1ca52e2b01754307f	0.0130677	0.0216015	0.0109028
c50da54bde541300fd771329d69d9775	-0.0252309	0.0157762	-0.0171259
6b7e3bf91edc247cff9070714cae3fcd	0.05565	-0.0256104	0.0474836
15a56845361f8d2b55c0daa38ec6da9b	-0.00271727	0.000485253	-0.0087005
5dd987820bea06e061faa6f8dce7f0a0	-0.00116631	-0.00887572	-0.0201315
f6736ea71b0b054003f067770afb6f45	-0.00362037	-0.0033397	0.00522592
1a8a1a1b54a77f91a8f8f06d7a140352	0.0242876	0.000247197	-0.00764612
884b61c270a7c288b9ec898251390cb1	0.00117833	0.00503558	0.00104174
81d534fd1b651343929bdabe4bc021eb	0.0238177	0.0067363	-0.00687926
fb0473c06d037359e223099d4c6422a2	-0.000574502	0.000934052	0.00084285
a0a6bd2679dec87ed29be72d3ed33d59	0.00214141	0.000516525	0.00197229
53ab15a9aafd1b3dc75cf8e5ebb460d6	0.0253621	-0.00812595	-0.0110362
24d6555e111c23827fd804cf8204f030	-0.016939	0.0333514	0.103342
608fe13a38c9696078d6a95beb7b88b7	0.0243101	0.00589954	-0.00285885
31230c1b042062142d6fccdbd50f8894	0.0090359	-0.0422482	-0.0156202
7365a587c289f4b0a63533b42c200222	0.0301911	0.0199005	-0.0182409
314882077ff30891bf0daafade2e0e5f	0.00102693	0.00142462	-0.00400284
c5bccc2fb346856d15a4034f50b884e3	-0.0229436	-0.0246972	-0.0289555
3bca46886aaa302fba70245281d83a90	0.00501704	0.0208156	0.0034902
dd9b1c91f846480055129e62dc56f195	-0.00125865	-0.00113288	0.00194427
26441ef77ae4ecd946837df301a70340	-0.00464839	0.00100233	0.00179235
f2ed79dfb3e3c98676268ad5a5118035	0.0312947	-0.013731	-0.00246852
36d37c4ae44ed725702f1dd5adb0818f	0.00223081	-0.0040478	0.00235883
df6eec7df7f69640a16470101fbfa9f4	-0.0218021	-0.0590007	0.051162
6d98c249c5d2d2078d069b596cc9b9b5	0.0077883	-0.0130514	-0.00795061
afe0c26c3dbd329b8443350593fdb619	-0.0410451	-0.00623263	0.0110146
c2b067c8573a68141e2c0fbd59428318	0.00749814	0.00212071	-0.00177566
61a02cef6475ace0c1612985f03fade3	-0.00729782	0.00710107	-0.00229219
0a488bbfcf6a71342613350d93978bfc	-0.0269456	0.000996294	-0.00270929
6d4e3bca3d5d52ffb78417f2e566c621	0.00839396	0.0025881	-0.00393355
cc6f09c2cec1c2becbfdb32a721ab3a4	0.00522326	-0.00936548	0.005116
90bac951fe06ed4bbaaf80316fcfc4e2	-0.00324957	-0.0044167	-0.00113093
71238976aaf46c9ca756c72d1780b965	-0.000748048	0.000877332	0.00181654
28591c7f0fb094269e26f063b74e1695	0.0980766	0.0395108	0.0352603
fbb146a7e2c3d27a84d2b7c08f5beb24	0.0163891	0.00241247	-0.00695677
35a8abfe17f7dc05210b8882db43cb92	0.00707441	-0.00171217	-0.00191403
d1fe8e8c80a316c00fbb01276f7905ef	-0.0163539	0.00268543	0.00110991
337471aad9bfebdebf2a3b16b6dc032e	0.134464	-0.146464	0.349581
fa97a49a914b39019fa0852b471d44a0	0.0015928	0.00118803	0.00103842
e831deb15303a725296a8f42ce5d9b14	0.0293332	-0.0236311	0.0269883
1d9ebbd01a05dcdec71610a39bd218c1	0.0106923	-0.00562591	0.0467846
4c8615abcd257bc5b21cc8a12f0df6b5	0.000945263	-0.000182191	0.000336574
598eb762275279e9ec696fd55f4508c9	0.00734892	0.000555588	-0.00435475
94a0ece4ed4fc2215b3fab2178b2472c	0.00156299	-0.00049416	0.000480627
37e4d593c50f79cf41e329c86b7e2f39	-0.0212018	-0.01191	-0.00474307
8eb09d3985b5be7114130acc56324b71	0.00487595	-0.0087483	0.00479599
3106ad7209a04087c6137e0e642dd90d	-0.00756973	-0.00116432	0.00374592
ef9e4417b1f06918bc93687ae1f217ff	0.00524939	-0.00821919	-0.00451554
57af3a9ec0bfbcc488077f6c5a8010b8	0.0608744	0.0269977	0.0630089
4c345bd0c33ff3f204d7a47690dea51e	0.0217802	0.00263991	-0.0142208
647aa4e46828ba447757aeb4196b4ee9	0.007968	0.00229495	-0.0024163
abe3581d347cf9f416b56787e0bcd06a	0.0106696	-0.00266444	-0.00353338
68757d6651198c23e48929c5502ec256	0.00223081	-0.0040478	0.00235883
54e7777778ab80e64a06cf0cec90f248	-0.00742779	-0.00113267	-0.00952202
c1951b4fec55e6504d1ca9fd1534c102	-0.00572936	0.0012379	0.00215223
bf553ae5cbe3eceee4f16b37fd12ec71	-0.0069503	0.00551468	-0.00856893
156ab076f0c98ff2217c2feb07b0726b	0.0246162	-0.00469283	-0.0115416
5e5e8843ed715e4209f194ad29eae80e	-0.00686337	-0.043818	-0.00291309
cf9eaa5e9a48b98af53aef971964a6f9	0.020257	0.0132291	-0.0126102
266066bb0fd20bcf2e9bb00e1276b080	-0.0912063	0.0277046	0.029772
825141f8bedd0024fa7c979d06c501ac	-0.00551728	0.0069788	-0.0037028
7d0b76d8d6c9091def0d551fd0bccc3d	-0.000792816	4.03e-06	0.000699613
acc52afeb4e682af7f6e44c3974403ca	-0.0201163	-0.0243468	9.32e-05
77d42cc0109a35a4da5f744e76172db6	0.00267087	0.000322115	0.0022585
6f01e705ed83bf908d2f13050109fc4f	-0.00269612	0.000576879	0.00114238
fadcf8eb8166f62e0c7393603f9bb535	0.00118784	-0.0654303	-0.0288129
6a6800da71b3427eae32faec375fed15	-0.00302378	0.00428936	-0.0138867
92c27eebee00318650f3639ddf4b7fda	-0.0285268	-0.0053449	-0.00866949
16ce3e79fde8ca39af90256328770d4e	-0.00572762	0.0124215	-0.0185038
f6a2141300b79e6c311a5ba4be48ed86	-0.0600928	-0.0679881	0.00743494
b647df72305df0a32f970f218bb81922	-0.000240182	0.00333678	-0.0097717
17e0b4fc5efbfdfe2395472c40a23941	0.0304868	0.00546508	-0.008718
9bff857383e33a952595ce444b16b6f6	-0.00334879	-0.0461791	0.0005288
f6d4d5c389656be53520117f3aca5735	0.00275952	-0.00498734	0.00284597
75d4e9bc3ac984b44715ce37bdf206ad	0.0126098	-0.0171463	-0.0083299
472048253a42c00061080c69d8667dab	0.00753491	-0.00234785	-0.00382865
5d3281b53f67ba02201ba8ac2cfff557	0.00644261	-0.0115323	0.00623946
f038f36bbffa010332b77869cd9e31d5	-0.00942806	0.00442952	-0.00484611
0b975ba57555c5266020364054f6eacf	-0.00309923	0.00127326	-0.00183288
ea1d10dd584d1a944693911927195c94	-0.000298189	0.00304688	-0.0116079
0c09a5bd8d8193b0dfcf90cd7b39cde3	-0.00337273	0.000756498	-0.00390154
b45d9e19045f5ad3ab281df5a14ea83e	-0.014765	-0.00357745	-0.00204629
9103881a38181fb559f928e5d3ea8b39	0.0244843	0.00307557	-0.00724732
3ea81593b317dbff5c141dd6c4b75866	-0.0141464	-0.00137257	-0.00147275
1160e2cef8aeb06eeea6f168776f8d5a	-0.0115897	0.00251501	0.00410329
612a305631e9d6626b2ccb455702a5bd	0.00573098	-0.00203069	-0.0104341
bae0d3ca6a32b0bf10f94c7eed07154e	0.0234925	-0.00175449	-0.0103293
f3e8946b14d5e77ce251c1ae39c2f26a	-0.00511814	0.00616415	-0.0053086
f90a69595a8bd9a2ee01539cbb68ba09	-0.008077	-0.00485552	-0.000498085
847544d53255c54474d51163649ab0f6	-0.016614	-0.0417554	-0.011088
c5e3d880a3f5b4a67d539d83ce1e74f9	0.0123442	-0.0171843	-0.00640059
e205075af7953d3ac7af704052dba71d	0.0101112	-0.0252868	0.0302255
0fbaeb4eba906726a184163ea13d99ef	0.00103955	-0.051817	0.000903377
6ded2e1556d904510abba04176b79c09	-0.00503817	-0.00444851	-0.00400264
10e698f777108b6c0aba9a10030884e1	0.00838848	-0.00314248	-0.0192956
b076a1b9586269fb8734a3b923c0d488	-0.0117473	-0.0382304	-0.0162807
f835b0f9a80eec2d741abcdb7cfe8429	0.0216318	0.020832	-0.0114778
9145c1006947f6fd8886b73551001462	0.0172	-0.00792373	-0.00913265
186ef08da79d10f821d2aa19ed44fabb	-0.00404745	0.00162633	0.00736812
b7c762baa943f29562bea63cfac1e839	-0.0181067	-0.0497624	-0.0244326
0e74221e629b6664bf2d1c77e7773622	0.0198755	0.0863918	0.011963
ca8fe56d3b20ee6107961a5fdec5d1c0	0.000204062	-0.00147004	0.000648467
091a95ac4f9d0dab90544409c353ff4f	0.0322269	-0.0232074	0.00689535
30054b801dfdd31c40833e69d721c0af	-0.00104462	-0.0125816	-0.000523843
b3942365c1f34c21e31f846fce3ce952	-0.00272827	0.0163569	-0.0020164
2d0d449e4b24cee02e2b2b1f8147ab83	0.00618524	0.00378779	-0.00109784
79cf22d1b86ae4e7ae8c89bbf3027860	-0.01517	-0.0055423	0.00591512
ac12655232fd789eb9a8684507ee1f4d	0.0126959	-0.00240013	-0.0168154
327a0f5b0f13577bb8cee651eccc8ff6	-0.0189953	-0.0103352	0.0086262
f1c8027599b3d75478a150f00359bdfc	0.0127168	-0.0235398	-0.00869411
89920a6fbdb1779cbe58b2b4f17858cd	-0.00237805	1.36e-05	0.001633
b4eaafa8aab90b68f90d159d8c0de450	0.0239113	-0.00717009	-0.0101261
134e76993583346846355246f8f57597	0.00083349	-0.000829163	-0.00580105
96398736e8a46d5932f4a5c9db4931ce	0.00322884	-0.00325159	0.00276901
b20770d8afe95310ff61655578c92b0e	0.0180779	-0.00806672	-0.00907212
8c08c7d8c67bcaa14fee25427df42afc	-0.000792816	4.03e-06	0.000699613
66b4cec284730e894f4d4d4c741ed326	0.0312034	0.0594682	0.0250415
65b41b47a9702488f2fbb3628b852f76	0.013308	-0.00725656	-0.00812408
1970652e6b14e57c4e9149021016d57b	-0.00239582	0.000923548	0.00119247
3ce3b29b66eb40efd5dc148318d289c8	0.00312695	-0.0423291	-0.0114261
7cfb1c1ba3a3addc79035e6c540a742e	-0.0140683	0.0258811	-0.0270321
603192ba36d381540953ffe287d879e3	0.00510301	-0.00216033	-0.00171238
51448ba44ed3b069c4f0bdf44cb64b20	-0.0924132	-0.008843	0.119989
a0ebf17a7f56c457900cb5618d3224ed	0.00555898	-0.0311749	0.00773351
e744c7a1bdb01b00439f646e6262c0d5	0.0112726	-0.022572	-0.0101388
d148bf91bf5eaa9be6d1a8334c03d243	-0.00382315	0.000669538	0.000202602
0a824d2e86631182a6e2d0aac6d46211	0.0111402	0.0329485	-0.0165923
698114c73b9e238800c5002bef0ca2a0	0.017255	0.0827038	0.0139194
0276d21ce5e8413294972f492a725b80	0.0116666	0.0520106	0.00765379
2742eb61ec7b1ba807f125fc888e0e69	0.00324815	-0.00037282	-0.00589006
4d93af3dd6c0893cd09ec2148b514499	-0.0018587	0.000520678	0.000700886
96398b78a0ba40ce585e6f6317bb2096	-0.00149456	-0.00053152	0.00166408
c7811b3f586766f12e02914945ad227e	0.00223081	-0.0040478	0.00235883
8fe22066a750505f3e6c8b6ffb06ee7b	0.0141466	0.0583448	0.00931331
6bfa15ee956301a747aa55badf95311c	0.0073417	-0.0121879	0.00097939
4c1be1c4c56a8949482cf4ef9190a367	0.00334356	-0.00878112	-0.00540181
e6a084d0734d3e3b50f8f4558714e32f	0.00859796	0.00118591	-0.0032977
7b9eea7bea9cdd704cd418a7ccfe2212	0.00259151	0.0108449	0.00194312
076e0787d0672029f233c9e7f86b0ee5	-0.0114338	-0.038479	-0.0169841
d0e321d4a0481763931232793c334956	-0.0128983	-0.000241719	-0.00256885
3c2dc5de1e5e3be5de2fc4f4f60a3da4	-0.0120179	0.0144514	0.01021
6630ccb20ff2891770b65865d8b28c78	-0.00603618	0.00271223	-0.00562789
483e9ea4e5106461e832bd40b69e61d5	0.0122753	0.00159856	-0.00600359
1440d54752b04f53b72d3f4c0b293102	-0.0104775	0.0125918	0.00892976
675ad35fa92411450b5cef1537d6c12f	-0.00190336	1.07e-05	0.0013535
d1f71620650b8e838ec64594c8f971fc	-0.00350803	-0.00381349	-0.00169909
48a5f37ca5b276e173e1e7080f66b5ef	0.0173393	0.00207549	-0.0176923
27238f210d792737eb01727edf6d7a0c	-0.00581983	0.0147685	-0.00607398
c65b815ce23971034874ce183302f164	-0.000307444	0.000542535	0.00112161
a37ce0bf70dbb0ec0fad42b58c8eaf8c	-0.00695203	-0.00106876	0.00345972
5d21999aaefe96a3590fdd5bf6707287	-0.00893548	-0.0587963	-0.00203712
25e81292dd804eb0fff4a08ae3d489ef	0.0188756	-0.0082246	-0.00799377
3488eefed4555118063c643f945068d3	-0.00412798	8.75e-05	-0.00655069
6b7cfcf8d2bf65582877f385ad53d2c2	0.00338419	0.0141033	0.00244871
6e1cdf7192940890e472a6b04c520d83	-0.0223586	-0.0544235	-0.012566
709b76d68378b5be416fbda95a1efbaa	0.00186649	0.0003757	0.0033628
9d9e6aa349c30cdd94a885715042f787	0.00649733	-0.00528054	-0.0032609
a0c1db94ca0064ea9bcca86ee77562d6	-0.011713	0.0542378	0.0522869
0dcf3ca04ac2078dd149c55bd1018ae2	0.000570892	0.000446099	0.000538099
dded619ad757eac977f1b7a6c33e6905	0.0149792	0.00701503	-0.0236715
38554f11e2315b514f4f5f1ffe0c18e7	0.00100737	0.00472396	-0.00646525
78e36161f293b1e2126ad1cf19d5ba57	-0.0325277	-0.00909797	0.0105322
8119fe76cf411f14155860dfc2e1044a	-0.0100261	-0.0145199	-0.0182514
a26f768f32f0615fb0210a02d03c5df2	-0.0481553	-0.0646462	-0.00331192
675e87d8222004a96923bf0306b96393	-0.0413447	-0.0119649	0.0140876
1c554fa4f6717336e62c929adbb0289c	-0.00756973	-0.00116432	0.00374592
622e3f1a37850ec26a7d9e9ec4a7793d	0.0192205	-0.00734802	0.00349879
b60ea850e548a8a1a666212e1682c170	0.0152475	0.00214185	-0.0168485
3e596624579a23ea8a0ce9b84abb9624	-0.0253217	-0.0513523	-0.0330146
93b3dd52479d3cb9590163434b6ad736	-0.0130522	0.0130278	-0.0129488
457d661329c2036bbc459d85b1f88e55	-0.000863655	-0.000182885	-0.00276229
0545c2b9b3d3c788b23af899c5036215	-0.000126426	-0.000295543	0.00166168
d3fb3b06a495acc4964a99fe0229cce9	-0.00537394	0.00301346	-0.00588616
5694768266f05a4015228cbe90c7c883	-0.0117648	0.00620764	0.0134751
383642163d18da343d3c72a5b9d53935	0.0187817	0.00404183	-0.00642273
b7e999e4f60f1b7d5db602e2f4494f86	-0.00128284	7e-06	0.000988142
e43ab182f589740bd5f41b27b39bfa20	-0.000636356	0.00867674	-0.000916305
e44ef42b32f930c0a165c019e4245569	-0.00695929	-0.00869926	0.0012972
d6337fd7acc118e337be0d3f96dd7e92	0.0028312	-0.000365411	-0.00187327
fde335c4da9a9937244100820c3e8299	0.00777029	-0.00779498	-0.0130279
f7333b71fd2d49f42ee6e2e1d2b096c1	-0.000191341	0.000459936	-0.00928356
86339a42f985e7edf7bdac9430ab3d3c	0.00982453	0.040578	0.00655657
3e577be5096cd10e1646b66cb03e11a6	0.0398376	0.0336322	0.0329116
755f986b9ff4d7e10e01e39472b8867d	0.00663614	-0.0140342	-0.00660727
87b7ce46cd0fd3f8567eab36a68ece95	-0.0868993	0.0210096	0.0113084
eb47a88ad29716d4918ed8a6bf40b1af	0.00228431	0.00191171	-0.00161214
25f65653dc3f78d798d9a2f666afd420	-0.0292755	0.014089	-0.00550615
760969bfe6e2474e46612636ea5b6e3c	0.0111641	-0.000122215	-0.00470009
296c599f9d24860f34f1e0b9969c3e3c	-0.0229247	-0.0288321	-0.0221406
bb101ff0578cb99d39f90f624ca04d8b	0.0207381	0.00627613	-0.00546662
0b23f7369e99fab22320b389d8b5c4de	0.0222055	-0.00393742	-0.0132323
faae1add1635f04bfdee335866137d1d	-0.0587483	0.00112414	-0.0017586
96a6a3ef0d1fbb478e704d1a36a89aaf	-0.0274082	0.0364777	-0.0361101
1cdd3412aeb66f936348a84b991ce672	-0.00180664	0.026739	-0.00331254
eee2ad229d168e14e94f2e00cb109697	0.018839	-0.0190126	0.0118466
4a829e93124b3eb2b7647db2156ab462	-0.00453823	0.004007	-0.00290437
db27e72293f4999099dbbc138bad9fa8	0.000433877	0.000137319	0.000806289
fae352e7c719edbc93eb0ec8258f9c80	-0.0143322	0.000195435	-0.00487937
8bdc410c82a3f894dfe037bf63314a2b	0.00350269	-0.00138834	-0.00108461
0c4fb83ab474e0a6150fadd189803e1e	0.0077476	-0.00819218	0.0077402
078c1e5a5e0f8b6838ee2a712d181c9a	0.0118933	0.0193783	-0.0163611
d79a7802ed0b76127d1b1a532978bd03	0.020272	-0.0595675	0.0113331
44fb0fcadbda31c00df5d357dc3695fc	-0.00849647	0.00711152	-0.00624603
c93ad4c5980417490f11bc05bb88c04c	-0.0290649	-0.00179218	-0.0228003
43d32d400301b8742a0448be512e5845	-0.00529952	-0.0133641	-0.0168877
1344bb95c27bd031391a355d6a0a5afe	-0.0022509	0.00386485	0.00857972
c1b5ad5b4857d2145c90f9bb9610986a	-0.00142303	7.84e-06	0.00107069
abe43ded69926242d23fe4a02962bf19	-0.0387792	-0.0264695	0.00564904
32b7e89c1c64b3a7b825c741ee74aa94	0.00268707	-0.00107116	0.00589968
4c0bd842b6cc8653f668a82879ae0af9	-0.00167735	9.38e-06	0.00122043
2e8721511a0b43f795ca544beba78d28	0.0100753	-0.0179876	0.00958649
6cffb72f29ee90bf1f5442d763e38b80	-0.00291566	0.0022892	0.00233798
ec1d7bb736acf7643bb455f9e073b4b2	-0.00628853	-0.000966113	0.0031523
f4d788d3d5228d250311b4fb9d0df9f6	-0.0192015	-0.0068209	0.00515113
d73980b39134177149edbf616da1e0ca	0.000601812	-0.000496202	-0.0051737
613c896e42f594b91f74fc82631656ec	0.0141715	0.0229934	-0.0117553
9ee1bb8df6c63a05ec155171446e145d	-0.00479287	-0.000734728	0.00245933
c00561748c09b1f63dabc538ded82efd	-0.00530544	-0.0087649	-0.00912648
4a49e5b2e499fed0ab908207e3da7c66	-0.0390097	0.00190348	-0.0176362
aff99902f6df222cf97d842588d170a7	0.00365744	0.0171203	-0.0151246
60352d8cc00e7fa5b33f38d03137ae4d	-0.00269782	0.00966199	-0.0114171
16e8f31a01d928d9fbb301774e6ec93d	-0.00843755	0.00669626	0.00633693
eced9c95465914cafc06f54c9785a18e	-0.0142626	0.0135355	-0.0106234
e63eeeab402c7af3755b38ed974a8c51	0.00712772	0.00149243	-0.00730086
2ade93126a342a29098c4c2a176ae40e	-0.00551611	0.00542083	-0.00348779
769e7635ee4d353db55f7ee0be235987	-0.0227547	0.0118063	-0.00259054
2051dac807401bec8ff3384e75efcfd7	-0.00898774	0.00537156	0.0065614
f53e7bff3963a62f6e38daa2d2f15656	0.000294004	-0.000138812	0.000176325
4bf2ef790afac7c2b97aedcf9e5cc9b6	0.0230716	0.00115786	0.0154778
b8afb01fa019088972fb0c9477aef4bc	-0.000448541	0.000224599	0.000386457
a275c4c68101569c970dc4a6f3660056	0.0039005	0.00739071	-0.00970243
258cdbe9dc7fb97329a4e1eb539ddb37	-0.0113314	0.0243311	-0.0233939
f613c34d0f9bb319f4bb00b093a1e4af	-0.0072966	-0.00524692	-0.0046423
20675999e05e944eda4843389212d48b	0.00323423	-0.0184414	-0.019794
5384e488eb54cbe20b6af6ec240cf581	0.00783591	0.0102182	-0.00564749
0f88a6f429ba2aa67d7ef4e5306d14a7	0.00288605	-0.00899683	-0.00371544
24afe459ff64d0053c71c2f4e3299afd	0.0186995	0.00222629	-0.00593786
8ac6e3c0d1df0045fc6778c54949de75	-0.0132285	-0.041023	-0.00895327
3b5d83b0d63e44bc6a2956ede3c424d5	-0.0122216	0.00293137	-0.00559804
4d8d9aa3a365250539fe177e3ce11dc9	-0.00152852	-0.00109658	-0.00139381
535ecd7a087976563cdaf1fba7f3a644	-0.00891797	0.0185061	-0.0130011
f7d3e334494e3254ee4150f89772760b	-0.0229677	-0.00609015	0.00344221
17b465d4ae3667f5170bddf76193bd60	0.000208565	0.00699729	-0.0176224
f19fad674c698939f1c39732ef07b807	0.0273946	0.0103694	-0.008179
d347f434ae5f6e7c35feb519f1ea4196	0.000627273	0.00277034	0.000690265
2955121a37bd82f56be9cf06209dffae	-0.0121432	-0.00187186	0.00586493
d9944aea6496d7ddd9dd9e8b47486062	0.0333583	-0.00992787	-0.0159583
7c3dbdcc6c17758e9919210b30dc743c	-0.00575678	-0.0097377	-0.000811892
5385dd77876652c7558aa66a02a53ca0	-0.0142272	-0.0163745	-0.0115371
b376302ac915cd0236aa687c32e875f5	0.00328814	0.00784431	-0.0115516
e92dbc8b59a20b0424460443aa6cb276	0.00369619	-0.00665183	0.003709
400b0ef72e1d2c7e42c5d3884cb583a1	0.00586347	-0.0105031	0.00570586
b6913cccb5ed3199104219a777ac1e1e	0.0049267	0.00221998	0.0041167
4f71ef86d7b7b531b997fc1ca7c345c2	-0.0177391	0.00786703	0.00768821
16e0ef872011816160fd3f49065e317c	0.000682106	0.00036466	0.000512476
41b04404ae27ada9b740e68de806c643	-0.00180221	-0.00162505	0.00270318
4c54558f894c407658414480cf3df973	-0.00672529	0.00993383	-0.0170605
a141189dd2d7ffd0d2de00672c02e050	0.0224289	-0.0243566	-0.0137302
a0342c9a3fc232d1188ca35f00c5c0c4	-0.0112262	-0.0298087	-0.00972556
def8a5ac9a48f7852b796fdb7b860e27	0.0377662	0.00496661	-0.015378
c7ffc59dabbf8c69f263701693b65f27	-0.00393445	0.00561652	-0.00366095
cb822b41a9a0e39c910b004368519c8d	0.031192	0.00280766	-0.010144
d85b24a9f778141631d7d1023cbd78a1	0.0101247	0.0208634	-0.000819906
796e4debd5288ea9f4562cb66354de07	-0.00318252	-0.0130002	-0.00170195
41f58ea59393792e09b5cba56131efd5	0.0317421	0.063293	-0.00131911
b6f2eb10b3a42ba5153af6bbbb766d9f	0.0145888	-0.00214941	-0.00802271
a6d350e295a8db13b8f8a392ed1b538d	-0.000801791	0.000944604	0.0019358
1122d8d06404575ba6f9d93a36a251cd	-0.0187827	0.0201217	0.00721007
19f965f1ce9494e2bcbde23c865c34e1	-0.00394212	0.0155782	-0.0101888
1d927ef4d815cfb33d9a4edb06ebb9e9	-0.0151251	0.00404466	-0.0143053
f83ff9141710131e6c76576ec3ead6bc	-0.0167308	0.0316312	-0.0185346
b4698cc093ebf2fe2c6a1523811ca8a1	0.0146587	-0.0218448	-0.0258339
544b49bdebd8f4d69855904e8e7e27d9	-0.00474008	0.00323403	0.00108088
6eb7777a2aa65a5b85102e38b8edf152	0.0365002	-0.0037312	-0.014815
2723b606dc81ae256b82933463c323d0	0.0391583	0.0197408	0.0402704
f3be41d7bdc6e2c2c877c0f4a8e31dde	-0.0031216	0.0012164	-9.2e-05
bd79ac1e266beb0472afddfdad14eda6	0.00652355	0.00775898	-0.0141236
3d686b0c13f90e31c04da9661cac93d2	-0.00268981	0.00147417	-0.00299786
495fb2b3ae2cb9997cea69e8fd3a55e5	-0.0107224	-0.0120119	-0.00521571
041d9c7a50c3c7bffc19a1007279e0ab	0.0164637	-0.0187113	0.000905675
3a2df1e37911a32e7dcd94c3922371d7	-0.00276809	-0.00169692	0.000146793
d5e66b205811c9928198f05c61cab1ed	-0.0133058	0.0124319	-0.00981506
cd6588ba045417811d332d777e984d3b	-0.00113226	6.08e-06	0.000899478
f1f8f237223090a28459c39aebf3933c	0.00305593	0.0105293	0.00238605
065a9edae98040ee10f3e43b08d8b5c2	-0.00128284	7e-06	0.000988142
be211ef2377ea647768b284c0ff54e46	0.0101191	-0.0106846	0.0100161
f326a7d9490fc4c746f2077082a850e2	0.0121135	-0.0135923	0.00282894
79b0e7c772203ff979bffe7814ff6783	-0.000969617	5.1e-06	0.000803714
2fb4b2a5d07893d74d0655eca4437e28	0.00309249	-0.0220351	-0.0152935
3eeab48c9da401d574b6e2c513ef54dd	-0.00195867	0.00633689	-0.0107746
71d808079eecd5ce29e320a8456db839	-0.00125326	0.000124288	0.000776738
0a9329357283b28f1e4b45889a727814	0.000661081	3.98e-05	0.00292412
a1348b8698609a3266dcf4a89abce621	-0.00910272	0.0145723	-0.00687722
cbb95ea8f10e06f874bb92630a65a949	-0.00522148	0.0114093	-0.00496577
2ab77fe6220370197fa3bd22f7908cce	-0.0117641	-0.041433	-0.00509551
684f2d669bd86c11aeb5b36f09f191f9	-0.0090996	0.0089548	-0.0095428
be6eadb510776d620c84ac3e5781012b	0.0192002	-0.0127264	0.0191404
c71dfb1b08e681dd7648ffeb01c15898	-0.00220125	1.26e-05	0.0015289
ddba461d4420f89f2fd08d20a99a4b4c	-0.00655031	0.00518003	-0.00483092
3dabd01c3d2621de43c334927db1a492	-0.0267293	0.000704596	-0.00294827
3b32356a334b505cbe389e2315b6aa08	0.0240396	0.00170542	-0.00667513
5bcefeb454731da361bff51a31e147f8	0.000411039	0.00714091	-0.00987529
9b383c426a329ff3ac55fac15503ac53	-0.0140831	0.0169445	0.0119265
34b7abff4870ab49eaaccff7e9c9ee4d	-0.0202274	-0.0148932	-0.0208008
04187b3e4c10b059162b7eb51f83c008	0.00374618	0.0155914	0.0026796
2c43b3d432b846c734a758a916ffc646	0.00338419	0.0141033	0.00244871
e1c42481cc888928044d2d0f9237e153	0.00258457	0.00717312	-0.0141799
27b1f794948b16ddc8c8e5019f14e52c	-0.00401072	-0.0523139	-0.000596082
728012ab960f0ae54488b146fc60377f	-0.00493791	0.00048707	0.0027878
71da2e1b4d3207ab789bb173165945dd	0.00654435	0.027094	0.00446437
df160de324fb8f73f9acba991239bfc3	-0.0029468	-0.00107599	0.000337338
145020398660bb5e967d6c46b8b03f22	-0.00558165	0.00616832	-0.0021943
2faf1230d1a0fc29a1666fca77547c5a	0.0176838	0.00263118	-0.00211857
b6492dd224d97e7edc888eb87f8c1ed6	-0.000355648	-0.000716631	-0.00119827
642c072ff5f325f3fee517bad191390b	0.0233234	0.0338386	-0.00142409
abdcb29b27cb68a2752a8b361bfa354b	-0.000790604	0.000213241	0.00119883
35a3c75895648fcef84e4e0e672da595	0.00469292	-0.000443481	-0.00119784
9523f4e4e5b29b2573a8b7395b126c39	-0.000800347	0.00464525	-8.37e-05
fbaeee3c668237ed172dd1ca9a90fa09	-0.0177864	-0.000881533	-0.0111906
1f2eeffa4e1b7ffd35136d8c53acceea	0.00606482	0.00147106	9.15e-06
0aff82e105b39ca70850394e12c1dd46	0.0308593	-0.0143928	0.00077004
1e3a2ae1f2e619ede8d1ebbf54995b5c	0.00852825	-0.00490371	-0.0158526
14ec8e57470262d614241e1e7d086daa	-0.00643793	-0.00227617	0.00189219
e0ca69e64f4774e404eea910e5c5c0a5	0.00450757	-0.00809368	0.00445658
b721f975e64b6c68f4f6776c6b41cbef	-0.0251865	0.0109557	0.00278043
05b25a89120376dc7bfd8f19e22848d8	-0.0182678	0.00435697	0.0178658
5b0a41829da060c910af4d8de3f7c126	0.0185851	-0.00896815	-0.0109501
4879212d81aa0290fed841304088e04d	-0.0158666	0.0819181	-0.00663073
cd850c091b16ffeec81c5717a21b359d	0.0120192	0.0390495	-0.0141701
5750d909fb93673f53f8d6e7ed42d32a	-0.000177009	-5.43e-05	-1.02e-05
f7ccb3801dde92f72db4130d6add3168	0.0262184	-0.00399713	-0.0119085
83ca31f0ffb71b5a406b807b2d326732	0.00806626	-0.000642993	-0.00399065
c1cdf52ae074bab099b009587a0fd992	-0.000737355	0.035925	-0.0139554
5e3b95993f66e8da290a62e076a1aeac	-0.0155722	0.016872	-0.0112888
ec0118ed55b24ffb4a44dcaf50a7da33	0.0276009	0.0100582	-0.00658349
0249e73e199975c0ec8ed29629a7ce5f	-0.00214823	0.0119364	-0.00255929
a0e5672f089057af2ed4d09db8e22cd3	0.0111205	0.00540956	-0.00389229
b67b924a371bc212c1ebcb3a39e57961	-0.0111693	0.0166453	-0.017716
96acec648e4e870e47e6da3ce02b0247	0.022591	-0.0113253	-0.0269199
1b3da62f2e17954b02c2072b9b4430ba	0.0111469	-0.000872653	8.02e-05
2b6a72437e3a5eb974021e87123cfa8d	0.0417419	-0.0297583	0.0129769
912bde27096df454ad411a372e98bbee	0.00379486	-0.00150502	0.00818483
23ea166cab3e7019c93feb36eaa99796	-0.000336375	0.00101942	0.00067688
3669da2e12fba82c47e0cc5f6eabe0db	0.00692689	0.0148508	-0.0125952
28defbb8418700251c0c62eb099c7302	0.013309	-0.00182437	-0.0045394
5a9b4d68b8a5697ebeb16bd81b3c5565	0.00330324	-0.00350029	0.00275193
9d5307fbf1f13c722aa3f527e7c3807c	0.00369619	-0.00665183	0.003709
1e82e62430a36c1b15cb5f0284a27bf7	0.00701599	-0.00667692	0.00805082
ce5f419702ee86458860e86ac22d919a	-0.0701231	0.00508757	0.0175078
02872a45b4ba39aa258ec20411650d97	0.00291741	-0.0519103	-0.011545
3e7c01e2948fdfbc85dcf73ee75fc606	0.0114654	-0.0174068	-0.00910683
3583852cae5094bc4a2a294b4d319712	-0.0858442	0.0227693	0.0139797
7503bf0e7b74cd1f10cd94b8ff6de2cd	0.00140065	-0.000674778	-0.00581803
be4467c5f26b69ff4b218bf30c3fa6e2	-0.0103675	-0.0411058	-0.00483904
13552f4df546a626cac852bc5ee9bb10	-0.000926781	-0.000397692	0.000644846
d8535a30f65d4a3fa30bc04b407ace8a	-0.0178799	0.0051866	-0.00561649
ace315cee7560f402e4f094136ee6acf	0.0441382	0.092725	0.0199213
540ec52002f2fd6f7730f9dcfd2ebbba	0.0860045	-0.0191161	0.0730181
f791094c4843a6c86799ae9816c64067	-0.00102774	0.000614526	0.000614502
03a719f015e8db460496554e532bbeb2	-0.00565871	0.03225	-0.00262862
5c8ae3464e7e12fb6da23a51d44c5a92	0.00106253	0.0246031	-0.0215935
c53d3d54c0dcb52f593a04fe1c36efd7	-0.0501468	-1.2e-05	0.0395182
b0a5c68ee8c6aca3cc44db1c605cd69b	0.00497894	-0.00680492	-0.0111645
8803cc6d488bf543fb04ebd46243d149	-0.0195938	0.00618372	-0.00383709
a66044b1df1654a869536404d415ffe6	0.0155654	0.000498309	0.00379977
54fbe86cdd7fde421ede0ea8609fee41	0.0207827	-0.00523083	-0.00913019
7e18076e61796dad6a7ff960c8179532	0.0147307	-0.0238287	0.0144204
6eceea48a1347c56f4c09466743f6c76	0.0116562	0.00461892	-0.00231204
07038f0c4c309fedca624b4efb900ef7	-0.00197403	-0.00180134	0.00293831
e1cfcba4b7f89a625b3627188c27d7b5	0.00476784	0.0906164	0.000525615
3f70c00769df7402f62a3c7bdb45db5c	0.00234503	-0.000325599	0.00171826
1a895510283f16c5fe54cee085722e42	0.0146102	0.00457449	-0.00753787
042bd57678f0009faf4f6f497926c99c	0.00090087	0.00282403	0.000845011
3b46a5b839712936b47cbfc8468d1a67	-0.00573477	0.00997184	-0.00487688
a4d1801c2db89d40b7d0ecdebaa539f0	0.00848486	-0.0104259	-0.012403
433f22e66cf54a942e8e77c63f15a5eb	-0.00128261	0.00133528	-0.000909299
fd189b9457f0764f6a1236451e30e62a	-0.0206939	-0.000543358	0.00709977
a860dd4d3bc0dd62f1c3de27f4b1ec19	-0.00934217	0.00202522	0.00335504
181c7297073bad63d0fdfeb1e23fe14c	-0.00860891	0.00748695	0.00456986
8680d2a2e67e89d6d77ad2bcdc4d11c3	-0.012066	0.00261882	0.00426188
ab06d2c3cc81a3ec253e3f36809127fb	-0.00233533	-0.0322802	-0.0187401
acfad51a94203097a44dd7b5caf25d40	0.0106772	0.0212252	-0.0116234
e77096beabc72d7cd4bb40488e6897a2	-0.00409092	0.0040591	0.000198288
9756950cb1341dcfd53971ae4ba3f26b	0.0224328	0.00525386	-0.011315
a9d02001155ac1ec5943c57d3cef4ab8	-0.00603633	-0.0437631	-0.0024192
3b58410ecdf19a29a8e1a0aa39272b0f	-0.0206411	-0.0341621	-0.0156824
c14b9341f2340fd52952945e7291edf7	0.0113502	-0.0146495	0.0138577
b197a1bb80820bcf140308d03b1b57be	-0.00190336	1.07e-05	0.0013535
11ac4e5eb29f3fc9ae4ffead14aa5fc3	-0.0184631	-0.0289026	0.00177108
e3379231cd2fc275c27e249122eabf49	-0.0381844	-0.00737234	-0.0119761
a0b53da388e1ca582419ab43666ea7f4	0.00732618	-0.0149291	0.00690675
806d8e5125ff6fbb140ab49423c00bc1	-0.000392422	-0.000910409	-0.000153452
c070ff7b4450d908df167194b281e504	0.00215458	0.00904871	0.00166443
a79f134cca578cd45eaaf737d81e864b	0.0111831	-0.0199563	0.0106072
1c375cd3daeba6a43d10a36cc028aadf	-0.0169591	-0.0127143	0.00235409
c96e5e0dfa149757c7c2ddb265cdb412	-0.019845	-0.0352964	-0.0152677
3f7097885c50ca09eb91a7f21bf0571a	-0.0379987	-0.0354893	0.0102474
caee3d29fc93a3cbac6ac4017035ff6e	0.0326622	-0.0262279	-0.0176448
2474cccd87e2ef7a6c7619d51003300e	0.0100266	-0.00138802	-0.00339488
ba7659c67042882760746fa3508de3e4	0.0576544	0.0142558	-0.00590514
da2ed2de899f0b50e015fb14d2c113e2	-0.00334165	0.00401702	-0.00450847
f125cf706db3742fefc1d3ee1d9f6ed0	0.000535865	0.00559603	-0.00522065
94dcfdc6d10ad8559157f44ce81b25f5	-0.0186462	0.0185204	-0.0145654
389413163b03918a0197214b5abb1bd4	0.0148546	0.0612552	0.00976488
5685edd6c5e8b7c5049f10fca8047ee3	0.0135847	-0.00987208	0.0457693
99c1e70296bf1a036590980575eda7bd	0.00941221	-0.00282708	-0.00712575
31e6bd053e01a0ebafc50ac82d4b3838	0.00679986	-0.00517236	-0.00615612
9e2c64f606a7e397a894619659e87faf	-0.0198187	0.0288346	-0.0145373
7b11c6f8f62e2a5d915689c14401e975	-0.000931885	0.000649229	-0.00173259
cfe6f3a467ca90f4c13170d965a16cd1	-0.011616	-0.0114746	-0.00378797
e7c56da633b7a9d0e0227c3a88e53bca	0.006702	0.00279812	-0.00460088
0e43c80d921b1c8659b29bc507f53525	-0.00272951	0.00986135	-0.0114933
aea2e920680c9189a72c79b535aeedfe	-0.00261246	-0.0139978	-0.0119487
c6a1ed7ac9383f359a9f3b7ff314263e	0.0205901	0.0363938	0.00934659
e951d8d4c0102e9f86db0638d257a11b	-0.0041033	0.0279811	-0.00539602
c7829000c28aa7498557d9a019a3832d	-0.00596352	0.00146057	0.00236182
2aa40f4dc43ee21d363a81591626d02f	-0.00547688	0.00476874	0.00382608
0f0e0630018dc672f07a8ee43efdb97a	-0.0136096	0.0113098	-0.0139879
aa25669855e32ebe8d150d24a4ac426e	-0.00206485	-0.00163818	-0.000316526
0a2c585bebdf9b09398487b5c39ea681	-0.000824291	-0.000727009	0.00134072
ea412ab83011da7eb009bed4790d41e8	0.0104811	-0.0110651	0.0103634
104c6486534b981c1397d1f2e3336b84	-0.00473248	0.0895277	-0.00763989
a90fd771bfbe66b9410743fe2a611f62	-0.00710063	0.00803046	-0.00380104
04f61fdaf1a63953d495219f2b7810f0	0.00923233	0.0107001	-0.0123402
19ce26d34d34dc01a204ac08ffc6bc51	-0.0518171	-0.00251146	-0.0121736
54aa26997cbd7c3d53c7c67a1d6f95b2	0.00140591	-0.0393173	-0.0106766
a919b642a4d0fef13805639b910e1ff3	0.000707026	-0.00116245	-0.00480454
adab148c5cb4e2871c9c2b8e25d14852	0.00369619	-0.00665183	0.003709
97c491eea1d052d2030d74ad82d35f95	0.00457698	0.00398764	-0.0196033
8deb901c59f4f2ec7ade2f1656e331f6	0.0019944	0.0290406	5.85e-05
8bfc38be2dcdd200293a65a33d111a92	0.000942961	-0.00964243	0.0030451
5924a42e47392cb50183f70dbff1143f	-0.000524962	0.00017732	0.000770228
f5d39c0d74cda4314e396911b650e789	0.00313538	0.00223809	-0.0083347
211f9bd6d0d07e2cf7f4ccdeeebbabfd	-0.00522589	-0.0018446	0.00158272
77b602cce7df0eb1d7971a4224564ad1	-0.00316459	0.00166277	-0.00616806
cf04214be9263ca7a6b5c35b0873594a	0.00508385	-0.00456885	-0.0109989
1c09c042d13e815c9bf29903bba09632	0.0258829	0.0586098	0.0199386
de3a16a1bb8f308ba87d3a4114fcd43a	0.00149066	-0.000268164	-0.000366084
990be3c5dbcf601dce0d348ba0fa05b5	0.00415996	-0.000815828	-0.00125669
615d95159cb4137823a61485a0c021e8	0.00352042	-0.00163823	-0.00242698
0cb4236243851ca3c0007f2d6b307367	0.0186443	-0.000563353	0.0169337
4fe662043f1e6d7681b8da0b371fef9b	0.00494002	-0.00120546	-0.0012548
506cb4a87663330497271c7bae13564d	-0.0111807	0.0147245	-0.00988454
5d1d17099dec67b7b891180b55f917bb	0.0089802	-0.00144937	-0.0122073
c1f37218ff0844ea44f5a2cbbf3ec7cf	-0.00172986	-0.00157319	0.00259903
06ba6872c71e6e20256245a52edf8df3	0.002233	0.00539638	0.000778147
d4591c48a5dd1b97dbfdd73d1ed56c65	0.00922744	0.00824795	-0.0132152
8960f3ce36a087ffb607363816c26499	-0.00917939	0.00255763	0.0288635
431c5c0650f3011b494224847fc99322	-0.00958216	0.0147783	0.00327348
cf4b7979d2f668ba06ff9b85132dc5c6	-0.0228114	-0.0184942	-0.0172406
91eeea2f6c7f4501e0e2b0b46ac8e463	0.0118844	0.007057	-0.00138764
24a0e7c100b62849c84e93fd32ad2c9a	-0.000385254	0.000990118	0.00271873
f55a3ad964f78d11b61c038d40faabd0	-0.0293838	-0.0495175	-0.0215731
636a697d8f439941e87db9cfd8c2909e	0.00220905	-0.0017089	-0.00759012
2fa25eae23b0a47e51d498843fbba467	0.00131027	-0.00987766	0.00258486
42eb83fdc008d3f2395cbc444e2a48a0	-0.0229272	-0.0111776	0.00528169
f3b59a0acd9eabf4fd1c041e01dec02b	0.0125447	0.0208449	-0.0212351
c34ae97e427f0a38b16aa81c4b688e30	0.0101076	-0.00214126	-0.00217715
c80574244b542b80006e0d10b09c9c1e	-0.0306671	-0.0198643	0.00770506
6492caef6fe3aaa794239579569492bf	-0.0614517	-0.0104531	0.0164165
14231e685e9a95ce37c3822e2785a866	0.00206254	0.00185643	-0.0133239
91d6397267303168839f9a0898a4af7c	-0.0124944	-0.00192619	0.00602763
5a3183c62ba2c71903575cac084fe3d2	0.0115515	-0.0206109	0.0109466
bd3a272cf86674c0a5028f72bcc685a5	-0.00900676	0.00773215	-0.0082286
02fb26fd40b13d09bdf815998f7cac28	0.0026006	0.000567494	0.000311092
1c3667ef6eb5144b1b4ef6e4e21ad496	-0.0040531	0.0218088	-0.00308759
158c22a4da9831a83c5dee7a4795f1c8	-0.000251978	-0.000358239	-0.00394741
48374fb624d65ebb02d0a5f32ac51a9e	0.000348985	-4.97e-05	0.000164404
40265485fe4ed78870cacaabe748557b	0.0029918	-0.00180731	-0.0013962
20cf7fadfdb30c6770332966fe6333bb	0.0097481	0.00296181	-0.00225703
d218d27ddee52e7bd219df4b3ff14c3e	0.0117293	0.00485553	-0.0026006
da8924f9cd6d86ff582e88d8ae0ee8ff	-0.0129876	0.00732449	0.0196105
8aae080222295285432e91ea346b966e	-0.00848967	0.00576187	-0.00968915
0a3978eb88544ec488f819f5eb577137	0.00717294	-0.00754303	0.00563005
54dd847050e4e5deed6bb19061dceaca	-0.0131414	0.012828	-0.013056
a102c7b002b00a55afbb7cbadeda8168	0.00411541	-0.00739681	0.00409526
a04161af6fb32a08106a7e413cb18ea4	0.00411541	-0.00739681	0.00409526
c77ead2ef92c0f4e3c1ba68d811d1c67	0.000427032	3.18e-05	0.00199717
2d2dea0cac4776cda8f4021ad1b5f031	0.00565476	-0.00120823	-0.00167379
5aaaf953d47a0d4e53df929a35c42549	-0.00458519	0.00083613	-0.0159941
75357e55f3de832e17d2c762da3ffe5f	-0.00220624	0.0150884	-0.0100499
42671aa30efa23b41721ffe1cd6f98cf	-0.0254893	-0.00393656	0.0120485
49e47df0b51cedab81150d58f4e67a4c	0.0164666	0.0157751	-0.0173564
a0d41e9f4ff1567a59b7f9ee524ec9c3	0.0341009	0.0201341	-0.00523868
e0694b39ecc8c5b5177305ab4dbca853	-0.00373141	-0.00108273	-0.00420124
a9f26bcca2c49dcf2ac73a07c7d273f9	-0.00693882	0.00486974	-0.00524311
4eb0f93b8fc3a49956291e5fa3d6a884	0.00424861	0.00300181	-0.00254133
446039107e59395512b0256d5e1c2260	-0.00113571	0.00502636	-0.00879585
cba5d518b9311f3cef5788c183df34b3	-0.0207878	0.0312328	-0.016902
fa489cbcd833874ceb059ec0ba9eb5ee	-0.02081	0.0142393	0.00237459
d79ee0346fd602bae52f64c644ad6a1b	-0.0293313	0.0103465	0.174314
47409e79a1ae9ebd4dd643f37410461e	0.0245529	-0.00657287	-0.0185199
ca1e228bcf50be809b94e7f969c201b8	-0.00426312	0.00225613	-0.00302527
487b117f9005e91f699011cdb2bbd424	-0.0195582	0.0209393	-0.0250476
e01cf8e4c59b87c5dee35d34b151b525	0.00344133	-0.04534	-0.0117048
ee6a133f1166a6b4c63059305d6b20ce	0.0306643	0.0150891	-0.0143964
668e11ca13a1ef98b72df29c0ea727fd	-0.00273353	-0.00251103	0.00399365
978cc30a6643a67dbb82ace9e27fc309	-0.0135492	-0.00797544	-0.0138642
9d92d4075c2c2d18569e61fb80f8b5d5	0.0102271	-0.00702072	-0.00652489
0272317ed96e245100b788dbc34f990d	0.0103002	0.0026792	-0.00330404
101d53e4295d9eab79dd585bcae8ed9b	-0.00708223	0.0182458	-0.00644169
fc1eb9f789b00638b20e32d49f967440	0.00984351	-0.0372806	-0.0131157
4ce784527d4156491d00038bbf27eec8	-0.0108369	0.00758326	-0.00694794
11f4b1947617b1b358c5b367fe18f186	0.0184442	0.00129111	-0.00937809
85b694b1bda70e883a75892d49b1b1f9	-0.00961985	0.0150701	-0.00678695
b2021405bddf71c9f12e173f53e9cde8	0.00350263	0.017121	-0.0143493
9134aec4e4468d34238483081f796758	0.00939251	0.0405825	0.00488472
123a1f13b1879da1a9afad36a48cc879	0.0079342	0.00357955	-0.00757323
4bd37addefbb888b9814e192c2e4d268	-0.000900693	-0.0194993	-0.000291082
7cf9ff00ab8d20c7bb3de99fc118101a	-0.00387281	-0.00357559	0.00557671
5ab951cb691c3c549866b8b3de898959	0.0231701	-0.0262319	0.0234085
683fb6ba3e9990dd036b0de7525e5eed	-0.00848167	-0.00648498	0.00476235
5fd1b75a73cd297e75b282bb6b006d22	-0.00508821	-0.00229524	0.000480286
50c7ea9c5bbf36741c8a9b9fc316a4dd	-0.0209159	0.00208017	-0.00139468
df73ff80bf020189df8bea541850393c	-0.00508717	0.0307251	0.00645788
9a6ddab652eec5b70e56d4365acdfc1d	0.00806024	0.00306094	-0.00157467
0c7dd254e8a07db1df74912287fcc5f6	0.000168208	-0.00357637	0.000303109
bbf7ef8d679f67cf1378191c2d9c86cc	0.0105698	-0.00877462	0.00288148
f3e6c5bebd4cf553df972ebc7989eb9c	0.0135778	0.00441202	-0.00314922
06bdaff80a2c0deb8e054e5b7d56796b	0.0122572	0.00405183	-0.00236549
fb6cf56025214ce7c15696f3c9700124	-0.00475805	-0.0266027	-0.00988637
10d1df1a22710c96218a5a07ebc913ab	0.00275952	-0.00498734	0.00284597
6c68bccc0124db4d0459c80614fd4003	0.012604	0.0270575	0.0100764
368c9b0cd13c37747731580baa71adc0	-0.00218189	-0.00199557	0.00322713
2edaf3e1c7e17d98cf87e9f4b557940d	0.00411541	-0.00739681	0.00409526
f9fd2b7f64ab6d0634136c6580f5e1cd	-0.000792816	4.03e-06	0.000699613
1229e37cd4a0fad22b0d496ea004513f	0.000137267	0.00393333	-0.00251469
7ec6f346e020db3d7d4984f83522efe5	-0.00645203	-0.016377	-0.00463487
5dae6d60bcb01d3f72c54691e2dbe4e9	-0.000205658	-0.001649	-0.000395026
a4a3f49f7c3caddde1241c0958d1294d	0.0185152	-0.0206564	0.00610653
3cff29cf07d8e5ed5f9f848f4ff065c7	-0.00229122	0.00184412	-0.00196205
a54d8b26f0ce1cb5dfbdb895b020a4d8	0.00181936	-0.0073719	-0.00134224
51571af2fc9f1ee1ad512c28272f429a	-0.00274622	0.00106138	0.00133152
fe7ff3e503589d860370c38d98c90d30	-0.0134441	-0.00286907	0.00295739
a2000694a4ae3cf063157eed22c198d7	-0.00267325	0.000933848	0.00646869
0738480c5a66b18dfb064ebcc2264fae	0.0097481	0.00296181	-0.00225703
4640c22f37649027fdd11544c7554d18	-0.0161694	0.00404981	-0.000182533
326f29fbc52f2839db4e50e011ae7c1e	0.0316901	0.00635907	-0.00969572
33e783bfc2bd0625bd2e7b75dfee72d0	-0.0228361	0.000160493	0.00648827
fd67f26d12213222b900a54c2b3cc805	0.00977386	-0.00249733	-0.0051032
bfabebe8804040cbadfe2b702b5d622a	-0.0495569	-0.0477125	-0.00452445
d16d5a1a715395eaf81db09119daf3a6	0.00205003	0.00581335	-0.0179735
90cd3921294f63512e7154be8d809cb9	0.0114516	-0.00635667	-0.00564904
16936dd453944d66cd3dabd752971d17	0.0119288	-0.000331788	-0.00350294
795504e68f7859af4524f34231c45989	-0.0467863	-0.0345915	0.00676538
6b75fd53311566de89726bb5b0b73a93	-0.000201198	0.00376475	-0.000679343
77b92ef975ff1031aef40457408cff32	-0.000801791	0.000944604	0.0019358
8ddd616c78854f61d4f7e666bca76667	-0.0261771	0.00649781	0.00677596
94b61cb5cee3fc28c8bba964cc8bef02	0.00311936	-0.0056006	-0.00405545
dbb4128d4e6ac7c6c77502f2fc9f7f81	-0.00136207	0.000861075	1.42e-05
df51bab7d5f076d834febc9c63d45a8d	-0.000969617	5.1e-06	0.000803714
71ecd13b8dd536b10b7844f9d09971fc	0.00371719	-0.00122799	-0.0147232
089e7227c50302592402787071330be5	0.00482064	0.00689573	-0.0100031
b34002976cc4aea070c709cacc475b71	0.0100171	-0.00242608	-0.00280472
89c9057f3a6e65675aa71373e3c246b9	0.0134244	0.00462246	-0.00423416
86e72da571a84a1bc04fb30baf177f0d	0.0168918	0.00545879	-0.00479865
966f572ea8355f80189a22290ba12635	0.000926347	-0.00594543	-0.002436
9e3fbce1cb7b13670b3e2a367653de0b	-0.0228102	-0.0534571	-0.0213425
6756ddbb6f54a40dbba894450d992595	0.00929925	0.0211949	0.00118456
0f76a559a9c6c4aadbcd9571f5f2a9d7	4.1e-05	-0.0020021	-6.99e-05
7e4857a746c5301c08040a7311fc305a	-0.00474045	0.0126905	-0.00404841
ba2f992e220579714f340169f49c1127	0.00698129	0.0288901	0.00474306
9dcb173f9ac76402f57ccb4cb6762e96	0.0213763	-0.00630807	-0.0114531
2b328023fc254ed9f7e57e00778ef90c	-0.0143603	0.0111083	0.00912107
5ea52b676130b5ea555c6a89001cddc1	-0.0126792	-0.00527412	0.000327113
2f34dd0fbf2a71660ed110bdf1738724	-0.0168665	-0.00693395	0.00347337
400e5bf483458e32e40ec270343e91f9	0.016211	0.00454591	-0.00543743
e775310807f9d53a96ab02f91b62bae4	-0.00834005	0.00899325	-0.00751573
15b9cd0a0437b7075bf813962573d87e	-0.0118051	0.0105616	-0.0165402
dacf133f6e9e99bc465f4536d4e6bd9e	0.108836	-0.08664	0.0919528
1949af2f35ad0ee5b73de9413b20f0a6	-0.00747313	0.0103309	0.0194723
2b9cd765926d022063d7e2e53f072dbd	0.0100696	-0.00968981	-0.00602186
1867c96014ed5f6f6a7f0ca59e6a787f	-0.000792816	4.03e-06	0.000699613
02a8582b8b18f3c4b6f38fcc7a7c0be4	-0.0085852	-0.00304075	0.00244045
66328d2c611676293103f65ba58b4159	-0.023457	0.0841555	0.110632
dbde91487cd501ae1b86efdac3df050a	0.000441768	-0.0127554	-0.000891498
5d69089cefc251f86a77c15aada98996	0.00354791	-0.00156669	-0.000981466
67155d34303e3132b46a7b4a2fdecef5	-0.0203966	0.0112366	-0.00813296
03160a43c088f30708876c3f1cc40731	-0.0101454	-0.00156279	0.00493928
0c8ac5f310aed3bf0c9fa8dbda590fd3	-0.00992614	-0.0294114	-0.0064733
97963389f185a83391045253444aab8e	0.0205435	0.00293958	-0.00647825
955755eac6082cf0c6e99666923d8dee	0.0193539	0.00499421	-0.0113031
7097a4a7a872ece1e8bd9b31023c467c	-0.00360412	0.00350423	-0.000277728
c103201205e15b1878a74216e560f426	0.0598285	0.0169903	0.15567
92184a553c244cf7cde6d554e6827b9d	-0.0614945	0.0209413	0.0239277
a01875a46b22eeca42e38d23f514d556	-0.00269612	0.000576879	0.00114238
7b30f3c187c229151581e7ac2070d025	0.00466581	0.0161847	0.00306963
324f386da62c28f185e70aae2aff83db	-0.000884843	-0.00026363	0.000505262
9c4051308b9e2c7d7d4d8216add7f01c	0.00937364	0.00901431	-0.00421315
8582b091e0a3cc4751acdae7ee84a029	0.00690652	-0.0138683	0.0103809
6a9f26a0c3864c0e35ee271fbd113523	0.0218611	0.0077375	-0.00623591
717c644e5528cba2667e491c3b5dd112	-0.0117635	-0.0229446	-0.0111323
0f9c754734d4bebfca4e8aa77a01c47c	0.0168012	0.00663794	-0.00345356
0b49ed85c859f1e9e6f19b5533b0e060	0.0119599	0.00461418	-0.0024906
4d4d3ba00fca4e84c3ed5827b3decfb1	0.00363767	-0.00578965	-0.00326026
857cde499e12d9436db3f2e3ed5d5d0e	-0.00521655	0.00950427	-0.0106092
9650e92ef6419277beb5b71f464698f6	0.0278723	-0.00958067	-0.0127653
7a8e59e4ae99d529b50350e19bef063c	-0.00131031	0.00226522	-0.00100376
d2beb3f34a056a344fbd93e78fc595a6	0.0120663	-0.00698848	0.00663089
bd20dfa6f927e67d9411f3694d418612	0.00179509	0.00298042	9.7e-05
068ffd74b3a2b3ab648cd175cd8fd059	-0.00774604	0.00239157	-0.00801113
35ade71e57d0a011d4ce97446a1325cd	0.0132117	-0.0138518	0.0101214
9440241ce8a5d0faded35935521d4515	-0.00125865	-0.00113288	0.00194427
c304fbfe61f0c308ab5d28823034696b	-0.00354377	-0.0171184	-0.0216376
8d3ef80e2f473e16041e0841eabc6954	0.0105428	-0.00242811	-0.00311292
3c4229625c9eb491f65b7da6bd23bf47	-0.0335371	-0.0581408	-0.00227214
9d3bf6900f97fb7a85b19158eb06d846	-0.00365875	0.00143854	0.00244724
c00ac7c03f4b557f2ed1b45c13e1fa9f	0.00606007	-0.010507	-0.00449887
c0c93c2971af55d04795f72581b22f5d	-0.0091952	-0.00722778	-0.00453888
62622909dde718176a026bd7459aecce	0.000676892	-0.00126988	-0.0176847
347234668f98db6b7624118406f658db	-0.0425314	-0.0426419	-0.00265326
f46cc362dd77bd510596d67c9420711b	-0.0152477	0.0176146	-0.0350336
0fad9769573a0f3e1f845c6451e35bcd	0.0155848	-0.00897285	-0.00121091
3c9263f7e2852551a2dbad51c8d2f5f5	-0.00505558	-0.0472255	-0.0111326
5d16f4a019a9b9adcad3e846beae6078	-0.000946146	-0.000840872	0.00151004
8104a8de946ae5988b11d820e146afcf	-0.00631571	-0.0226484	-0.00395416
e2eac0cc370d406d76ccce8fefd3871e	0.00441344	0.0183343	0.0031052
b9cd8f7632777b90829697ef08081db6	-0.0217551	-0.00452433	-0.00344076
def0294fc54e49546b6d6fbbc3ab9eea	0.000599471	-0.0188207	-0.00617303
0f4100563ad134bcf5e32b4a2462cd42	0.00867563	-0.0112546	0.00546695
84ffd2162ad44626f004bdf58982be55	-0.0494707	-0.0345955	-0.0120561
462c1d5e13b0ed1f4abaa4c66af9f118	0.00391625	-0.00197016	0.00805188
8d04c1f613423f57c5a99c3f49ba75a3	-0.00799156	-0.00433301	0.000456667
44ab8fe9cf29aa3ffc1da2a133dce08c	-0.0200807	0.0152259	-0.00831817
853224bdc0dce7011e667f4f2281a000	-0.0462935	-0.0203864	0.00607397
86b2a7abefad5463f281ede2ea829551	-0.00295881	0.000103388	-0.00304594
dfe274019f96d69ff8abaf1fd210ae7b	0.00582225	-0.00179971	-0.00128787
b098efeeac4fe68920c12e0cb79aaae6	-0.0135411	-0.000423815	-0.000993757
0eac08c6d53e690a076877dc340e3a1d	0.000706678	0.00241101	-0.00250986
b986ef703710c260fd15c0ab9d75de1c	-0.0015325	-0.00498287	-0.00452597
f31f71869b24c753a385bd76046426e2	-0.0164363	-0.0197243	-0.0139407
59e700bda5942140cc69f68eea72e9e0	0.0212389	0.0874999	0.0138371
0d003a31995d3ccefc0a8d6c0ddb2f1f	0.000266252	0.0124035	-0.000345925
c38ede324b280831eb8f1707e7466f3b	0.0157008	-0.000483059	-0.00565426
b5f3da652b9a3d8e6dc6959bc03fe5b0	-0.0253826	0.00753762	0.0733552
40bb14c7ef698e0323970b3df6ebadaf	-0.0786982	0.0182576	0.0231068
8d50a85df5bc259fe4cec38c0dd05add	-0.021767	-0.045575	-0.0362633
59f6c822ac60a365e44bf1007e0015b6	-0.0159076	-0.0370248	-0.0102619
c8d59c5f45c1b080c9d8f6e045f8e850	-0.00229157	1.31e-05	0.00158208
47af4f833bba20184d292832e8e32b75	0.0436347	-0.00612812	0.0317435
a11f6072045301989c816ece1aacf548	0.0268658	-0.0281165	0.0202768
28ad90f93b46566999dd9a64abd71235	-0.0410674	0.0110199	-0.0113644
64ec31ab4d58d39d9a8eb44dd33475f5	-0.0112319	-0.0297035	-0.0134139
3e179b99711a3773ea4b400ea4bed914	0.0146286	-0.020201	-0.0195042
f971e04c512d858c07473049b2f67004	0.00565783	0.0187442	-0.0107224
3d0d648a0a5cca17fc98f46de35688b7	0.00116307	0.00287002	-0.00671609
431b137411d26b1b52645a572f7644c7	0.011964	-0.0247447	0.010402
c892325f3ae62b51b7eb0a3b6d238bd7	0.0178593	-0.00649121	-0.0355781
7f14c1f60edf89e370646b626319e605	0.0120103	-0.0214262	0.0113694
02114d021dc7a406477a4b6b81e425a2	0.00117833	0.00503558	0.00104174
bf4ffd49f3582d1e658e77cdf2e2e5cb	0.001468	-0.00218383	0.00166207
434ed4d87f5f06c227d7bf5486c58bb1	0.0623829	-0.0401688	0.0282493
eb7fa71068d9ee147204499f33b87a5b	-0.0415661	-0.0239286	0.0424307
df5db0e8ce45167830b38a72b4fc01fa	0.0294428	-0.015414	0.00822087
f9ef4cf1ab05ac3713b8b965cdd7866a	-0.000992686	8.11e-05	-0.00913085
d85911a4a73be2adfe83f8c553a13265	0.0221372	0.0508093	0.0659191
c51d5af66e9152e8b01b8e56e8f7e4fa	-0.0210171	0.0492639	0.106454
4d17e0b0904062779035f47320cdb78c	0.0121839	0.00591681	-0.00324126
c308b9d748a91b129d303e6504801e12	0.0258557	-0.0142915	0.0170172
31c2fa7bdebc8d964e03544ba67ebe25	-0.0055719	-0.000855247	0.00282027
a1bcc7d67d69775f52a8dd9d48a209c4	-0.00884831	-0.0309091	-0.00684334
caa56035c336f955c444a1cbba6f7131	0.00840884	-0.00863795	-0.00531461
44821e293aa378fae54186bf0dd1bf5d	0.00209848	0.00410944	-0.00470668
d2b3d2919c836579349452d9ec729456	0.0218982	-0.021495	0.0233661
f919067fd562967d4a667bae6efb8162	0.00215458	0.00904871	0.00166443
9b5d4f4611d8b7d975eb777bde1b95fe	0.0177005	-0.00452533	-0.00674927
1931253b5b71e310f3489cfd2cd9c2d8	0.010421	0.00675979	-0.019707
ce04c1129fc79a7ecdd6cb33c198b2e8	0.00208904	0.0441119	0.0222091
922ef54b3eccc0516b5c0550c856a834	0.0226265	-0.000394697	-0.00884703
e4d2b54042677bb008f0d000adeea124	-0.000704218	-0.000981416	-3.07e-05
f747367800715ab1bddff6f9287d4c70	-0.000969617	5.1e-06	0.000803714
4e191ce468db599106c7d27aec974916	0.00792569	-0.00837113	0.00782011
cf1efd36b54ce7ef66a08c6746f1bc85	-0.00954624	-0.00338295	0.00268584
a101376655c395bf5d7f860c9de1d379	-8.43e-05	0.00182053	-0.000137445
bd1e23240b28cc1d8d7d3793b79137a6	0.00513993	-0.0138476	0.00230175
63033770caeaa0a750186b09afcc1bd8	0.00369619	-0.00665183	0.003709
2a80fce9e312f753f00e91951db1420c	0.000188273	-0.0173312	-0.00414491
8e4ac7dbb1398c2bdcfa5836d93e2f6d	0.0104648	0.0432099	0.00696495
963f2639d5aa93decfbff37ed0329f15	-0.00634282	0.00592085	-0.0103934
fa552ab9d0b50c7cf78fffb28d87eea2	0.0309861	0.00506377	-0.00436487
766ca1ab17c200442fe7306be6483db5	0.113595	-0.128636	0.242835
78f48a4c623feb8cf03c9b6de5e6023e	0.0251937	0.00354288	-0.0123273
5e1123aac55d65b7a90e25d0bb94a2ec	-0.0179627	-0.0339194	-0.0131236
8f094986b9bb106fb7d943b403d34963	-0.0402605	0.0325588	0.145275
ffa2fdc4a51732085d21483055fa856a	0.00852489	0.00317831	-0.00180738
a4caee49430b4f339d4aaad65e2e93dd	0.00443363	-0.00215746	-0.00241768
a8f1612abf2a6f3f17ef85c89f498bdf	0.0276941	-0.00183911	-0.0114876
2769b62a56ac22ab791ec301f495aadb	-0.0335088	0.0255339	0.144867
8557a1d97646151387b8ccb06aa541cf	-0.00348621	-0.00248864	-0.000634783
7f78b499f26083fe022bd7e76f1d1a76	-0.000969617	5.1e-06	0.000803714
e60dcc0371421bb8f7d6ae78086b486d	-0.0172105	-0.0133518	0.00189258
24296d631416989e65ff828cbba77d88	0.0105854	0.0437058	0.00704189
995fa1c2e925e9d15b2411f3a9282f0c	0.0175452	-0.00280807	-0.00539386
affd4305fa1a8c8f4187612d52e77fa9	0.0214656	0.0253221	-0.0159173
d9549da8724c533e9da52c74d01a1f35	-0.00161849	-0.0153317	-0.00580094
8f0acbcf7c66d6c0accb6954e4e25449	0.00966087	-0.0128029	-0.00716192
16055e9bb58bc33d6b7c925b605408fc	0.00535383	-0.00211557	0.0114006
ba9e531cc29ae4c3494aedb0ef9d8904	-0.00515274	0.00111437	-0.00936521
2a45c35f58b7dbcb13c79b4210b04dd0	0.0139389	0.0574912	0.00918085
8e8728f9cbf087c4c2806d05743ae009	-0.031549	-0.0409681	-0.000296771
014e6e75f1029f491854f00a460a0f80	-0.0143055	0.0194549	-0.0125841
4b005a78646fc48e8d8e6b77bac3f7ae	0.0218828	0.00320478	-0.00901899
edbc4da89907f35227ef1e415c289ec9	-0.0421655	0.00762572	-0.00888439
af630804154b91c05b9dd65f711557a9	-0.00910536	0.00622956	-0.00387171
e57291f2612dbff8d3d859b0c95b7c67	0.00700334	-0.00389644	-0.00232273
197d5211280ddce0a93706cd55d6d69a	0.00551301	-0.0108448	-0.00527369
afb433b3170081c398f08bbc46ff1b4b	-0.0337271	-0.0295092	-0.00479956
c50e3c149ffb41d021a3ed258477d3eb	0.0378187	-0.0101128	-0.0176524
81910109072c412f921a873e63b1cffe	0.0076706	0.00798057	-0.0141036
144c0722d1cb0c94754fbc31625ec784	-0.00036912	0.0130448	-0.022348
a75be710ffb7a0d63150527b29364f1a	0.000506594	-6.06e-05	0.000764632
2791b82d6c45f74a480b00d2471c8453	-0.0166694	0.000453953	-0.0138281
0ef57f861615fba5fdc83c5e8fbac531	-0.000969617	5.1e-06	0.000803714
692622bc66c9ed016b07b5cbe7ed07be	0.0124354	0.0173044	-0.0221313
b13664134ad807ad578010c6af92eca6	0.0248597	-0.00010442	0.0154942
44ab841609c5733fb87e99814b2a4745	0.000895443	5.31e-05	0.00380607
5204078f715c501ac4b07b06a0442d95	-0.0180244	-0.00507077	0.00523501
4137a9d199db55d111375306d8f4bedf	0.0229625	0.00651115	-0.00643747
3443f17c2dc3d13181d8a1b5b1e35f62	-0.00419179	-0.0370295	-0.0158532
9d028ed07e2dd869aeb8bdf14ee18ab3	0.00921411	-0.00536403	-0.00479729
eaa2f614ba24603c648c5e41248ec0a2	0.0100258	0.0075417	-0.000416683
a77875b6202f85a698b194b50d6db5f5	-0.000363144	0.000900139	0.00164519
aac4ab4560d03a6384e86c97e0760f8c	0.00109963	0.0024521	0.00114982
70526183e549502d51ee0cdce618df60	-0.00226292	-0.0216486	-0.0159719
dd226e6f872b6b0f387849c13e2422f0	0.00978754	0.00144426	-0.00328791
245299239b6b3692370ea8f88eeaaa2e	0.0083751	0.00321619	-0.009856
ebde0ba2531ba869e462a1c59a9bcd43	0.0199	-0.00549895	-0.0104948
7387969859fb0fec33dd73a2e27df030	-0.0128355	-0.021327	-0.010026
53ffb81487fa4a18593b857b2c61b542	-0.113613	0.0256985	0.0287377
7e6460621ec1a3f7d414be6fa079a68a	0.000823213	0.000284205	0.00171056
936d4a0b59f75721cb5fbae1562259f7	-0.00164641	0.00100679	-0.00324753
bb58862cd0e9b8fd204e4d8f23002727	0.00561323	0.00193003	-0.00101048
7000951b167a7364c375d82ce41552e1	-0.00184187	0.000146144	6.75e-05
c4019ebf44ffbfa53426728dd9b4e47e	-0.0178334	-0.0112585	-0.0073977
7ae5da584930dd5113fe68ef46ad0287	0.0115901	-0.0127906	0.0114114
cc9dd4e1d30cf001e00211a0febba4eb	0.0110405	0.0140756	-0.0141379
97590de6a089ec2f406daaf5f1fa5b65	-0.0238425	-0.0421237	-0.0026292
5e7727795dcbb21541ee6297ace3affa	-0.000885377	-0.00253332	-0.0102785
759a3c645b1a4f384dec2f775a104609	0.00686038	0.000111021	-0.00372114
955d3bad4a7d6de3a71a420a047d2c2d	0.00839409	0.00939257	-0.0143017
65a091a34836204b8c4650516eab8b27	-0.0116121	0.00643592	-0.00488238
f55b9669f0a7fc5016c44de0a82e0e7f	-0.0113281	-0.0221641	-0.0188695
05430fe827970f067debe4f00ccc20f2	0.000143785	0.00618698	0.00718671
0f31ef729dd187f5f530b2cfccc1e043	0.0204035	0.00781684	-0.00809192
a31bcf22b4133e39952791533d424bc3	-0.00289175	-0.000104792	-0.00346662
151179cc56c90f0972bc98f9307b8fcd	0.0272417	0.0100638	-0.0063723
3cbe165f96dc9981a690b55961622a76	-0.022338	-0.0156625	-0.020703
db1694563565cdef6c98dd16a3fd35d5	0.0435589	0.0189485	-0.0253791
0ef60a067b947aee415f477f950c3d65	-0.00381908	0.00393203	-0.00393232
ac3cacb468990c8b0b27d69ab071a755	-0.0243743	-0.0145303	-0.0188569
6119fc2c874700866331ce61109f63fe	-0.00020602	-0.000626897	0.00138854
32254048ad5072ff679ef41a3718a18a	0.00340968	-0.00143284	0.00290313
0ceba826f60203f5eb70574fdd218350	-0.0128323	-0.00197846	0.00618418
3cdfc5cc4ced6e580f9781d70405829d	0.030351	0.0112461	0.0297609
16e1c94824ac31a54734236fe0f3ee07	0.00137377	-0.00421864	0.0017962
302091075b9336bf3b2a4d2b68e8d68d	-0.0235939	0.024362	-0.0146224
3c61bbe5777623058a1ff6a77df3f935	0.0439124	0.00331282	-0.0134594
d19d09884f8647aa02853cbec74cee33	-0.00128284	7e-06	0.000988142
ce78dfbb6776cefddd94bd6791669124	0.0511595	0.0427997	0.0564565
ad52e5ac803d3de2a00169e0b0485466	0.0162526	0.00133253	-0.0176474
553c4e5d5850abd285be8063906d5530	0.0106544	-0.0190168	0.0101201
d92823b381f89105f19105985a877c78	0.0070354	-0.00164315	-0.00370826
6fa37e9f6bfc1f602daee9a3ccefdf50	-0.0693607	-0.0148576	0.019234
62b508026fe061ecf4aacc36cf452d06	-0.0110058	0.0336158	-0.0131
c7263d6d6eb4b02bf42327a117016231	-0.00339286	-0.0187874	0.0043086
911b5bcdc5860285bb460f39870011d6	-0.0251375	-0.0193944	-0.0210383
cf227d1fe6683ca7fa26ddc918344da8	-0.00171672	0.000169062	0.00136326
6b21a4c18c1af3c980f1c1f35f28123c	0.00316443	-0.0369861	-0.0112739
b57e8197d52ccbebcc0df9e0d6f8d852	0.00316922	0.000415531	-0.00138367
e460af65ca0309210799f972b73cdca1	0.00816752	-0.0061447	0.00087102
2eb3aee8a61e370ea0d47c4538e61c3d	-0.00464406	0.00414106	-0.0153016
41b229566e4c9e3d8d7f126e395ba17b	-0.00405645	0.0147275	-0.0081575
d909c8c17f31613402567b3a4b50d161	0.0116443	-0.0249957	-0.00922659
ef4300dd272e873fd272a0431a86f25b	-0.00245877	-0.0097102	-0.00115154
4e110a03733c17babd94c067705c2152	0.00927359	-0.00825583	-0.00613075
099feabc9db579f7fb7b3ad690b63f08	-9.15e-05	0.000980593	-0.000548534
68ba92e54255db9d4ce9c55e2abb5efb	0.010805	0.00487605	-0.00338414
8e97aba597dd19c8ddc061371a3a2ef4	0.00297935	-0.00111974	-0.000150073
ff6d6bcf7ef7c50225007ceadb25c853	0.0056969	-0.00600098	0.00453223
282aca0da0227ac90240bd57b7eb4f5e	-0.0210607	-0.0359638	-0.0179949
0b59bdb4c3af15609780191d13776e18	0.00203605	-0.00535594	-0.00461123
4fcbcedb00485cb62492caaf581499b4	-0.000792816	4.03e-06	0.000699613
5222ba422003546ce52ecfe31d0dd31d	0.0167902	-0.0356409	0.014802
1c2fd4c7610ab72aacfd0c501892b098	-0.00275912	0.0153979	-0.00931206
47914cf988c5b36d754d139959360969	0.00546264	0.00814112	-0.0162609
dfe65ddbeb44b1f28179051fbcd23e2e	0.00324589	-0.00585163	0.0032941
3a089073c686eaf07923aa1d5d14919f	-0.0524845	-0.000605838	0.00104501
a35161b1c2d62bb8dcd86e7d29615752	0.00948264	0.00212178	-0.00533454
04b66fffa02ffb7b575a5ce00cec8cc5	0.000808558	0.000456415	0.000405465
5b5cd0ed0776e4d0ccc52c0744162885	0.00589513	-0.00175285	0.0142353
3f7223a3a4440cf692a514bcaa73b32b	-0.00385277	0.000645587	-0.00445409
2d4e11c42cec326ceec1c27c00ff7263	0.01082	0.0446702	0.00719152
ea248ff7ef95ef8053d0bf05d6dc4883	0.00968833	0.0400181	0.0064697
d72fe9c912eaed26cf042f4749dd82d9	0.00668232	-0.00383235	-0.00264516
270d826ebdd5341a2e2e82b4c01ced8a	-0.016762	0.00542144	-0.00226877
39763bc18f56c1458c1ff3ed70dcafae	0.00116485	-0.00420863	-0.00104977
f08c07f80ea2108122817fb4c35ce344	0.00300024	0.012525	0.00220382
bdbd684e0f34afe7ecb39b9fe5bfeedf	0.0202322	0.116661	0.0104957
439866ab9594371f35800b0ed4922d89	-0.00107299	-5.59e-05	0.00120621
1456a42f08fc617458fa32efed921299	0.000371656	-0.00323529	-0.00175344
c5ae5880738ed8260a8737e48e0b91eb	-0.00167735	9.38e-06	0.00122043
8c820e1bc87dd9cb9d998649249d23d3	0.00187217	-0.00317992	-0.00422364
273aaeaca30ca2d156a43a94b9e54060	-0.0199595	-0.0139121	-0.0159897
015c0e0a1c3c7c2302363159f23348a9	-0.000349766	-0.00119233	0.00240691
13821ab29f04cb99d4bec53a0c89e27c	-0.0168666	0.0167239	-0.00666065
52e0c002e2c4ee8aefbd86fc25321399	0.004473	-0.0236025	0.0102752
5e316104d376749d937384298d4474c7	0.0130804	-0.00882852	-0.00977607
4a4dd1b4bb8f1e35e0ccfd36b0d25165	-0.000502485	-0.000280101	-0.00296826
7a2a763f218c20be09f57bec7de44eb0	-0.000641357	0.0001574	0.000244274
54f4239a05d681051e92cd0acc3dfb8e	-0.000176386	0.00461443	0.00102557
49ba16d74265e5a86fd4d97304654eba	-0.0233619	0.00704102	-0.00682663
db9a62d182f58976de3a65aa1edae034	0.0019786	-0.0027447	0.000944321
2dcaaf0d35bb29f246ca3933d5880eed	-0.0214885	-0.00331763	0.0101949
e7dbf2ab248bdd468e37e4fcffe1ebf9	0.000189989	-0.00355944	0.0012832
64feba9fa772922feb77ccaf3fb63b91	0.0221815	0.0162363	-0.0186758
a5fd90cb211da00f1bd734f9d79b4d53	-0.0233489	0.00868451	0.00246034
dfb73806d80e69f3b0cea934d8b7ec22	-0.123432	0.0314982	0.0294462
8c11dc94dfc0d569ca24340fb05361ea	0.0075849	0.0313714	0.00512806
1baa4cf8854ad1ed181fcc3e2d7e5fcb	-0.00527328	0.0118842	-0.00321207
bd3494698377371a5805f942feb3b70e	0.0126577	0.00464029	-0.00290267
9c3b1e4a5769aa848805a4d339eb4554	-0.000588924	-0.0401579	-0.0108856
00af499396afc8e6797b59cf6ff99ce0	-0.00517955	0.00622743	-4.86e-06
cac4b4f92d6741c739cfce9a8be20944	0.0188672	0.0180675	0.0164607
5405603bfda9e93ff39810d48a99ec86	0.00664177	-0.0274574	0.00508523
85f6c2408faed7fc4c96a56d1b03bcc9	0.00900935	-0.0154743	0.00763614
6e159f9f0594f5dedda14383ee3b5ee7	0.00384679	-0.00161424	-0.00499385
c83da394bc5a67c85cae1916e2b3040c	0.0127065	0.0742123	0.00605949
bc5c909649fa6af8ffe307880acb0785	-0.00764472	0.0130028	-0.00512682
23f4ba8574885c6a609d294ce2e0e298	0.0329263	-0.0248753	0.0277658
d077b8fc16581a1439712c3cc63f4299	0.0114935	-0.0492046	-0.0150894
e340ee26b627a1d384551bfbd7254963	0.00450757	-0.00809368	0.00445658
d1b17b87ac7c28ea142b65e489e885be	-0.00392741	0.0408769	-0.00630941
d0dfa59728e0316086ac33199fd86fcb	0.00161243	0.00286336	-0.0012242
01294d7c5f71fab42db225ab881b7995	0.00471022	-0.0294942	-0.00897632
a0957dbf74ee1697cbde8e07ed89137e	0.0134261	0.0553833	0.00885378
854d8e7975324cc454960b19935af18b	-0.00859702	0.00417956	-0.0140624
168901aa413a6ad500a940d374cdfb78	0.0334672	-0.00145795	-0.0131368
acd934af687dd3aa8886cc5d2284b913	-0.0205292	-0.00729363	0.00549012
b73e2cf8fac85c4f206d149bf654738e	-0.000220721	-0.000684727	0.0014927
04020b199901c4398bf4bdb7a76db1a7	0.0158813	-0.0283051	0.014936
501bada715125b786937d6a77886ee6f	-0.0312188	-0.00475876	0.0136578
930359f5d5749759a8fbc21cacb39bf4	-0.000359925	-0.000519298	0.0011211
111bf0e99c6483a2e07d16c7189d8c3a	-0.00696334	-0.0176071	-0.0173809
1930012bd3e97f782e79824a0640032c	-0.00450395	0.0100555	-0.00527009
e1e7f3dc48536eaa432a0aa78843b807	-0.0331266	-0.0132179	-0.00991256
b1419239e4607e2d962857e2d52df4bb	0.00435607	-0.00192875	-0.0015276
cc10cd9eb8f317d7d3edc451aec1473e	0.0188823	0.00681911	-0.00473887
efe233bf89485ff43aaf606a5967d829	0.000637172	0.00151013	-0.00143097
5aa95d3c6919aa451d1dc4751b66d842	0.0263073	0.00860368	-0.00805391
2b6c33680d674c95c93c6283557d38f4	0.00590057	-0.00623878	-0.00294388
fb5739ddda5fca89419deea464b08be5	0.0140112	0.0208265	-0.00679151
2cfe601d91c277dce00296e45f564ea6	0.0032572	0.0294496	-0.00889567
9fffa968d1c1f24e93d8552c5e751e89	0.0415532	0.0072234	-0.0187087
b02af351b3af7b46ca0a20d97804e554	-0.00162344	0.00106198	-0.000317529
79272e9e501a0f9a1e97cf98e6e7357b	0.00359883	0.0154567	0.00289009
a0da96262e6756a70039ce225073cea7	0.0159285	0.117816	-0.0060328
95226373a2ab9fdc8bbbf2b5ec7d13e6	0.00874108	-0.00581094	0.00888065
22d7d4d262f90f1eddb7c41915daecf8	-0.0072623	-0.023819	-0.00470067
276fbb46d8b5d88413311455f2dee71a	-0.00558145	0.00775102	-0.0159909
f14b0ec6813218a932a14a719f08a125	0.0245261	-0.00607615	0.0400943
ed5fc09e4c13179e55239a84c7466eec	0.00869551	0.00320583	-0.00191456
5b72f4cff689d3486feefbf0a8e8e795	0.00169067	0.0250252	-0.00107831
40d8eb06dfbe38aa0a26d69bbd8f6f9d	-0.0068933	0.00406398	-0.00105373
be91efc3c591ec6035a9c3d4ee9cf995	0.0210347	-0.00694417	-0.0114765
29996419d26f8aabfc1c32c31d1c994a	0.00301066	0.00921668	0.00214853
3b3b88443bcb0f995457d46364988ce2	-0.0012458	-0.00230798	-0.00137098
1a5c584a2f67fcdbf693134a8d7a3e2e	-0.0331785	0.00230362	-0.0163533
6cf3ddf0dd14206404958085afdc821a	0.000231163	-0.00837566	-0.00105111
75f3394bd7c3e4d710eda896fa021e39	-0.0317638	-0.0155041	0.0190562
f8230a42e7cecac28e5d16be56c7bb01	0.0234011	0.00804564	-0.0262578
303375c4c9537944c4c1b5b11754dc40	0.0101695	0.0268936	0.00744679
1e581f7f30b1ffaadb490b21ac822e0e	-0.0315762	-0.0200527	-0.0326179
d6501100c89b222f873d40766dc25934	0.0247013	0.00299045	-0.0040205
24ae8d5da336174a73024735af58258e	-0.00613932	0.009236	-0.00948129
29704c1a543937861a649c341fbd5aa4	-0.000374547	-0.000330962	0.00124256
d30a383c4b606b1e088003cd2a444055	0.012639	0.0326384	0.00495649
5c56eec1b2d70bad61ed1e624a211924	0.00261273	0.000525561	3.63e-05
222605e12cd39341248897485a2cdf4e	0.012868	0.0467173	0.00307121
7e0190cf229a14b74077c0592d6224c5	-0.0154523	-0.0132978	-0.0111048
4f4d105320e7bc4a6cd53539422b0bc6	0.0106076	0.000791536	-0.0101573
e47dce4c9482230f8b1ca0661acef14c	-0.0166122	0.015474	-0.0113064
f8388f040d808304368038e95b977c44	-0.038647	-0.0484776	0.000560101
7f7d485c85b1928922bd51cc6574d789	0.00275952	-0.00498734	0.00284597
12f40d12f959f33b85b8ad673f1b585d	0.00813062	-0.00523548	-0.00723134
b91931af9d40a51324c07d7fee382ab3	0.0326031	0.0102281	-0.00908075
b851e95774de22ebbb93f90aa20807e1	0.00438171	-0.00140399	-0.00230026
3d3fb36542bb7720976796fd37f3e34e	-0.00458795	0.034936	-0.00374299
d46274adeb5f5f9c8e63464232edd731	-0.0012911	-0.00886152	-0.00123842
5ce349f85602997c48e425d903dd1032	0.00623512	-0.0145272	0.0119553
8f24d759228fdbf8bb6e1a8f340ca6f9	0.00275952	-0.00498734	0.00284597
efccd5ca36dd7a439a3fa035dd236549	0.000627273	0.00277034	0.000690265
f1edebde6035270d9d61d3953e4a6893	-0.00814755	-0.00125371	0.00401364
2dce877c7098fff7cf49c034ae75c81a	0.0158086	-0.0166641	0.0154759
268636148ee757fdd1c658ae49e5220a	-0.0177399	0.00750689	0.0367614
464fd1ed2d25ff68377d87a78091f77d	-0.0189553	-0.0217764	-0.0038085
27e0578441cf66a4213df50dd6977119	0.0244955	-0.0267613	0.00791626
f65bc225182ffb44f1a531fc05a1a7c4	0.0204276	-0.0391555	-0.0228984
f8e37bdcc5458cc090c875b7d5d2e899	0.0133064	-0.00293512	-0.00444774
e8180b77359d3f31639210a4897ac1f0	-0.0520369	0.00816743	0.03673
d3ad6725d301eb87cc09dd2fb8e202f5	-0.00549966	0.00838859	-0.00470169
e2cef5bb98cc770b39846a69975b0ccc	-0.0214759	-0.00390051	-0.0178422
376dbe6b527c21c8cbb35460f827e2fa	-0.0108855	-0.0466348	-0.0117514
35beef92a39a1b1127ea64c5b4dd7d10	0.00316399	0.0211224	-0.0303599
8ca3be525f0b7c824534fd9a56c7ece3	0.00125311	0.00402112	-0.00048035
1f2d87ed087a0262832f374deaed26c7	0.00389505	0.00773089	-0.00676382
8945b3354dab172ce366ef4b6c8dcfb4	0.0203068	0.0877771	0.0128515
d72753c441f1ad463e267ea4da0074b0	0.00369619	-0.00665183	0.003709
60a3f0a15ec02d789e224acbddad4613	-0.00869543	0.00625189	-0.00995855
117eb32bcbfd575cb3e19bff9f5c3288	0.00117833	0.00503558	0.00104174
2b35cc025d1226ec4fd9c184d228480d	0.0144216	0.00866133	-0.00735352
2e4b4d5ec813eec7fb154fcf2e91a30f	0.000433977	0.00615334	-0.0044971
801435814c357fff62ab0ec6a82a8f2c	-0.000796679	-0.0225817	-0.000559259
baa95d2cfeceaac972e9e7ff68e67b03	0.0107583	-0.00205951	-0.00436305
a08cbb84e76bb83db7e9bef1607bd1f2	-0.00445188	0.00302558	-0.0044573
84cb0c7e0f17b3b7fbdf05a305e41d47	-0.0655789	0.0234052	-0.00670908
fdf471be331928489dc944364557491d	0.0255668	0.00877873	-0.00782049
5c5a247b0f925a8af0c239b845e5d545	0.0191017	-0.00354649	-0.00823799
fd1db62a9bcc2f6f35bea843a7b96295	-0.0112479	-0.0268637	-0.0100805
2dd560feb890661e53e4d7af13d2a20a	-0.0457573	-0.0112805	0.00495948
7dd18296674cb4f588a26d9e62dfc594	0.00474516	-0.0502217	-0.0161155
c5d70558f61108f6ffc7833dc09f7f18	0.00646768	-0.0239082	-0.0120626
ce672e2d1685bc8faf3a1f1334115c3e	0.0222202	0.0193965	-0.0238232
9125a9e626dffe610fc176834351f6a3	-0.01413	0.0108788	-0.0238475
34af999c2d10e2384734a31fe867df17	-0.00462958	-0.008401	0.00694598
dd8ffb59c0178cf8af48e97b3a46cfc1	0.0253773	-0.0252349	-0.0162434
7d09074afc9b21870a9b90929548c590	-0.00247832	0.00194016	0.00202126
9bc0bf156a17bd388550cd8c8eaed3d8	-0.00594884	-0.00325194	-0.0286436
3f66e4b24ab012a5a8fe18adae09468d	-0.00230775	0.00349843	-0.00701451
478b5078a9af51d9e7e50c7889c19cb2	-0.0096696	0.00767957	0.00722917
cba54c2385221ca6fcffbc738a8fd737	0.0330392	-0.0244545	0.214955
80e71297093edbcfa8eecc5a2ce02005	-0.0045044	-0.0304341	-0.019722
5188cd9724c33dacd288680342f2b68f	0.00407253	-0.0194776	-0.00566188
e724cea2e0958ed339a4cdc9b1c8af91	0.00813573	0.0122941	-0.00749229
e64c0133f2ef9b06be0b2bdfc162c627	0.00262151	-0.00482588	0.00202213
81ec4bdeb03e77de3b33b1ac006370e1	-0.000792816	4.03e-06	0.000699613
481e0f40f97291b87b9c16f6daee5796	0.00371072	0.00124511	-0.00160164
9cb5ba59c8a40509c3fc6868fbcd771e	0.0107038	0.0441925	0.0071174
995f5e8e8c80bc6723df91383fbdd91d	-0.00269612	0.000576879	0.00114238
1d1b59e330bc7e18d3b165d9500c5e87	-0.0193068	0.0632384	0.0083471
be0b9da781f9000ad0e20c4628179aed	0.00215458	0.00904871	0.00166443
c2638a3862a7a149b089fcb9b9651ec9	0.00644261	-0.0115323	0.00623946
6be7877e06dade5e03ae133efd825c11	-0.108407	0.0362316	0.0525389
f78d0aa2fc2a0bd7e587b0aab92cd1f6	-0.000820194	5.98e-05	-0.00200551
5fea970638069f3289c94d12bcf32b8e	-0.00870184	0.0104481	0.00745391
664200ce3ad11b86d26419c5b20d9f2b	0.0142956	-0.00544895	-0.005757
951c2fb0f8f49776a6d6b6487a0e9d26	-0.0107813	0.0175671	-0.00499381
f5b1573c5a531571ceb5d67e7b7bc18f	-0.0987965	0.0132285	0.0329639
e5e7107caffc13fd2c580316e6b5c334	-0.00301407	-0.0130257	-0.00494799
db3d15096b7aafcbfecb80e0a0b626fc	0.00275952	-0.00498734	0.00284597
0e3cf0a1811f19df702972ebb5097089	0.0415511	0.092432	0.00482985
7a9bdabb71a51c46acd96b05d58206e4	0.0180038	0.0742011	0.0117736
3b7d092c42b62b51446141f32c01f57e	-0.0235875	-0.0442064	-0.000847222
ab9675ad9f063412aaa103bc55038c4e	0.0193081	0.110293	0.0116738
9d618df447c5abc2f804598b9da3f7f4	-0.00412902	0.00186441	0.00331986
08acc21cc3b43ec3962a796c98886a4b	0.0206707	0.00566845	-0.00551838
17c0c4ed9e65853c53ac4708b7e8554b	0.00699619	-0.0144567	0.00621919
b03bad92e7f1f4e47f266a887e5a146a	0.0116581	-0.016073	-0.00129866
e71cef86003f4207ec2af5d35d0b76cf	0.0317976	0.00909967	-0.00827895
688f6182a7bfd5fde388c74ac7a31496	-0.00652806	0.00648911	0.00326769
87c90710cc0fe0456cac195e5b7755e1	-0.00404847	0.00087159	0.00159261
0eca82a6fffa22a8c52af3d10045ede7	0.0222128	-0.028037	0.0133349
91623792973c96295f63985bccb07496	0.0068805	-0.00204282	-0.00204928
33df697103041dc007abf2f87b42b9e2	-0.00162469	-0.000865334	-0.00426654
953640f22b60f0f400bceb52192d8b77	0.0016309	4.75e-05	-0.00417705
8e889065091df5048fa16c383a16909b	0.00496599	0.00190944	-0.00179746
6c142a18a0c47e6ad56b6b2bca5ba231	-0.0017377	0.00095968	-0.00823509
834a1db106612d72e71687117b2c4e6a	0.0186584	0.00708317	-0.017388
e6ea09ac67c65356e49a31d0ed26c60a	0.00411541	-0.00739681	0.00409526
d93b244d4bc5c2dcf5dfc0004ccf317d	-0.00710702	0.00262222	-0.00243137
f38d475b05221d7090a29b02ced5ffed	-0.00126078	0.000432676	0.00183571
292afc8a1fd5912a5f7e1235b003ca38	0.00444638	0.0265544	0.00493443
4dd3bada322c4ac63ade76c02544efa7	-0.0167287	0.0201383	0.0141254
81a5af54826b4f8e74b41c82c1567eca	0.00238905	-0.00730706	4.92e-05
e43d53eb65621a7a779cc57c997db840	-0.0109987	-0.0016948	0.00533465
3599e79c2b4d660ee6f26cd08663e01b	0.000575164	0.000203035	0.00129707
8a4127a3896fa4ee36340d5f71f1727b	-0.0208115	0.012964	0.00496768
ece496e3b507c0563991f02b8d9f3d66	0.0050409	-0.000308394	-0.00316717
7da569adba2f409db5bccd9e606a9fec	0.00776707	0.00342107	-0.00161249
228ad7a8d1d54a1f3089d7b74d7f65b9	0.0136613	0.0194588	-0.015372
5bac097d8c8629c30c7724f7eced8edb	0.0113232	0.0258077	-0.0252168
61e99925bc9fbb64e6badcc8236297a7	0.00338419	0.0141033	0.00244871
559333edf990fe880f39394b5859bd05	-0.0141218	0.0235749	-0.0136028
83f369fae778d0246cbd74b2345a4b88	-0.0172046	-0.00265488	0.00820997
6cafebc1c5b5c5160796321945606f90	0.00358599	0.000890422	0.0013958
1def2c645b88f2e8d2e1a1986d3599f6	-0.00626586	0.018085	-0.0198081
c665b416c73929651af1b58ceb6119b9	0.0150016	0.00556379	-0.0115704
708cd6c80c567279306506ebef677b3f	-0.00841563	-0.0453389	-0.0116932
0bf356b39fc32e235f53ca614787dffd	-0.00869038	0.00772048	-0.00575729
a20ec9edcbc345485a0d6b082f1a0354	0.0252214	0.0090645	-0.0154777
0b3e07ebbfc22893ee766bd72309a3fd	0.0194987	0.00444919	-0.00672942
a2aff74251e1c1c86e640a0755fa51ba	-0.0087626	0.00868883	-0.010132
cac546076ed437f7eb8d35b52ab8e694	0.0115661	-0.0225969	-0.0030074
690bf01d65ca2c160f479c37391ce3d9	-0.0568488	0.00795009	0.0125075
eb93dafd36a16883935764a6db3e605a	-0.0201198	0.020399	-0.0157417
c7605dcaf106993a5250c1b86a375a2d	0.00113509	-0.00122829	-0.000431207
6acfccea66c64d57207d50d3db95ed07	-0.0230604	0.055347	0.151733
56c0197ef91398e4d16a8595e875e1e0	-0.00243651	0.000493942	-0.0052263
df429da02ca6f40294dc95701607480b	0.00275952	-0.00498734	0.00284597
a662f0d21f05f56546443e013adc2ec2	0.0045339	-0.0024605	-0.00185817
673d9f62b828ddd8ab6193fa96ec1aea	-0.00712375	0.00586718	-0.0107741
d21caed04efe50eefb951576944e267d	0.000867089	0.00240897	-0.00591099
adb6484fb17d5903023f7c202b7ca001	0.0243949	0.00524914	0.00664559
7b0bc66c7670e3e680b44e0112204cf8	-0.000407324	0.0160389	-0.00184685
1cb52a74ee9903f105de203b3cd09d93	-0.0199393	0.0303267	0.0243117
dbb2bd5c2f63c418ec63143a756a093f	-0.0405685	-0.0164277	0.00553593
f6d36826d1a7b30124818954108984ef	0.0393346	0.000583122	0.0138982
b169a071785645759c3748b607e63530	-0.0128391	-0.00455542	0.00352659
bb592634a66a0ae1fd5cd8c8d66ac8ac	0.00345502	0.00967145	-0.000526922
8d52c2d433b1f20ca5760991476bdbac	0.00124843	0.0267886	-0.00534863
2ac7b2a2909e4a54db04c4455f94eb15	0.0350953	0.00797622	-0.0189355
c6b3da9afaf6b1910242324f8926d7e2	-0.00705809	-0.0419285	-0.00883105
af70bf8012b303981062523f83e6f386	-0.000699361	-0.00108165	0.0020541
25124c42c7e14f34b5e66d5862665b2d	-0.00419766	-0.0369839	-0.0146838
3b8992fabd690a183ed9a313d8b9c39b	-0.00817129	0.0185747	-0.00365253
6d44b795e780329a6dc4d08ec5822029	0.00397759	-0.00569698	0.00423457
3759c5a90099a2370a18226daa1f3cb2	0.0551487	-0.0569284	0.0496862
def9c57547b30d426db120f77a1488ea	-0.00507554	-0.00895014	-0.0011067
7e7e3227caad1d47a260260545c51ce4	-0.0634279	-0.0110521	0.00807814
464a9ced2f8cb15ca8616c68397b0990	-0.0398605	-0.0292929	-0.0031458
0fcfffc79d0ca54e9af0198597e8f861	0.00641361	0.00598372	-0.00203352
4660d8e9feb605f61a2cdc4fcfc26bec	0.00443324	-0.00135277	-0.00429516
1e6d57cedd7a23cab535fad3cd4386df	0.00162113	0.000122432	-0.000283783
2af1ff4fdb6133fe92a7816fc9acf4cf	-0.0288835	0.00777439	-0.000372761
184635f85a53064b659e418635a2665b	0.00905967	0.0185226	-0.0121963
4fdebc485a454a87d87ae7ac89cef37a	-0.00168855	-0.0034603	-0.0081622
1132b4c1d1edbb70e0436466dabffb21	0.030645	0.00350122	-0.011561
138d3b59468977ba5b92ca6043b2d4f8	0.021114	0.0150936	-0.0145807
5a6f2e4f2a7532887a36e8311e673c13	0.00832721	-0.0148813	0.00797589
4ec5245f0cf914eab413b795d1a9d7b2	-1.17e-05	0.000566406	-0.000433621
3c8b838dd92b55367a30144db044d16a	-0.0307574	-0.00270855	-0.000207813
8f948869b8ebe96ff397bcf0a0243c41	0.00183685	0.00215369	-0.0131351
3a5cc07e4b970e35bd413b8aeca2f8db	0.016488	-0.00303679	-0.00365664
55eaadbe0268da08104230524f99d6c2	0.00982935	0.00101947	-0.00370321
06ed10c114ada147e8ca251d36dea4b4	0.00168524	0.0071194	0.00136507
e6f949dea2f02f10fb6e4e91284429f3	0.0100048	-0.00755689	-0.00622134
c4f2b148d720c65fa35970b9b2c1b01d	0.0114882	0.00469744	0.00735129
77c5b06dad76a698c5031666b92655ca	-0.000791321	-0.0356198	0.00214493
ca24b68175a70488f22dec23d694f07f	-0.0384364	-0.0141174	0.0122783
71ed81a076e196cf17da2760010e9f77	-0.0139581	0.0089172	-0.00144404
30756339cf2cb38493c618fc7995b2f8	-0.0145489	-0.00157146	-0.017981
a2fcc9be24a3115e4fa1876aeef3de17	-0.00463206	0.0018032	0.00207985
15dda6f5620cf246159d01f6e67cf3df	-0.0237812	-0.0292299	-0.00340675
e178fe6bf47fb9f9a683e485ffb6b7b0	-0.0151133	-0.000333598	0.00343952
53bc7032329ca195e444c409f0483a2c	-0.0110781	0.0285783	-0.0222064
b5f365725bc1cd11fa3f91eb16af43e3	0.0128532	0.00292593	-0.00696688
ef0276ff79db21def643917316f3509b	0.0168504	-0.000463507	-0.00666964
d36045a282b6b529fcfc0db93fda9b1d	-0.0517893	0.0563963	0.00493225
4b2ae22d6b3427de10ce7512ab07e568	0.00992143	-0.0177143	0.00944475
f9b62272f0375b54e90e4f66ad06422f	-0.0164216	0.00934146	-0.0139728
7f4eb8142722a69600a8a9bc88db9b90	-0.000103248	-0.000409931	0.000149573
4047f2a8d807c442fe69f883c59fd36e	-0.0162081	-0.0026314	0.00583001
7b8193d9d87a2ff9263c2b7be0cb6ce1	-0.00022468	0.000520186	0.00155249
20f6e1916a4e8adcfa1018c7a31e4104	0.0200754	0.011498	-0.0132705
fee31fda046a8c09634dd8ba32f47b86	0.00712913	0.000249494	-0.003838
a932a1251a049679ee5b534c07afd2f8	0.00667493	0.0015909	-0.00163279
bce451cca58ed081f2061ba69257d6ce	0.00252714	0.000480981	-0.000781661
2125ce7d00d7e31a2ff9402ac634efec	-0.00382109	0.000903487	0.00486061
ffc1035553dc37a5fed7a21306b77714	0.0208686	0.00109488	-0.00440034
55dd72a0bec8fea5c0809a854f1533f4	0.0105767	-0.00789714	0.004714
68d954af1e135054699b2ba703e39cdc	0.000565651	0.000175099	0.000955966
0fb40e1398902b4c336ae6c155096a88	0.00901607	0.0236279	0.0103421
0b1122004e50c0c5977470c3492d07cc	0.0449336	0.00475186	-0.0158313
5e77acde458c021b0f7191b99f1706a2	0.000365097	-0.00267356	-0.000455584
c4e17872b16337ff1e90f274d1d6c841	0.00444636	0.00460038	0.000126691
60bb8cd98de45d4da0b32b26523c1e62	-0.0121423	0.00149171	0.000738881
2921e62f7a11b4bf71a85b0ebf3e6879	0.00555269	-0.00381942	0.00744484
db98a868f2061f44e02f794a1065f9f1	0.0099182	-0.00484635	-0.00727927
0552dbb493a59ca5dc6377ee1d00a4c1	0.00223081	-0.0040478	0.00235883
efa6bcdcb0405b1801b1f255953d0766	-0.00459059	-0.00656318	-0.00289812
ef34a5679ec3ef2f0870e66354a39a43	-0.0211299	0.02217	-0.00340543
2158ca40ae25650b23447e98cc0b6246	-0.0291683	-0.0214392	-0.0222961
ee5cfc03e3ed0392c712bea845b015c0	-0.00601524	-0.0491825	-0.0255638
c30131a4a7ae321efa4aa854471667fc	0.0217597	0.012118	-0.015492
8c9bbf694ad9ee87ad90d41fb75ea492	-0.0267777	-0.0268348	-0.0185228
f94fd7e208693d1e3709769b7cf31d12	-0.00132868	-0.00127697	0.0019179
b8092dba45fec826f3f63dc2f476229a	0.0145531	-0.00418337	-0.00601696
b74bcf66047c26fde42201dff2526d3e	0.0113017	0.00180182	-0.00218936
cc0f338cd4c2af336c0b163fe68d5052	0.0119884	0.00473964	-0.00430063
3bfa3f346246dbc6ebd05e319ef5b738	0.0152608	-0.00196925	-0.00641826
4c5e4f8a2ece29ba4c73c9cbbfae9c06	-0.00522538	0.00413261	0.00401068
8f6b558c8e6873a6e4fb6c9ce66fe0d1	0.0172738	-0.00073285	-0.00958962
cd79840aa5104702a78e4bd80c00dafc	0.00521479	-0.00347938	0.00542158
d1a17dcf532cf58d8d7ba7742b2d9acd	0.000611919	-0.000874451	-0.000505448
ad3cb6f2af89bb15fe4e4aa3816c8d05	-0.0385675	0.00530037	0.0123821
9b4817b14ec88c5fb598e420bc8cf1cc	0.0114534	-0.00154685	-0.0114313
6f6d2d8e2d401fc7f250b2bb239d501d	-0.0101227	0.0357529	-0.0025037
e2549bd1f105101637cb0d9cce01f113	0.0318005	0.00759629	-0.00960267
da8677a6f21a9d85df0a27f0122131ca	0.0054047	-0.00468863	0.00660798
b82f13ac9b6226ce88045f350ea8af09	0.00513788	0.0230861	0.00218414
600e6be999f115ec0444eb1f68c42681	-0.000436426	0.00227878	-0.00138105
64a06672f497fe23065012d5c47d5392	-0.00453293	-0.00689451	0.00577284
8b898dc8697f616251a786eada57fc4b	-0.000617618	-0.000324401	-0.000173928
0063f26b69f023a34c257e7eb9f55b34	0.00778819	0.00169831	-0.00360128
493fdfb277bcf994890b1c208e95e7fc	0.00120151	-0.00542526	0.00124629
4115bf95f1b4c24d2476666024f732fe	0.00516429	0.0226503	-0.0202054
9aa9c3e778db35dd7bf62441fd9e17a1	0.00384834	-0.00406976	0.00315736
ef9c70021936a65ca19a7a5f090066b6	0.00324589	-0.00585163	0.0032941
a6283a4aced31c7579d3b1f6c9e66e1c	-0.0408015	-0.0151938	-0.000410192
de00492de4f55bb242e37fefde0b7606	-0.0197786	0.0485437	-0.0236684
c044bd7507f3e1328d2fac37926fd230	-0.0423817	-0.0504957	0.00250954
f44f094e7e048ceeb19f048dc73ae1c2	0.000947532	0.000234444	0.00103824
7b70987c40c5860391796863966acfa5	0.0220744	-0.0110296	-0.0111143
c73fa30d1272f926b4ba81a9bc06fc1e	0.0117891	0.00531167	-0.00470426
360116c655ab0e569f94caf4323a6ae0	0.0337624	0.0127217	-0.0235176
ca4defd58d91a9c31fcb49588c065097	-0.0456532	0.0266484	0.0126077
826f5940031e84bca1f35faed5fd6b9a	-0.00880681	0.00405607	0.00857996
48fe542396734b77247d60df7cc88bbb	0.000451684	0.000361063	9.22e-05
04d1615381530a3c2a7685f2f8d164c5	-0.0192706	-0.00631335	0.00552638
95aa57a2069598d6be6a6d6b20d052e0	0.0438573	0.0358126	0.0820483
f32db8cf9085daed5f100b9f76393603	0.00300024	0.012525	0.00220382
2d3b345d1245fc3b30c0f9a2844bc5d3	-0.0101589	-0.0287116	-0.00755967
b428b90bdabf95b64de89c6f60eac301	0.0121471	-0.00661258	-0.00786535
b4a32b91b8818eeb898ad9c0f1e905ba	-0.00850847	0.0156961	-0.0145989
991f7a272b3b96a52dbc78ca23c39d74	0.00894151	-0.00625339	-0.00510334
b82ff03762cb27a65aa9bc25df982a63	-0.0026554	0.00628344	-0.0190175
03cf9673274abf75f7000cb7c5f92a53	-0.00116887	0.00660409	-0.00144321
a0897a6332c270c9f2126d93b1a573f8	-0.014895	-0.0249902	-0.00995706
d3cac341fad99c0ac6a7716280988145	-0.0320974	-0.0558387	-0.00314901
e449971a9aab7d7b1b1c7ba39c61a72f	0.0235034	0.0180292	-0.0166474
91e9c6924a671a2ffdea9aabba5c71fe	-0.0535362	0.00977517	0.0268222
14d453e729cdb503d1defdc3b38531c4	0.0299927	-0.00406683	-0.0140546
980e5dd0ebfec8bcef0007cc677d27f4	-0.0231253	0.00679347	-0.00756265
58fbb294d6503a0ebf4aac3825051cc4	-0.00138703	-0.0024708	-0.00062771
cd2312fa03e3b610544e3e0373c9c0db	0.0223169	0.000282765	-0.0161746
03267cfff5aefa58abc409aad38cc8cf	0.00565948	-0.0130613	-0.00554374
f3a20b811fb5e014f3766ab8d4eb72c1	-0.00753586	0.0171675	-0.0336721
44df6adce4f10d6aca4e3d6769eca2d1	-0.0325239	-0.0104443	-0.0122606
2668f1d2f5f5bc61073810723b04ef5f	0.00943506	-0.01685	0.00899662
771d1816835676ab1fa3006aaf35cd46	-0.00723669	-0.0244813	-0.00524482
d3fbf2fef85b5487d5d9605282aede33	0.00275952	-0.00498734	0.00284597
19af8dfa0e980b76e71e956fbc7b5bba	0.0215348	0.0977258	0.0213036
5f64b2560b888f1a5dd06a721fe310d4	-0.0224042	0.00389327	-0.008577
d655edf3957c158ee3fc2a27ec59ee64	0.000575164	0.000203035	0.00129707
a85c58f00ff63763a87b0bc592f13507	-0.0172492	0.0215449	-0.00441235
ad3c96bb0638a4f2f6de9ff40d08a410	-0.0387099	0.00607968	0.0627364
d3f6bea97daf9b95a3ae6c5e4264b95c	-0.0160266	0.0144804	-0.0207991
df91f4da1e312e0d844498161c20b674	0.00369619	-0.00665183	0.003709
77e29728c8b55568361d466007cbdebb	-0.0168085	0.03695	-0.0222611
837dac8758c2112a3494ee8b962c6b47	-0.0076227	0.00128019	0.00551821
61da8035b6c13bd3c1d03b3f49e6a87e	-0.0109289	0.0234681	-0.0287913
8c944428939c73f461f3e4ae126d246f	0.0161941	-0.0169676	0.0123396
51b18682fbd45ce566b67711b69b581d	-0.00526742	-0.0276343	-0.0168472
3d0c338aca77c8c01b581e82e6fa1a07	-0.00614553	-0.0139046	-0.00345212
e30254344cf3964ced0bc35b69133f38	0.00259151	0.0108449	0.00194312
a63b7dd98f36201e4d55de80030a2ebe	0.0386934	0.0366794	0.0871841
2a23f48c4fb4abfe53ce19ff3f830b4b	0.0120544	-0.00186652	-0.003956
a89302122806813212f01aeb8125f113	-0.00657733	-0.0147217	0.0270633
89e2c4baae60c257f4d6789689a34cfb	-0.000880574	0.000254819	-0.0109875
4bc711c8f282ba72d9537df85a502ffe	-0.0259909	0.0156838	-0.0142481
409c260467ab9214354076cca631a6bb	-0.000404463	0.00066945	8.42e-05
16137ec69400dafcf2bd2b0401ed75c0	0.0179591	0.00661986	-0.00413441
bebbd48479c7c6c7ec46d29f83edba54	-0.000578065	0.00280581	-0.00311426
aff78b03abe19805afb1381d522f64ee	0.00128915	-0.00032152	-0.0112351
c981dc05f9a991564563c2f50672c109	0.0144947	0.0536699	0.00952076
205f0fac43d37d14d144adc77f2af5df	-0.000231585	0.000308048	0.000995472
d108ff0015e78d4771cd26e2b74106c6	-0.00748386	0.00750094	-0.00759275
27e45f95d2415e826fddbe3af4c8ba22	-0.000179826	-0.00502026	-0.00616966
f216839b57b20d4fb8dc11bc090818f0	-0.0128156	0.0094338	-0.0109699
106c73ce17e8e57fb641c26fc0dcea4c	0.020648	0.00479948	-0.0050442
f533c1a7bf3373135ecc4c083cb599f0	0.0183148	-0.00160138	-0.00658223
3ff4f623376ff6bdbf6b24e0aedbaabc	-0.0007036	-0.00438924	-0.00181316
8b35230ab262a767a9216f0a4392173a	-0.0180911	-0.0441702	-0.00911217
59d94a99fb143962e17045a8c6c17061	0.0164902	0.00743612	-0.00387042
24f6e5eea980ae87539193d307d188bd	-0.00233594	-0.0408013	-0.00974271
b6e2acea015b572a6c0d695379ad5bb6	-0.0156184	0.0163946	-0.0116044
6ddd673e349705d5fd2f49df9bef1699	0.00264831	-0.000778499	-0.00402167
b7d327082d5b4f488fa2b2dbd48c3b4e	0.0217555	6.88e-05	-0.00872847
2bcbc0a9d218e0e118415394ba08364e	-0.00645904	0.00753009	-0.00625251
6cd3a9da7f8b6974023857689b7347c7	0.00226688	0.00121154	0.000169649
46cf6d7e7e81dcce57df9bb92c2a4738	0.00505848	-0.00011905	-0.00266667
4b93286af38d90073f73f779345db859	0.000789038	0.00237203	-0.00955714
2b511f1040e321bba1284a4f597e5489	-0.0292104	-0.0490296	-0.0249906
b42a2a1c96baa041feafcc3f8e624b11	0.000288064	0.00060173	-0.00023268
755cca2190e309371503e3b424705261	0.0114236	0.0082428	-0.00207691
0be3e59e48fe1c244f9ff81d9ab1bc4d	-0.0209197	0.00701832	-0.0179892
6f6ee5978caca97cf6d6a9bf50873824	0.0331662	0.00323028	-0.0123589
61d5219a96bdce346b293e55c7b7a56a	0.014192	-0.000647059	-0.0245449
227378ed2cf0cb75e2aa0ce01f6ea7dc	-0.0135734	0.0159135	-0.0101916
ed8d3f9f640a96e46f4f31b2b9e1e81f	0.000627273	0.00277034	0.000690265
43ec43b813344335c149e136f9c83963	0.000799324	-0.000931817	-0.00291959
a64359201f9b6b967b24172ec5d33db1	0.00498366	-0.0173304	-0.0073091
b543794a9fcb15cdbf3a0f4071322c14	-0.0177818	-0.0157686	-0.026415
978e1c2145b9e08394f70c60c28ef271	0.00825529	0.00159514	-0.00857183
2c7e7ae57a4c7a2222f0624d9f501f8b	0.00786417	0.00157578	-0.00185729
85497fb7808112127bbf7bf9ed39973e	0.0132313	-0.00527244	0.0196546
f51c9dc7489fe598353e04e560e0ce40	0.0015502	0.00171101	-0.00866435
20b692313688187180e66bd3fdacd431	-0.0367011	-0.00239525	0.0185841
e0f1a78e086481e0364a3ee50c013fd2	0.0196139	0.00688879	-0.00533181
c88a46c1a800e9c1ab358ef105ad4f83	-0.00282954	-0.00293645	-0.00270863
ecc8dcd0ee4851ef6971059a02f0f04c	0.0174958	-0.0187438	0.0095593
a170b2dabc6d5f2ebc5d68a306f06450	-0.00499004	0.00473895	0.000589247
4a618449bf1dd52c1c90a14d8bcb5ad3	0.00304373	-0.000715501	-0.00141338
26668ca643388a65b40a1ed157063510	-0.000752757	-5.46e-05	-0.00480773
91f876a038e749015b5954902d5729c1	0.0200127	0.00630269	-0.00558546
d3c908f0de3d956733d14a5942d51998	0.00176057	0.00200213	-0.0108066
a00fc999e4ebfed9e2737f890e93198d	0.010656	-0.0125531	-0.00880403
52dad738e5b7dc8d2a8fd66fb54af324	-0.0172728	0.0110178	-0.00660673
36f86065ae964e6bf615717434766562	0.0170078	0.00199499	-0.00525118
0ebfc371bad5eed766c48143231947b1	-0.00155417	8.64e-06	0.0011479
33c5c649516a12788e160ff87870dad0	0.0237157	-0.022326	-0.0396058
22cf7f640bee86b20b12d17cee27e610	-0.00643741	-0.00483095	-0.000691271
cbf41db6aba93e2512238bf9c4815705	-0.014194	-0.00633419	0.00558268
896c66d9ef926d62700d8bd7d54159f8	-0.00018175	0.0128112	-0.0190052
738f38ab8cc99b7f4c8e8f5edd2cb6b7	-0.00536351	0.00769818	-0.00295675
7f15a5914469ca2b47ec74d90fc96358	0.0243693	0.0179908	0.0121283
625474923d12bf6e5b6eab9982ab499c	0.0183573	-0.00355192	-0.00696575
5268e995b3e27a55658985df0c674cbd	0.0297184	0.00467573	-0.00953257
4b4bea86945239eb31926f5110c23e00	0.00115118	-0.000814671	-0.000359528
78451d464d1bc55de253db70b8cbc650	-0.0166299	-0.0379153	-0.0146724
485bcfd3323b0d662d7917b39fe2265b	0.019666	-0.00777792	-0.00617174
cf88d3fe8d75cad0474ae79199a0aea2	0.00361289	-0.0114027	-0.00178094
3ac27a5ed6185d81fac83133b71f85af	0.0236938	0.0682928	0.00698535
36b8b92af3ee49c4ddd6012c932a48ae	0.0205184	-0.00539646	0.0176137
af9cc9bba3e57addc0f70c6327bcd3ac	0.00730048	0.0311256	0.0525232
9fe518089d2beca9313beb12d437e43f	-0.0237794	-0.00447644	0.00983995
b2f8626133f40a77f61744a7f45f7ccb	0.000653998	-0.000482781	8.38e-05
2b4261b20acc8886a1068116b98f1093	-0.0130994	-0.0334456	-0.00251402
fc2a156fafe393f4a88b9bb872b224b5	-0.00432135	-0.0559187	-0.0117203
90555bbdf0a21f20baaa6158ccdc7872	-0.0497973	-0.0547159	0.0711044
2fdf50a271e4b5cd707c58ec1e17a718	-0.00190336	1.07e-05	0.0013535
5f920a0505a323454e996906176843e7	-0.00274005	0.024418	-0.00773634
050cc05c9af0d76735ad9a7a34fde128	0.0100596	0.000529533	-0.00684545
97846c349254b51a593c9e79c4734e7e	0.00926919	0.0549084	0.000395396
8b0cd52d8463e652d20309dc9a39ece5	0.00215458	0.00904871	0.00166443
8c91abf1a66815102a9334a0afbdaf30	-0.00114123	0.00659223	-0.00123534
c24b5805a2d5eff2f457567b06d0fc8d	0.00462331	0.000328328	-0.000249889
5170ac90300e23842d9cef0c05780ae7	0.00560851	-0.00627253	-0.00623116
4fd4ec59734b5098381a0caccb325145	-0.0563622	0.0400386	0.103763
c3e288ae34229c5f327f2ed9895f5c25	0.00628287	-0.070747	-0.0221193
e2f7be448eb6f093cc4e9430ca96f7fa	0.0198494	0.00535321	-0.00468646
20050932bdbcc25e04ce30ad2bfeadf4	-0.00844291	-0.00289031	0.00198818
748d9d2f9fbddb33d5991e5afcea63ca	-0.00161339	-0.000208249	0.000562016
d2e848eb1f4c0a8c30987656c64028ab	0.013651	0.0563076	0.00899721
bc0c217554be99916172566949410e80	0.00223081	-0.0040478	0.00235883
c1277e85c5de2a0c4d1c455f4e62837b	0.0133179	0.00489127	-0.0035256
a65439e004c05c2e0fec799c5dc13b1c	0.000627273	0.00277034	0.000690265
3ed7b7b7e8662a527e40f6afdc3f1f37	0.0175438	-0.020455	-0.0113855
f73728cec94d421fc5a58293be0d8576	0.0214031	-0.00453497	0.0025625
ddda354790fce474184c1c2fe55f5a21	0.0199038	-0.000707613	-0.00744497
9f2f03373acfb5f203bfbfe28cceca76	-0.0012431	0.00238856	-0.00291304
ebbdd59af11380a7c468273f83f1f11f	0.063488	0.0520415	0.0366876
cecc8703557abf1b7cd9a67f7b425763	-0.0177095	-0.0139196	0.00486309
37e07a87c5468cea901f5f8e980556cc	-0.00247832	0.00194016	0.00202126
1c97b22c4a25cf72800043324108fe6a	0.00522661	0.0700817	0.109462
0637bc8c944ad4075248dfdf12c51312	0.00986555	0.00479874	-0.00799169
79ab303bf5994a4b7341ff59ac668756	-4.55e-05	-0.0004026	-0.00076409
573eec801f42219e5e11fc592589ae06	-0.00745538	0.00688021	-0.00682847
7f4ce86e41868981fa127db603c183a5	-0.00479316	0.00328476	0.00701863
282fe8f0056e7498678757b4d2def69d	-0.0112472	-0.00364788	0.00338993
7307d77ef1a2d97f4b3c25becaaea772	-0.019638	0.0174544	0.00973529
0c759d9b308e831c26bbcdb329dc9340	0.00748213	-0.00166929	-0.00264008
cc55a3f571cce8c5d3be295a45856a53	-0.00214165	0.000276825	-0.0017273
3bc97f7041775ae585b7e95812c8a22f	0.0418503	-0.064883	0.0353836
9c4ac4960769d7d1e0804d7487486af0	-0.000792816	4.03e-06	0.000699613
c97adc711c4368631544600d6445de8d	0.00300024	0.012525	0.00220382
80ff6ff1f297fd83e0b3ae63b20520e2	-0.0174749	-0.0337491	-0.0139178
eda9a79331bc07a9d35224245d8ca4ac	-0.0443826	0.000217459	0.0123305
5d8eb9911df4be65f021469d1a7c1dc8	0.0269002	0.0821355	0.0113968
c90c2bc0c2b02b1cf8468176126342d0	0.0013849	-0.00768823	0.000389482
61f70de0ccf00514de233c5caa3a225b	0.0562964	-0.0115812	0.0363804
08f7ec480cb90ac80b048e7d91601f12	-0.0490528	-0.00479278	0.00905423
80fc9cfb3c899eeaa2ad4a25c0e75892	0.0116221	0.00446539	-0.0105871
e1daa646b9059bd75bbfcc83ff094f7f	-0.00472185	-0.011965	-0.00210259
a9b3055df6a2cd37eea9c87d4ed06e93	-0.0242904	-0.00375239	-0.00534312
ebbfc5699685a2aaa1b05f6d74fdae3e	0.0379345	0.00572489	-0.00475437
c03b039870ebc7a13fdc2328a7d68e64	0.00939612	-0.00514557	-0.0081629
f1e5af38e4b909309245e658e3a47a1e	-0.0166619	-0.0059166	0.00450267
5fae5b8d836d57952dace7bad7f1dc18	-0.0053	-0.00197511	0.001797
6e08cdce1097b8493a240c7411ec9c53	0.00108859	9.64e-05	-0.00364303
8476c961f7ee6c1d45ec2895e729f732	-0.000743781	0.000290466	-0.00118494
80b793fccd1053cc93e49a23a3f48d0e	0.00998435	-0.00564821	-0.00412715
81054dcc369a8b4bd7c5fffc66e934d7	0.0181328	-0.000592306	-0.00538492
5ae324d0d8ecf0886286fef611a1d4a2	0.0284208	0.047696	-0.000942621
447159648ce42107748e04bab9d02775	-0.0495409	0.0535146	0.0123769
149c544b390274ae3c14204aa7e8895a	-0.0300446	-0.00961378	0.00947518
e546366612dd74d2bd533265849f5e2f	0.00628629	0.00348313	-0.00451785
3e404e4e7e16cf45a0f58b861884af30	0.00326479	0.00874911	0.000280894
30d7ba1aa08603e280cc4d5baf66205c	0.00830947	0.03435	0.00559022
845b1ec4e331db4738e21270d7d3739a	0.0207557	-0.0137549	0.0206663
aa05b884a8a274353d29c33509bc3513	-0.00163281	0.0088637	-0.0104588
930d22afa8bdb7a02f24483e0500aa30	-0.0075529	-0.00267318	0.00217688
eb69ced823da3c18eff91312017c0681	0.00697132	-0.0124718	0.0067266
76cd91b233ecabd7a8bf0139a2ca7acb	-0.00289447	0.00233763	-0.0020278
54591b692466fc278d10eabec18c8b46	0.00615994	-0.01103	0.00597902
f2e17cff3082f3fdb4e7430cc900e4dc	0.00236769	9.93e-05	0.00384337
3f93c56c0a73718c3c2e648e49600dd0	-0.000969617	5.1e-06	0.000803714
aa7420b2ae8d816d620ebea0f868bdae	0.0166001	0.00526216	-0.0045916
998f6776144e52df543f5db58784f5ad	0.00444537	-0.00285828	-0.00487922
77b38219bcc21908d7657bf535a55a84	-0.00366086	0.0153795	-0.00986857
9ff51f918ec0b33ac2ce43789fe42a4a	0.0190121	0.00505472	-0.0109781
b4e406e4f251c2285faa9bf7c97d7930	-0.104011	-0.00488731	0.162416
6cadbf6750c855e75b22971d20ddc41c	0.00625045	-0.00109445	-0.00172278
668d18ae3c83bd6cd085a048744fedc1	-0.00499274	0.0571923	0.0752325
0b8148f121174afa1ec2491d4d64e405	0.0233068	-0.00583072	0.0398186
db61ef6a879a6e02f59317d729c914bf	-0.00113226	6.08e-06	0.000899478
91a499058688708acad04fb89ae26ee1	0.0137056	0.0216055	0.0307634
a631ffd6255cc29bce38b0437a4906b9	0.00172405	-0.000989017	-0.00227976
81d85becaa9bea3257897f47eed4cb05	-0.00174626	-0.0138682	-0.0099234
b5e225d80045976c0797789c8db9e31a	-0.0177014	0.0199463	-0.0149264
7191c30a9a4cc8bd2f999450f6324d4c	-0.00180723	-0.0084759	-0.0115926
11622063367e874b6475110c5d03e5d5	0.00946222	-0.00419873	-0.00650555
e07dbe0e76a3f8cbd478f9601e0e6a50	-0.0023685	0.00397315	-0.00458755
4554b38e73096259f0994e289755591c	0.00411541	-0.00739681	0.00409526
c38bf1a7d8550a5b959f49c587d298ed	-0.000801791	0.000944604	0.0019358
64cb2913b72a70da6622cf11ffe390f1	-0.00319403	0.00868584	-0.00416478
1e88fd8b407f644cd551d40022e07cd3	-0.0243646	-0.00841721	0.00573405
5354bc11b7f564cb6414ae9a3dab4275	-0.00843904	-0.0182553	0.00774132
722d94e18ed19126c38686ac89f13e4c	0.000627273	0.00277034	0.000690265
3fca921b6037d50944e2aad73f9f8eb2	0.0214875	-0.00104322	-0.00907025
c927443c83495d4786f717c5cea2bc9b	0.0124672	-0.00516314	-0.00410041
5b500a67a06c9c607aff6187048fb542	-0.0264707	-0.0044075	0.0119142
e1b0027e152bb961bb875ff48311807d	0.00338419	0.0141033	0.00244871
a23b467a4131933ff23bfe9d6399d62a	0.00231132	-0.000967798	-0.000653622
b69146d3f357623b8b5ac701b509f856	0.00734927	-0.00454799	-0.00616103
937210cb7365f67117805117745cc4be	-0.00725737	0.0119878	-0.00698085
1d8ba01bd1212f1b862dfa6065962141	0.00277638	0.00651262	-0.00120804
71df88ac5b6b4219ee095335c987fc5c	-0.00285239	-0.0358896	-0.0195318
56fa4b0be1ab4f456b482d26add843de	-0.0019172	0.000783849	-0.000700369
3b45a7c3239c52721c1ec9625fba0486	0.00300024	0.012525	0.00220382
00bcb7039e6d8c71ccf8bf25c454e3a0	0.0710748	0.00650148	0.0995556
1edbc7895fdaae63e8232bef306acc7c	-0.00105824	-0.000945616	0.0016658
a880363c30081a7c79f29d3ff2250a50	0.00223081	-0.0040478	0.00235883
2b580e4d4ae7244eff23732066010262	-0.0151557	-0.00233791	0.00726069
db74d4bcd6cfe5a2d8db89848bcf1177	-0.0234823	-0.0452024	0.000281394
4d1b7e1c30dcc268cb914364e86dc4ef	0.00561028	0.0186125	0.00366936
fd8808b335ed9137212cd91244f434f0	0.025312	-0.00193765	-0.00996523
a78ebfe27972004f5cfd7ea3a2211c96	-0.0130779	-0.00423943	0.004069
b7a21fca9561a8c8d0ca269cb10a239a	-0.000273814	-0.000376633	0.000884407
4945a02cade2debae6d753a24ec93975	-0.00464839	0.00100233	0.00179235
01f5e1aaa64c1927969a7597b09f445a	0.0178179	0.00383094	-0.0050735
b5010714931187df9d26261d10474a53	-0.00889838	0.00348141	0.00377278
60f5d076419b8778c48db01a8722d4b9	-0.00736805	-0.0049138	0.0796408
30c0dbcf82e0af0db952483c2ca4e2a1	-0.00391999	0.00182006	0.00597589
de69615cf3682cd9621d2063427fc3e6	-0.00141201	-0.00953937	-0.00162538
5ace048090874a6585b46ee7ba852908	-0.00278834	0.00560833	-0.00607496
4c46f8ec9284c25725c736f7ad029e49	-0.00598502	0.00620554	-0.00569896
2973208a56ffa4ecf588ca6ea506e1b4	-0.0271776	0.0174621	-0.000565052
9c7aa9739fe32ba6c776cc1dcd92f9f9	-0.00105957	0.00118381	-0.00182973
8d87db6de62d34ee25ae14246beec147	0.0617129	-0.0288201	0.0220144
87628599e161d19650c7b0d49364091b	0.00345511	-0.00181096	-0.00338172
015d187ed0a0df2d34636d96b5878ad3	0.00411541	-0.00739681	0.00409526
46dd8b90525cbb8ad755c9eb247c219c	0.125733	-0.0597471	0.0973403
212aa05cac9305b741514df57a12545b	-0.00447036	0.00729666	-0.0045668
32687342f2e93d606895431edd68a764	-0.0227587	-0.0463508	0.0464563
35c7ca062749246219c7b5334b39374b	-0.0183266	-0.00955303	-0.0144998
94678b00f828519804c62f45ecf86267	0.00887371	-0.000134229	-0.00664392
ebeffb927e3a566b913e61a5f2e5d92e	0.0268258	-0.0477691	0.00106494
c0b9f4f8f78d4ed5fdb8201ff397faa2	-0.0162722	-0.0426648	-0.0277003
26d57dcc4942c1c46880d8859c09a401	-0.0629883	0.0370526	0.00408071
0e45ba6912033857aeef50b2dd4182de	0.0256232	0.010121	0.00862359
f4e8da8a0ef0a114594949a01fce7d49	0.00223081	-0.0040478	0.00235883
9ffb968db123a6f33d2b3fd1481162fd	0.00900511	-0.0193361	0.00757307
b1a1c9d16cf3cedd5693310c07c27109	-0.0396915	-0.0392186	0.0122332
2d03be5fff3c488e9676942d4cb8961f	-0.000870978	-0.000387023	-0.000312494
0c6c63229a19882a07e694a88aa96637	0.0269269	-0.0352983	-0.0207228
0583703b46bfafc87cca0b7b5726f679	-0.0161414	-0.00492003	0.00418286
7d2b0c307ed5b42227553e3d1cd6b2e8	0.000782241	-0.00184182	-0.0021269
d49b949194d22bf6422043e067454541	-0.00520322	0.00202356	-0.00292531
695b2d6ac894a1cfa6ef416e4b181875	-0.0232775	-0.00838396	0.00172737
fbd94500792b1a6fa73d4e033aca82f2	-0.0459897	-0.0248064	0.0123383
b201e830971c16743a4d62d9cfa84da6	0.0104907	0.000624922	-0.00583761
548d5bdc818f868730d4eb0ca10b5fe2	-0.00758109	-0.00346778	-0.00512814
35e3beb5e3b35a0848925e19c4eed419	0.00689602	0.00196534	-0.0193498
e82e2c982e74750988bfc32aa728feb0	0.00462949	-0.0213958	-0.00977022
76f817a7c84d370db817e08c968733a7	0.00721937	-0.0129126	0.00695515
f234971b407fb4be3c011edb4fd52d54	-0.0138483	-0.00764664	0.0126079
30f84d25c83d6b58d9fb8806591928ed	-0.00343039	0.00273624	-0.00832657
6937b7db3eab67dab8a908aaad21ea16	-0.00332817	-0.018197	-0.00605426
ad98a4468afbc4924999fb7a227be37a	0.0107084	-0.0113039	0.0105815
811f3ca616d1032202b1509ccb2a590d	-0.00712882	-0.00194147	0.00324807
bfabc6c3990fed18b243d7b063820284	0.00138585	0.00202755	-0.000676986
706d57d0485cd92e256bbc12887a65d1	0.0311821	-0.0132526	-0.0215095
84ca99630effb12b780e5f1c8d8e92b2	-0.00269612	0.000576879	0.00114238
5964f0ecb5a04f641124ce6ad42d4e9d	-0.00597988	0.00988459	0.0114651
4fa8a1c589bbf7c79e80a9ccd25eb325	-0.000499964	-0.00451458	-0.00109606
a0870cce0512d390fa1518bff91eb496	0.00704498	0.0182943	-0.010221
a8252636f9ac37fa907ddb247fa9aa47	0.00203738	0.00449145	-0.00060991
3d5b16b7356c4f90340bf4000db9efbd	0.00385106	-0.000814631	-0.00107561
17257225a22f665433d57614b67b5d04	0.0160922	0.00507617	-0.0175935
d0ab2c15400fe710288526c9a33083fb	-0.00911055	0.00635022	-0.00811951
a3c842ccacf46f3763e1c420601307a1	-0.00374035	-0.00308978	-0.00235293
6c57f504b4c09b27cd60e4c24b8de6e4	0.00800242	-0.0162434	0.00709351
8d99e7af48d3e76e2eeb9c239eda7e4c	0.0590651	-0.021935	0.053616
664c9101dd5c60125a8a159f4c835390	0.000804204	-0.000720068	0.00132079
335bf8a557b0faa5029be02e44309163	0.0380179	0.0426641	-0.0106193
8f251f12411552c833f3d262022f99d6	-0.00793793	-0.0310522	-0.00435983
d077e6cfa7efbd93a834300a4a188b78	-0.00128284	7e-06	0.000988142
839f7d32c902ab6c77a81bd855d62399	-0.00337267	0.00130781	0.00158011
11cd26599b92b910bed1ea4d8c7b7dec	-0.0845489	0.0139994	0.00560555
839a1b6b4268e239c4282285cc080a2b	-0.0654466	0.0313729	0.0611391
2250ea925740e3566f5c3ecfb8720bef	-0.0296114	-0.000624679	0.00304438
33eccf9ae2f07eb2bdf0b9401015ba37	0.00204717	0.00737997	-0.0118704
f180950f32bf28beac7570cee9e1b2a3	0.00982453	0.040578	0.00655657
99f6a41cfc96630b9f61725f1cf06860	0.0029488	-0.000962371	0.000926162
434d79748c96788490cbb13576bac755	0.0114728	0.084955	0.00770846
38817ec0ef619dc8417daad6126c5a6c	-0.000969617	5.1e-06	0.000803714
3c9fa1214bbfe2fc728c1adf815f65a7	-0.0151944	-0.00591806	-0.00622791
449429f097b1df3c749dd0f54e009b5d	-0.00750305	-0.0303781	-0.00712007
9425ddf1b21babddf6f357f2d305741b	-0.0164812	0.00274453	-0.00342249
a2398b90975cd917dcd41d80c58481a9	0.00824171	0.00388792	-0.0035076
67f96e8abc495e6ac08d3d3da8a4d76e	0.00168524	0.0071194	0.00136507
12e2b7e0286a9f4c034b13a74a6176f0	0.000627273	0.00277034	0.000690265
efbff009343f3ad0738c8cd9f92763ee	0.0145321	-0.00626892	-0.00668315
859658148ab65df71eca494f781b7424	0.0144607	-0.0137144	0.0162626
d8dc69fed446f81e9fef2ea3ea24b8db	-0.00673085	5.62e-06	-0.00458294
8e53bae3cd0e945236dc0817de4287c4	-0.00905733	-0.0140905	-0.0216285
aa672a43eb14081be75424f2eea2be72	-0.00149959	0.00485136	-0.00512557
4b07eb7d2d0f36370bbbd4187d14f7cb	-0.00682422	0.0122053	-0.00858225
1305f0d491413ce991411348ba440ec5	0.00485851	-0.0262448	-0.00689346
2cc97afa353d5c9cc31d21f55f0db24a	0.00117833	0.00503558	0.00104174
f51be779da856b105299337181af0681	-0.00643793	-0.00227617	0.00189219
87a1fb51338799bdda211ebb29a50d3d	0.00555179	-0.00994929	0.0054187
05c15b471c1bd38fdaa80253c52b6966	0.00120767	-0.0007214	0.00549718
f9924fb9f353baa49c03de8a9516220e	-0.0209565	0.0188944	-0.0185945
f3d5363c84a0264ddbe3aa5d4af65a94	-0.0169592	-0.0182384	-0.0108112
d18c0e52d0f95a2f94ee0a76af6094c9	0.0217126	0.0887418	0.0146443
791d9149859e80a9e11d5ed75a1c4032	0.00560428	-0.00130559	0.00190712
a608cefbd522ff31d52737b9e7d6c8a0	-0.00463923	-0.00891209	-0.00107682
339605d6df52315300e80ba1794150be	-0.0035488	0.0121369	0.0047081
2c7ffd85e456f808c5d734266bd915a7	0.0468873	0.0109289	0.0408301
f89433d364a45f92fc8c1e075bc08e75	0.0159172	0.0656235	0.0104427
fefc19034183fecb80950d3075db073c	0.0113795	-0.00571602	-0.00629274
c4d432fa45091cb469e0004ebf1e71c8	-0.0049319	0.0204074	-0.00316065
4d031d96df974d52855cbe52d25d0689	-0.00135758	0.000160704	-0.000175219
87d6eb13b3fa0250b09d1a546f6f0068	0.00324589	-0.00585163	0.0032941
8396a2a383518dfd88e363274f9725f0	0.00625602	0.00194289	-0.0106031
c0a963d1930c9c2592628d174468b8c9	-0.0122888	0.00286193	-0.00539492
814c00fba1d6bbfd95bb2750dfd9993b	-0.0025831	0.0011869	0.0011712
312eebbd4498d849f4e496bffb04999e	0.00746183	-0.0232831	-0.0104927
e27d8d55d89aa7c73a645fcdedf81d1e	0.00783459	0.0050898	-0.0022532
912ecb4277bceddb86fe762f6f12b69c	-0.00620136	-0.0204942	-0.0139898
ced89ac64ef419b19bf546a4d5cf8b7b	0.00654435	0.027094	0.00446437
a167fdd436a6fc85115c41e52f3db94a	0.00997303	0.00115701	-0.00390432
58dfd0e687a764ea3a286f2a72571969	-0.0163463	0.0010653	-0.0131981
c0fdc31e856731f745d7da0cf79c09eb	-0.0163849	0.0215575	-0.0156291
c1560f148cef88c55c6c97c3b6c0b2bf	0.00437091	0.0700749	0.0147074
ac97d3306eb0246d77463e619e5822a4	-0.00144172	-0.00392136	-0.00186972
ac604112975c369f5f292be37261e88e	0.00758962	0.00799144	0.00790487
92c9849f612d1845316104cf434e1be1	-0.00805693	-0.00790846	-0.000625836
aff56298fa43957ca08fe4ffed71940b	0.0142097	-0.00616813	-0.00599736
5dba960e41e5f0acde9d434869c8eb06	0.0310392	-0.00384644	-0.0128835
015317c9ffd059770618408072a71178	0.00497188	-0.00466383	-0.00377609
a33b5f5f9fe5ea9881996209a3f52422	0.00627891	-0.00418297	0.00646542
c74e1e7c295fd753ce8723b14693d360	-0.00238323	0.00141442	-0.0089467
a7ba3c707e98f4633af01f69908cebff	0.00926122	0.0382624	0.00619728
a2ff20a1e3b396efdcea1708244aa96d	0.00722964	0.00108259	-0.00368461
9464451add72d1c4d61194edd10c9d4d	0.0268612	-0.01094	-0.00169119
192c1145047f395845c80f478f0ba83f	0.0137242	0.0566086	0.00904391
3d7896238c03689dbea8c4b58ebe7ba8	0.000644394	0.00877728	0.00229549
7bd98ccae0bbcebdf7e63c8682187f8c	-0.0132538	0.00298468	-0.000676728
36e1c54cc3948484bfbc80474aa24826	0.0101059	-0.0395719	-0.0161896
9ae4791e413a058641e38dbfa4d113f4	0.000168476	0.00245896	-0.00688538
a8e446f4eaf4daf5e649120478551cc3	-0.0160665	-0.0436328	-0.00477237
257730e86ecbb3dd135d028ffa0f5587	0.00226576	-0.00445571	-0.000198864
93252fe89eaa6d5c4e6d0a495aac4083	-0.000620255	-0.00385316	-0.000543651
424031be472db96a5dce275079193c48	0.0108301	0.0126315	-0.0106418
2d4f47ef63b52a71108150211587d509	0.000875296	-0.00259749	-0.000754319
61761724edb148fe68c09b6f46dc0555	-0.00171306	0.0137332	-0.00228429
1c3af791b807689a371d5a7e25814427	0.0149307	0.00217159	-0.00469352
3c72518a6702097c735c731d7b04ddd0	-0.0120859	-0.00428725	0.0033343
746ce924958e31bc7861eeb5f167aba5	-0.00427945	-0.00509395	-0.000993234
d5170a4d1c54ef96ecf51c7e0785f112	0.0149714	-0.0162313	-0.00294145
fabd11c1ea769f8360297500fb7a75ae	-0.00519665	0.0262368	-0.00823695
3deac3f7cbac26970b9be5113b9c7bd4	-0.00488186	-0.0269392	-0.0125844
337b0a596d26a712b2ba207fcd5aab5d	0.0163215	-0.0187636	0.00366154
f3fd8a4be766c62762096adf1716b826	-0.00151398	-0.00137146	0.00229906
bc44f9772fb4d4f9a4804c2444d840f1	0.0018396	-0.0262441	0.000751398
36c90d3dab0b16e5debe48a4b82f8f1b	0.0599295	-0.00285384	-0.022062
26552c15826369acec40f98b95c9072c	-0.0181361	-0.0577712	-0.0138967
92d11641aa91f5193ffd1939cfdcb3de	-0.0125061	0.0115096	-0.0103742
025e8b8142da4258e2ec2ea8560b6bb0	0.0442015	0.0197352	-0.0224194
9430e4b093e3b9c4da8ebbc5915a953e	0.0337661	0.0095038	-0.0105808
c025c99615d4fe1d96e7f0159e739de7	-0.00529688	-0.00179159	-0.00560077
9bf5d5b616ae69168e74710c29b78d8b	0.0117142	-0.00637678	-0.00513535
cd72e56518334fe447a6d716da3dfe1c	0.00223081	-0.0040478	0.00235883
36c11f857d7a0628da24d222c02d904e	0.00411541	-0.00739681	0.00409526
5954f0cce205f59de4e5e4ce5bad5778	0.0224053	0.00598708	-0.00656178
54a73e66f2364dc0cddca1bfd052df7b	0.0144827	0.00602323	-0.0024801
4290ca135c4c5fa7ebdbe23f85e952e6	-0.0148146	-0.0171784	-0.0137287
c73c715840cbd5da1b9e806dc450b0a5	0.0230896	0.00189516	-0.00647557
b1792161008b383a9f5efa03691835ef	0.0730087	-0.10508	0.0530128
aaa6e58dce439c8408160fa3af82b475	-0.00183376	0.00166358	-0.0102279
66b0bd09a117f1de7ac34e9402cc957d	-0.00657425	0.00520586	-0.00602983
cc93d9fdd037fe8e15d4d169a88b9879	0.00568377	-0.00481435	-0.00275245
f0bed6ff02fe52ab544f0a8c590d8111	-0.00408602	0.011428	0.0150399
0a47eb4ed26449afeee0402810ed6bd4	-0.0111774	0.0139713	-0.00707335
69a1676196c7a334847561a9a69a9eb4	0.00457015	-0.00828455	-0.00451262
c8be47e2842c7114018faf443124df25	-0.00168401	0.000430394	0.00101315
0ff43b8c2f09da1c90149d9d9cdeeef9	0.0143956	0.00184745	-0.00125877
73dfd1fa72b67ec5e74688517da78af4	-0.000820221	-0.0317365	-0.0110733
17beebb61e01d6b68ce0d92d4ee47a79	0.00954914	0.0394459	0.00638092
af21b5f36db5d385fe87546475bc4f89	-0.0144527	-0.0392869	-0.0142888
26fbc317506ce370bbd00c538c5c1e8b	0.0234519	-0.00536494	-0.000192276
26a3a3de3257baea25b36d89e8243fe6	-0.00910657	0.0170836	-0.0217703
3de19cda214e0b3acdfd617e1ed78626	0.0106736	-0.009981	-0.00815081
a11de159897aaf20a6016ac17bcde59f	0.00408859	0.016999	0.002898
f222a21e4a4ab9f21dbb943599275fe3	0.000658383	-0.00326264	-0.0124778
1793d68789fb858d8b53a07d37d57cbe	0.0100777	0.0327237	0.00488255
c1cf07f331b308efa9ba5a37579d1710	-0.0024847	-0.00227852	0.00364789
8c9aa82fc45a419ce068fa332072e474	0.00890635	-0.0159104	0.00850949
3f4e89e413cbc60e5586e67ab644bd84	0.0154231	-0.0138106	-0.0220047
fa84d085df70ae60a60adfe47c9662ef	0.0331293	0.0146457	-0.00658055
75eba4146325a942ec5631ad7a15eb52	0.0014625	7.23e-05	-0.000588846
5acccc70dbbc24de4137944d89a35216	0.0164597	0.0678534	0.0107887
afcfb005e3c21c2fd783d52d75896035	0.0120192	-0.00954733	0.0125732
a710c20a4ae8775be937498b1cf5d94c	-0.00235906	-0.000429966	-0.00071958
cdd40a80346df75f6de1ccc1a0693bab	0.00664749	-0.00254312	-0.00368016
54ac3598966cf0b450712785ff66e4ab	-0.0206568	0.0184933	-0.00283118
0fe8e0653be96360496b7c8a9d9b388e	-0.010318	-0.0199219	0.00368445
450127da3df04cd9b8eb8d2ca3c899a6	-0.00454094	-0.0074446	-0.00338371
0353e306e7608e95aee55d9cb3d5b482	-0.00851038	0.00877312	-0.00703958
f5f70e972683ea63ab2ff5808e8f0ae7	0.00554357	-0.00720388	-0.00447043
6ba4bdc6b772c5d2f4e8f8a3a15a1fc9	-0.008671	0.00926715	-0.00632511
7554435ec00df3bb8490ef2d2afbb045	0.00501704	0.0208156	0.0034902
cc21b9d6a4a709c8303d34d7dc7f2782	0.000152443	0.00368134	-0.00086777
2c446f88e090868b18a7f0b8c741a022	-0.00344795	0.00473913	-0.00654772
a68830dfa78ec4f3b58eff46d0b0d25e	0.00825546	-0.0446627	0.0440791
22234b02029dcf99cdd28327a942ed8f	-0.00262965	-0.0245798	-0.00453515
[truncated: 298 more rows]

## Sheet: panel g
Panel g
Feature ID	Rank	log (abundance N2-fix/abundance non-N2-fix)
53ffb81487fa4a18593b857b2c61b542	1	-4.55078
853224bdc0dce7011e667f4f2281a000	2	-4.28708
c973b1a52d9e089c303b39808b0947fc	3	-4.17131
f6245d926f308201fe6fa1bb6edcd771	4	-3.47222
84cb0c7e0f17b3b7fbdf05a305e41d47	5	-3.31452
992acb0a28a7578adc966dc618525c71	6	-2.72956
58a75a83d69ef535fcc8839702477cc8	7	-2.58712
447159648ce42107748e04bab9d02775	8	-2.43893
9bc429d2765d56ddab60adc7aa522420	9	-2.41528
f5b1573c5a531571ceb5d67e7b7bc18f	10	-2.34118
769e7635ee4d353db55f7ee0be235987	11	-2.33762
216ab5030d69390dcfc86686b4a97c82	12	-2.31439
709ec39ec827b4f332c4b3a26e31c9e1	13	-2.24564
c6f43be927e3bb1612fd73bdcdef5e62	14	-2.18181
a2255823351659cffe37a5edb2cde6bd	15	-2.15259
8c7673179b5710cf2b439bbc9fdda28a	16	-2.10477
3583852cae5094bc4a2a294b4d319712	17	-2.07531
08e73376261eb401b94e4c8391472545	18	-2.02903
b956d256b08540536f783af3d4f58fa0	19	-1.98951
3434dcab0560c03f6382751d96316ec2	20	-1.87965
176e4133d50536f11cc65ebdcecf53f4	21	-1.87826
86de98b6da1ac0fb959b8b5e0371f034	22	-1.81772
db74d4bcd6cfe5a2d8db89848bcf1177	23	-1.70261
6fa37e9f6bfc1f602daee9a3ccefdf50	24	-1.69187
e0d3f0be5a141f204f278dacd3c1baf4	25	-1.64451
ac3cacb468990c8b0b27d69ab071a755	26	-1.5554
266066bb0fd20bcf2e9bb00e1276b080	27	-1.55531
dd55647e6e362101e34c72198e867ffe	28	-1.53316
92184a553c244cf7cde6d554e6827b9d	29	-1.52864
3d7896238c03689dbea8c4b58ebe7ba8	30	-1.52497
8b35230ab262a767a9216f0a4392173a	31	-1.48885
cd3d56b2b7aac279fc8b38a4ba174e9b	32	-1.46603
e4c3b3311b8fdee28902f96e20da5198	33	-1.4505
84ffd2162ad44626f004bdf58982be55	34	-1.44801
11cd26599b92b910bed1ea4d8c7b7dec	35	-1.43483
d5c8fbd5876b7bf8dc53bc38931c80d2	36	-1.39782
258cdbe9dc7fb97329a4e1eb539ddb37	37	-1.37771
87b7ce46cd0fd3f8567eab36a68ece95	38	-1.36077
a0c1db94ca0064ea9bcca86ee77562d6	39	-1.30368
eee2ad229d168e14e94f2e00cb109697	40	-1.26455
cf79107661b17fb756771aaafcc9f942	41	-1.25696
26d57dcc4942c1c46880d8859c09a401	42	-1.24311
51448ba44ed3b069c4f0bdf44cb64b20	43	-1.23684
78e36161f293b1e2126ad1cf19d5ba57	44	-1.22518
df7f2fdc7de23a199403998e08456948	45	-1.2136
6be7877e06dade5e03ae133efd825c11	46	-1.16968
699cfe63943db4b2dddbdbc16de4b28a	47	-1.13043
3df0b8b217911ccd6fe1b561555cf56f	48	-1.09179
690bf01d65ca2c160f479c37391ce3d9	49	-1.09072
ab8443691e748f21b4f4128f64d010e1	50	-1.08787
c51d5af66e9152e8b01b8e56e8f7e4fa	51	-1.06458
fda9c6e51e2ae7958c2eece69a6ea008	52	-1.06451
db4da5a0621e91f4924b098e77c03b6e	53	-1.06237
42eb83fdc008d3f2395cbc444e2a48a0	54	-1.05625
ce04c1129fc79a7ecdd6cb33c198b2e8	55	-1.02567
e9580ccf7d7aadbe7e0effab02a411f8	56	-1.01487
edbc4da89907f35227ef1e415c289ec9	57	-1.00713
839a1b6b4268e239c4282285cc080a2b	58	-0.948832
16fc0b41d1737636e879e8ac2d9d3091	59	-0.934365
fed35527bcc6fca6c595e3e22f92682e	60	-0.930152
6acfccea66c64d57207d50d3db95ed07	61	-0.902647
ad3c96bb0638a4f2f6de9ff40d08a410	62	-0.881267
eda9a79331bc07a9d35224245d8ca4ac	63	-0.854099
79f847ff567c26afd6f8738a338af903	64	-0.815072
d6501100c89b222f873d40766dc25934	65	-0.808093
d1c301760e423d70fa17de238ad3fc47	66	-0.787482
ac262c0fb5edb457f04c97ed27a760c9	67	-0.780288
0cc0dea17519ef65777dcfd4287f4ef6	68	-0.748157
d2fe3b22f5cbc9ee534e351defba2bf4	69	-0.72335
faae1add1635f04bfdee335866137d1d	70	-0.697292
d5db8594c3e7d748b5218816c1c1d547	71	-0.602898
a26f768f32f0615fb0210a02d03c5df2	72	-0.583093
f65bc225182ffb44f1a531fc05a1a7c4	73	-0.578665
75f3394bd7c3e4d710eda896fa021e39	74	-0.552817
acc52afeb4e682af7f6e44c3974403ca	75	-0.537098
05430fe827970f067debe4f00ccc20f2	76	-0.532987
da504be076986cb22e2fa0a16c8d6b1b	77	-0.508134
7e7e3227caad1d47a260260545c51ce4	78	-0.503179
5f64b2560b888f1a5dd06a721fe310d4	79	-0.498921
af9cc9bba3e57addc0f70c6327bcd3ac	80	-0.466358
e0694b39ecc8c5b5177305ab4dbca853	81	-0.4648
eb7fa71068d9ee147204499f33b87a5b	82	-0.45945
464a9ced2f8cb15ca8616c68397b0990	83	-0.412391
f3a20b811fb5e014f3766ab8d4eb72c1	84	-0.40462
c53d3d54c0dcb52f593a04fe1c36efd7	85	-0.404093
60f5d076419b8778c48db01a8722d4b9	86	-0.398128
1a5c584a2f67fcdbf693134a8d7a3e2e	87	-0.391711
33c5c649516a12788e160ff87870dad0	88	-0.376706
d79a7802ed0b76127d1b1a532978bd03	89	-0.359802
5964f0ecb5a04f641124ce6ad42d4e9d	90	-0.348775
4e86c2f0e1640ad6284e92eafe95a240	91	-0.318521
b5f3da652b9a3d8e6dc6959bc03fe5b0	92	-0.296599
adb6484fb17d5903023f7c202b7ca001	93	-0.279554
d77f7cf5bbfdc233c5d5f94847c508e9	94	-0.278045
c892325f3ae62b51b7eb0a3b6d238bd7	95	-0.275496
e82e2c982e74750988bfc32aa728feb0	96	-0.258434
4fd4ec59734b5098381a0caccb325145	97	-0.206617
3dabd01c3d2621de43c334927db1a492	98	-0.205434
911b5bcdc5860285bb460f39870011d6	99	-0.184968
8244fc56bef9e7b573b4c5d02a7cf08f	100	-0.175374
e178fe6bf47fb9f9a683e485ffb6b7b0	101	-0.143954
dfb73806d80e69f3b0cea934d8b7ec22	102	-0.143723
24d6555e111c23827fd804cf8204f030	103	-0.134533
5dd987820bea06e061faa6f8dce7f0a0	104	-0.116299
9f522a8a734fdbd8934beec2f06b6322	105	-0.0907746
c50da54bde541300fd771329d69d9775	106	-0.0894615
30c0dbcf82e0af0db952483c2ca4e2a1	107	-0.083489
0a8ddc20d432969ad63baa064b2b5d29	108	-0.0765228
dbb2bd5c2f63c418ec63143a756a093f	109	-0.0751644
8c7e26043b8f2ea1183ba938dfe51c3c	110	-0.0686164
8f094986b9bb106fb7d943b403d34963	111	-0.0517047
d8535a30f65d4a3fa30bc04b407ace8a	112	-0.0507108
8d52c2d433b1f20ca5760991476bdbac	113	-0.031004
464fd1ed2d25ff68377d87a78091f77d	114	-0.0131625
268636148ee757fdd1c658ae49e5220a	115	0.00263694
5384e488eb54cbe20b6af6ec240cf581	116	0.00530091
5685edd6c5e8b7c5049f10fca8047ee3	117	0.0137466
90555bbdf0a21f20baaa6158ccdc7872	118	0.0223499
cd850c091b16ffeec81c5717a21b359d	119	0.0235671
5694768266f05a4015228cbe90c7c883	120	0.060099
d2beb3f34a056a344fbd93e78fc595a6	121	0.0625329
b4e406e4f251c2285faa9bf7c97d7930	122	0.0763133
186ef08da79d10f821d2aa19ed44fabb	123	0.11335
d85911a4a73be2adfe83f8c553a13265	124	0.114586
ca4defd58d91a9c31fcb49588c065097	125	0.116177
559333edf990fe880f39394b5859bd05	126	0.118414
2769b62a56ac22ab791ec301f495aadb	127	0.131739
2ae59b599492f6bd3aed6e3b7c018d0f	128	0.138553
91e9c6924a671a2ffdea9aabba5c71fe	129	0.140162
613c896e42f594b91f74fc82631656ec	130	0.148822
d0c5a2fc96dd00e45ce3ffa78b6e5d0d	131	0.187223
3deac3f7cbac26970b9be5113b9c7bd4	132	0.207679
847544d53255c54474d51163649ab0f6	133	0.209237
8e8728f9cbf087c4c2806d05743ae009	134	0.236031
8d99e7af48d3e76e2eeb9c239eda7e4c	135	0.242514
66a72d1b52962e928d8087bf9dd89bf2	136	0.29277
123fcb2188673a44fba353bf3d2360a7	137	0.301302
2eeee257674047aa301cd34b31483256	138	0.306669
80162069793e820ebe986690f23b029d	139	0.307508
ad52e5ac803d3de2a00169e0b0485466	140	0.33514
1cb52a74ee9903f105de203b3cd09d93	141	0.345579
0b8148f121174afa1ec2491d4d64e405	142	0.387411
2b29ec31fa06c44fae65b4a6db47af2d	143	0.394141
c1cdf52ae074bab099b009587a0fd992	144	0.396606
0364674768cbcbfbad7a34fe53ebda38	145	0.400738
71590ebf2728a1fc7c10ae4693054fb7	146	0.430536
ebeffb927e3a566b913e61a5f2e5d92e	147	0.436496
3f4e89e413cbc60e5586e67ab644bd84	148	0.4386
df6eec7df7f69640a16470101fbfa9f4	149	0.461833
1d9ebbd01a05dcdec71610a39bd218c1	150	0.491239
c6a1ed7ac9383f359a9f3b7ff314263e	151	0.514801
f14b0ec6813218a932a14a719f08a125	152	0.522089
3cbe165f96dc9981a690b55961622a76	153	0.545898
f82db306374f6bb363670e8259bf9bab	154	0.551172
fbaeee3c668237ed172dd1ca9a90fa09	155	0.557059
8960f3ce36a087ffb607363816c26499	156	0.561132
ebbfc5699685a2aaa1b05f6d74fdae3e	157	0.581503
f51311b3472a8d34622cbfbae91c710e	158	0.584056
91a499058688708acad04fb89ae26ee1	159	0.587483
c160fde332dffd1ef43b81b9ed4e4d84	160	0.589844
d79ee0346fd602bae52f64c644ad6a1b	161	0.629946
eebd94eedbf6a69dbe12ea43ab7ac80d	162	0.631013
28fc24e10643e666627c614414f98791	163	0.641533
3ac27a5ed6185d81fac83133b71f85af	164	0.673799
fa489cbcd833874ceb059ec0ba9eb5ee	165	0.696887
668d18ae3c83bd6cd085a048744fedc1	166	0.699132
36e1c54cc3948484bfbc80474aa24826	167	0.749643
c04fba4de4b5cecfbe7ff14e3a43f2c7	168	0.800647
aff99902f6df222cf97d842588d170a7	169	0.818231
b1a1c9d16cf3cedd5693310c07c27109	170	0.8479
8d50a85df5bc259fe4cec38c0dd05add	171	0.863569
2723b606dc81ae256b82933463c323d0	172	0.898882
ce78dfbb6776cefddd94bd6791669124	173	0.944542
e831deb15303a725296a8f42ce5d9b14	174	0.968123
c6e9c1e3a8aa77619b9dfca84677cd2c	175	0.99258
a141189dd2d7ffd0d2de00672c02e050	176	1.01349
b4d5cee396379eb3535f1e1451163fcf	177	1.03553
735c04b50dd3e471cf75e3b674b0c434	178	1.0613
b2601909f6ffaaec7e135258762b4b9c	179	1.06423
335bf8a557b0faa5029be02e44309163	180	1.07151
b376302ac915cd0236aa687c32e875f5	181	1.10856
e197e9d8f9f1d9f5a05294e84cf74c8f	182	1.15623
64feba9fa772922feb77ccaf3fb63b91	183	1.20303
00bcb7039e6d8c71ccf8bf25c454e3a0	184	1.21587
139ac2d6f7079a4b1eb7905b2886e37b	185	1.21786
339605d6df52315300e80ba1794150be	186	1.22273
32687342f2e93d606895431edd68a764	187	1.24522
95aa57a2069598d6be6a6d6b20d052e0	188	1.25132
a63b7dd98f36201e4d55de80030a2ebe	189	1.32331
e1e7f3dc48536eaa432a0aa78843b807	190	1.33826
1c97b22c4a25cf72800043324108fe6a	191	1.34199
47082f324b8cfabc75ea13392d90ef72	192	1.35007
6ef9306596590147b027c2dbd29345f5	193	1.44037
f835b0f9a80eec2d741abcdb7cfe8429	194	1.45408
0098a71d207c78369d911f675e787908	195	1.48522
52a6802fda6694984b87c1f7ff4d617d	196	1.49115
66328d2c611676293103f65ba58b4159	197	1.4973
df73ff80bf020189df8bea541850393c	198	1.50556
434ed4d87f5f06c227d7bf5486c58bb1	199	1.5337
cba54c2385221ca6fcffbc738a8fd737	200	1.60183
61f70de0ccf00514de233c5caa3a225b	201	1.74244
c103201205e15b1878a74216e560f426	202	1.78275
57b9101fd14a76c18fc9fe6311adc6c7	203	1.82519
887e2bd8245018b2f10acc147d5ce4f7	204	1.90211
57af3a9ec0bfbcc488077f6c5a8010b8	205	2.00918
e05134424a70ef27117f98d4e229d338	206	2.01125
d30a383c4b606b1e088003cd2a444055	207	2.02389
bf1aeb8d93ed051685066a27ac0ecfce	208	2.0346
92a95c48398aa2d060d10b814e42bec6	209	2.07864
f83ff9141710131e6c76576ec3ead6bc	210	2.12035
f6d36826d1a7b30124818954108984ef	211	2.19755
1ad439526885ffaeadaddaae3642cc50	212	2.21005
f4d1046a2477496b8d2f1bdba6a8be72	213	2.26586
ebbdd59af11380a7c468273f83f1f11f	214	2.27252
3a64026bc11a7d9d3484fdefb21f63be	215	2.31542
f234971b407fb4be3c011edb4fd52d54	216	2.31637
b5eaca993fdc32b8274bbf669b6becf2	217	2.33525
ba7659c67042882760746fa3508de3e4	218	2.41018
64a06672f497fe23065012d5c47d5392	219	2.42834
2b162bedb24dda75ed44c85134730e32	220	2.43584
b13664134ad807ad578010c6af92eca6	221	2.46102
28591c7f0fb094269e26f063b74e1695	222	2.62316
84970422573837a8621192e14f2eeba6	223	2.66444
47af4f833bba20184d292832e8e32b75	224	2.70237
a29dc8a76b788e8ab3ec4320611712a7	225	2.79641
766ca1ab17c200442fe7306be6483db5	226	2.85596
46dd8b90525cbb8ad755c9eb247c219c	227	2.87854
dacf133f6e9e99bc465f4536d4e6bd9e	228	2.93469
337471aad9bfebdebf2a3b16b6dc032e	229	4.51582
