# Supplementary material for: Terrestrial-type nitrogen-fixing symbiosis between seagrass and a marine bacterium
Source: Nature. 2021 Nov 3;600(7887):105–9. doi: 10.1038/s41586-021-04063-4 (PMC8636270; doi:10.1038/s41586-021-04063-4)
Supplement: Supplementary file 13 — Source Data Extended Data Fig. 4 [file 41586_2021_4063_MOESM13_ESM.xlsx]

## Sheet: ED Figure 4
Panel e
Relative incorporation rate per day (%)	Campaign	Relative incorporation rate per day (%)	Campaign	Relative incorporation rate per day (%)	Campaign
C. neptuna		Root with cells		Roots without cells
0.122374	June_2014	0.0804255	June_2014	0.0797352	June_2014
0.148544	June_2014	0.105118	June_2014	0.166569	June_2014
0.153829	June_2014	0.301784	June_2014	0.173452	June_2014
0.154954	June_2014	0.312294	June_2014	0.115708	June_2014
0.213937	June_2014	0.257438	June_2014	0.264517	June_2014
0.225355	June_2014	0.60437	June_2014	0.363796	June_2014
0.242787	June_2014	0.224763	June_2014	0.1771	June_2014
0.268855	June_2014	0.121585	June_2014	0.200981	June_2014
0.271399	June_2014	0.0890442	June_2014	0.147854	June_2014
0.291137	June_2014	0.453305	June_2014	0.163374	June_2014
0.301094	June_2014	0.216777	June_2014	0.120718	June_2014
0.316494	June_2014	0.174536	June_2014	0.0588687	June_2014
0.36766	June_2014	0.184061	June_2014	0.038603	August_2016
0.372116	June_2014	0.236378	June_2014	0.0148312	August_2016
0.393134	June_2014	0.165958	June_2014	0	August_2016
0.393173	June_2014	0.159923	June_2014	0.00478368	August_2016
0.398713	June_2014	0.228391	June_2014	0.00623406	August_2016
0.414604	June_2014	0.155604	June_2014	0.000685572	August_2016
0.43152	June_2014	0.0281007	June_2014	0	August_2016
0.446385	June_2014	0.159904	June_2014	0	August_2016
0.667938	June_2014	0.21443	June_2014	0	August_2016
0.960658	June_2014	0.113559	June_2014	0	August_2016
0.97652	June_2014	0.12405	June_2014	0.0472562	August_2016
1.09419	June_2014	0.0930083	June_2014	0.0641284	August_2016
1.38523	June_2014	0.0775658	June_2014	0.219064	August_2016
0	August_2016	0.696325	August_2016	0.0911912	August_2016
0	August_2016	2.10601	August_2016	1.55109	August_2016
0	August_2016	1.31812	August_2016	0.961978	August_2016
0.0004819	August_2016	2.61018	August_2016	0.0232525	August_2016
0.00509774	August_2016	1.9162	August_2016	0.0465675	August_2016
0.00603611	August_2016	1.0374	August_2016	0.00902816	August_2016
0.0145838	August_2016	0.528759	August_2016	0.00293546	August_2016
0.0157904	August_2016	0.215873	August_2016	0	August_2016
0.0475092	August_2016	0.0262402	August_2016	0.00429831	August_2016
0.0762923	August_2016	0.1986	August_2016	0	August_2016
0.110932	August_2016	0.55491	August_2016	0.0133238	August_2016
0.159118	August_2016	1.14826	August_2016	0	August_2016
0.267138	August_2016	1.01274	August_2016	0	August_2016
0.298403	August_2016	3.03341	August_2016	0.00442584	August_2016
0.33117	August_2016	1.0242	August_2016	0.0102101	August_2016
0.440043	August_2016	2.92421	August_2016	0.182924	August_2016
0.453173	August_2016	0.00349697	August_2016	0.00623596	August_2016
0.651537	August_2016	0	August_2016	0.00477606	August_2016
0.824866	August_2016	0	August_2016	0	August_2016
0.82534	August_2016	0.448292	August_2016	0	August_2016
0.977279	August_2016	0.0332562	August_2016	0.0316901	August_2016
0.983451	August_2016	5.35124	August_2016	0.0378191	August_2016
1.34038	August_2016	6.11112	August_2016	0.0278805	August_2016
1.39451	August_2016	8.63177	August_2016	0.0619466	August_2016
1.47842	August_2016	0.619298	August_2016	0.0248986	August_2016
1.59857	August_2016	0.531742	August_2016	0.0239813	August_2016
1.6507	August_2016	0.0160911	August_2016	0.0136036	August_2016
1.69383	August_2016	0.216242	August_2016	0.101638	August_2016
1.71916	August_2016	0.0591483	August_2016	0.0975673	August_2016
1.98686	August_2016	0.35225	August_2016	0.0220098	August_2016
2.22501	August_2016	0.67114	August_2016	0.0278444	August_2016
2.29113	August_2016	0.61524	August_2016	0.0268853	August_2016
2.39589	August_2016	0.654263	August_2016	0.0246245	August_2016
2.67437	August_2016	1.14107	August_2016	0.0181827	August_2016
2.71026	August_2016	1.33982	August_2016	0.0278996	August_2016
2.73506	August_2016	0.786886	August_2016	0.202	August_2016
2.774	August_2016	3.78164	August_2016	0.0471858	August_2016
2.86595	August_2016	0.204599	August_2016	0.267851	August_2016
2.87896	August_2016	0.422297	August_2016	0.0940817	August_2016
3.10464	August_2016	2.10903	August_2016	0.0419403	August_2016
3.34368	August_2016	0.483917	August_2016	0.0050768	August_2016
3.35812	August_2016	0.58321	August_2016	0	August_2016
3.53387	August_2016	0.201791	August_2016	0.00175342	August_2016
3.55523	August_2016	0.750242	August_2016	0.0059752	August_2016
3.81357	August_2016	2.34427	August_2016	0.000162114	August_2016
4.09114	August_2016	4.13596	August_2016	0	August_2016
4.26849	August_2016	0.165341	August_2016	0	August_2016
4.41841	August_2016	2.30348	August_2016	0	August_2016
4.524	August_2016	1.52267	August_2016	0.0232296	August_2016
4.78691	August_2016	1.24619	August_2016	0.052977	August_2016
5.22469	August_2016	1.40526	August_2016	0.109621	August_2016
5.56505	August_2016	0.892225	August_2016	0.131071	August_2016
5.71545	August_2016	1.56886	August_2016	0.0287502	August_2016
5.83828	August_2016	0.0458959	August_2016
6.28508	August_2016	3.59282	August_2016
6.29249	August_2016	0.0255513	August_2016
6.60088	August_2016	3.09767	August_2016
7.00627	August_2016	0.0028479	August_2016
7.69353	August_2016	0.211425	August_2016
7.91341	August_2016	0.281138	August_2016
8.94475	August_2016	0.0177868	August_2016
9.45461	August_2016	0.398532	August_2016
9.92573	August_2016	1.65238	August_2016
9.97552	August_2016	1.13698	August_2016
