# Supplementary material for: Terrestrial-type nitrogen-fixing symbiosis between seagrass and a marine bacterium
Source: Nature. 2021 Nov 3;600(7887):105–9. doi: 10.1038/s41586-021-04063-4 (PMC8636270; doi:10.1038/s41586-021-04063-4)
Supplement: Supplementary file 14 — Source Data Extended Data Fig. 7 [file 41586_2021_4063_MOESM14_ESM.xlsx]

## Sheet: ED Figure 7
N2 fixation rates (µmol N gDW-1 d-1)
		Sample name	June2014_Plant2	June2014_Plant4	June2014_Plant1	June2014_Plant6	June2014_Plant5
		Accession number	ERS6675123	ERS6675125	ERS6675122	ERS6675127	ERS6675126
			0.0541703	0.749264	1.72377	0.0373285	0.0412009
			0.0958941	0.179431	0.061931	0.0281029	1.03948
			0.0343194	0.0369779	0.117774	0.30918	1.62503
			0.0558395	0.0785283	0.715851	0.616533	2.27758
			0.0238251	0.0856502	0.0710848	1.94843
			0.132408	0.0772342	0.0471069	0.491579	0.406921
				0.0343904	0.0576032	2.69478
Transcription levels (TPM/TPMhouse)
		Sample name	June2014_Plant2	June2014_Plant4	June2014_Plant1	June2014_Plant6	June2014_Plant5
		Accession number	ERS6675123	ERS6675125	ERS6675122	ERS6675127	ERS6675126
	Enzyme / pathway	Genes
Glycolysis		various	1	2.9	2.4	6.8	2.3
TCA cycle		various	0.3	0.3	0.4	0.4	0.4
Electron transport chain	NADH:ubiquinone oxidoreductase (respiratory complex I)	nuoA-N	0.4	0.1	0.1	0	0.1
	NADH:quinone oxidoreductase (NADH dehydrogenase II)	ndh	0.1	0.5	0.3	0.2	0.2
	Na(+)-translocating NADH:quinone reductase	nqrA-F	0.3	0.8	0.6	0.8	0.8
	Succinate dehydrogenase (respiratory complex II)	sdhCDAB	0.2	0.2	0.3	0.1	0.3
	Cytochrome bd-1 ubiquinol oxidase (respiratory complex IV)	cydABX	0.9	1.6	1.6	0.9	1
	putative Cytochrome bd-2 ubiquinol oxidase (respiratory complex IV)	qxt1/2	0	0.4	0	0	0
	Cytochrome bo ubiquinol oxidase (respiratory complex IV)	cyoABCD	0.1	0.1	0.2	0.1	0.2
ATP synthesis	ATP synthase	atpA-H	2.2	5.1	2.3	7.4	3.4
Nitrogen regulation	NifLA two-component system	nifLA	0	0.3	0.2	0.2	0.5
	FixLJ two-component system	fixLJ	0.3	0.2	0.1	0.3	0.2
	P-II protein a	glnB/K_1	0.1	0	0.2	0.3	0.2
	P-II protein b	glnB/K_2	0.1	2.6	1.3	1.5	1.6
	NtrBC two-component system	glnLG	0.1	0	0.1	0.2	0.2
N2 fixation	Nitrogenase	nifHDK	0	1	2	0.7	3.6
Nitrogen assimilation	Glutamine synthetase (GS)	glnA	0.7	6.2	2.8	2.6	3.1
	Glutamate synthase (GOGAT)	gltBD	0.1	0.5	0.3	0.4	0.4
	Glutamate dehydrogenase	gdhB	0.1	0.9	0.8	0.2	0.5
	Gamma-aminobutyrate:alpha-ketoglutarate aminotransferase	gabT_1	0.307523	1.48968	1.57897	1.95207	1.73435
color cut offs:
blue: 0
green: 0.5
yellow: ≥ 1
