# Supplementary material for: Terrestrial-type nitrogen-fixing symbiosis between seagrass and a marine bacterium
Source: Nature. 2021 Nov 3;600(7887):105–9. doi: 10.1038/s41586-021-04063-4 (PMC8636270; doi:10.1038/s41586-021-04063-4)
Supplement: Supplementary file 15 — Source Data Extended Data Fig. 8 [file 41586_2021_4063_MOESM15_ESM.xlsx]

## Sheet: ED Figure 8
Panel a
Amino acid	Replicate 1	Replicate 2	Replicate 3	Replicate 4
	δ15N	δ15N	δ15N	δ15N
Glutamate	5.9134	13.2396	45.0358	156.952
Alanine	n.d.	20.4754	42.2666	56.118
Valine	n.d.	9.5528	37.0905	101.341
Leucine	3.4859	6.0321	42.0245	128.856
Serine	3.1519	2.4978	23.1076	85.7244
Phenlyalanine	n.d.	17.4328	56.5032	143.797
Panel b
Glutamate	5.9134	13.2396	45.0358	156.952
Glycine	5.3814	4.6363	14.0358	57.7116
Lysine	5.4426	5.2801	43.3005	107.54
Threonine	n.d.	-2.2303	25.2209	80.396
Proline	9.91	8.4534	28.0416	67.0798
Aspartate	6.1619	8.356	20.151	57.4785
n.d. = not detected
